# Supplementary material for: ZNF32 promotes the self-renewal of colorectal cancer cells by regulating the LEPR-STAT3 signaling pathway
Source: Cell Death Dis. 2022 Feb 3;13(2):108. doi: 10.1038/s41419-022-04530-4 (PMC8814143; doi:10.1038/s41419-022-04530-4)
Supplement: Supplementary file 11 — Supplementary table 2 [file 41419_2022_4530_MOESM11_ESM.xlsx]

## Sheet: up.Colorectal CSCs vs bulk cell
Colorectal CSCs vs bulk cells.up Fold Change: 2.0 p-value: 0.05 FPKM >= 0.1 in at least one group Column A: gene, the gene name. Column B: gene_id, the Ensembl gene identifier. Column C: biotype, protein_coding. Column D: strand, transcription direction. Column E: locus, genomic locus. chromosome: start-end. Column F ~ G, FPKM value of each group. Column H: fold change, fold change between two gr…
HCC vs HCR up-regulated genes
gene	gene_id	biotype	strand	locus	HCC_FPKM	HCR_FPKM	Fold change	log2(fold change)	p_value	FDR	Regulation	GeneID	Synonyms	dbXrefs	chromosome	map_location	description	pathway	GO-CC	GO-MF	GO-BP
GCLC	ENSG00000001084	protein_coding	-	chr6:53362138-53481969	100.487	0	inf	inf	5e-05	0.000215776	up	2729	GCL|GCS|GLCL|GLCLC	MIM:606857|HGNC:HGNC:4311|Ensembl:ENSG00000001084|HPRD:06032|Vega:OTTHUMG00000160220	6	6p12	glutamate-cysteine ligase catalytic subunit	hsa00270(Cysteine and methionine metabolism)//hsa00480(Glutathione metabolism)//	GO:0016021(integral component of membrane)//GO:0017109(glutamate-cysteine ligase complex)//GO:0005829(cytosol)	GO:0050662(coenzyme binding)//GO:0004357(glutamate-cysteine ligase activity)//GO:0005524(ATP binding)//GO:0046982(protein heterodimerization activity)//GO:0000287(magnesium ion binding)//GO:0043531(ADP binding)//GO:0016595(glutamate binding)	GO:0006750(glutathione biosynthetic process)//GO:0006979(response to oxidative stress)//GO:0006534(cysteine metabolic process)//GO:0043066(negative regulation of apoptotic process)//GO:0045454(cell redox homeostasis)//GO:0006536(glutamate metabolic process)//GO:0006805(xenobiotic metabolic process)//GO:2001237(negative regulation of extrinsic apoptotic signaling pathway)//GO:0008637(apoptotic mit…
KRIT1	ENSG00000001631	protein_coding	-	chr7:91828282-91875480	23.5144	0	inf	inf	0.00085	0.00297056	up	889	CAM|CCM1	MIM:604214|HGNC:HGNC:1573|Ensembl:ENSG00000001631|HPRD:05020|Vega:OTTHUMG00000131187	7	7q21.2	KRIT1, ankyrin repeat containing	hsa04015(Rap1 signaling pathway)	GO:0005886(plasma membrane)//GO:0005874(microtubule)//GO:0043234(protein complex)//GO:0005615(extracellular space)//GO:0005737(cytoplasm)//GO:0005856(cytoskeleton)//GO:0005911(cell-cell junction)	GO:0005546(phosphatidylinositol-4,5-bisphosphate binding)//GO:0030695(GTPase regulator activity)//GO:0008017(microtubule binding)//GO:0005515(protein binding)//GO:0032403(protein complex binding)	GO:0050790(regulation of catalytic activity)//GO:0010596(negative regulation of endothelial cell migration)//GO:0007264(small GTPase mediated signal transduction)//GO:0001937(negative regulation of endothelial cell proliferation)//GO:0032092(positive regulation of protein binding)//GO:0045454(cell redox homeostasis)//GO:0016525(negative regulation of angiogenesis)//GO:2000114(regulation of establ…
RAD52	ENSG00000002016	protein_coding	-	chr12:1021242-1605099	355.285	3.19012	111.371	6.79923	0.00865	0.0229743	up	5893	-	MIM:600392|HGNC:HGNC:9824|Ensembl:ENSG00000002016|HPRD:11855|Vega:OTTHUMG00000090361	12	12p13-p12.2	RAD52 homolog, DNA repair protein	hsa03440(Homologous recombination)	GO:0043234(protein complex)//GO:0005654(nucleoplasm)//GO:0005634(nucleus)	GO:0005515(protein binding)//GO:0003677(DNA binding)//GO:0042802(identical protein binding)	GO:0006302(double-strand break repair)//GO:0044267(cellular protein metabolic process)//GO:0006974(cellular response to DNA damage stimulus)//GO:2000819(regulation of nucleotide-excision repair)//GO:0000730(DNA recombinase assembly)//GO:0006310(DNA recombination)//GO:0000724(double-strand break repair via homologous recombination)//GO:0045002(double-strand break repair via single-strand annealing…
SNX11	ENSG00000002919	protein_coding	+	chr17:46180718-46200436	158.279	0	inf	inf	5e-05	0.000215776	up	29916	-	MIM:614906|HGNC:HGNC:14975|Ensembl:ENSG00000002919|HPRD:15410|Vega:OTTHUMG00000178822	17	17q21.32	sorting nexin 11		GO:0005622(intracellular)//GO:0019898(extrinsic component of membrane)//GO:0005768(endosome)	GO:1901981(phosphatidylinositol phosphate binding)//GO:0035091(phosphatidylinositol binding)//GO:0005515(protein binding)	GO:0006897(endocytosis)//GO:0016050(vesicle organization)//GO:0006886(intracellular protein transport)
DBNDD1	ENSG00000003249	protein_coding	-	chr16:90071272-90114181	28.9037	0	inf	inf	0.02245	0.0519239	up	79007	-	HGNC:HGNC:28455|Ensembl:ENSG00000003249|HPRD:08327|Vega:OTTHUMG00000138984	16	16q24.3	dysbindin (dystrobrevin binding protein 1) domain containing 1		GO:0005737(cytoplasm)
CD38	ENSG00000004468	protein_coding	+	chr4:15779897-15857611	29.5984	0	inf	inf	5e-05	0.000215776	up	952	ADPRC 1|ADPRC1	MIM:107270|HGNC:HGNC:1667|HPRD:00116	4	4p15	CD38 molecule	hsa00760(Nicotinate and nicotinamide metabolism)//	GO:0005886(plasma membrane)//GO:0070062(extracellular exosome)//GO:0009986(cell surface)//GO:0016020(membrane)//GO:0016021(integral component of membrane)//GO:0005829(cytosol)//GO:0005634(nucleus)	GO:0003953(NAD+ nucleosidase activity)//GO:0016849(phosphorus-oxygen lyase activity)//GO:0016740(transferase activity)//GO:0050135(NAD(P)+ nucleosidase activity)	GO:0030890(positive regulation of B cell proliferation)//GO:0033194(response to hydroperoxide)//GO:0008152(metabolic process)//GO:0032024(positive regulation of insulin secretion)//GO:0045907(positive regulation of vasoconstriction)//GO:0007204(positive regulation of cytosolic calcium ion concentration)//GO:0097190(apoptotic signaling pathway)//GO:0043066(negative regulation of apoptotic process)…
ABCB5	ENSG00000004846	protein_coding	+	chr7:20654829-20816658	31.3406	0	inf	inf	5e-05	0.000215776	up	340273	ABCB5alpha|ABCB5beta|EST422562	MIM:611785|HGNC:HGNC:46|Ensembl:ENSG00000004846|Vega:OTTHUMG00000094789	7	7p21.1	ATP binding cassette subfamily B member 5	hsa02010(ABC transporters)	GO:0016021(integral component of membrane)//GO:0005887(integral component of plasma membrane)//GO:0005886(plasma membrane)	GO:0005524(ATP binding)//GO:0015562(efflux transmembrane transporter activity)//GO:0042626(ATPase activity, coupled to transmembrane movement of substances)	GO:0008152(metabolic process)//GO:0002481(antigen processing and presentation of exogenous protein antigen via MHC class Ib, TAP-dependent)//GO:0002489(antigen processing and presentation of endogenous peptide antigen via MHC class Ib via ER pathway, TAP-dependent)//GO:0030154(cell differentiation)//GO:0002591(positive regulation of antigen processing and presentation of peptide antigen via MHC c…
DVL2	ENSG00000004975	protein_coding	-	chr17:7128659-7137864	40.8271	0	inf	inf	0.00055	0.00202301	up	1856	-	MIM:602151|HGNC:HGNC:3086|Ensembl:ENSG00000004975|HPRD:03690|Vega:OTTHUMG00000102155	17	17p13.1	dishevelled segment polarity protein 2	hsa04310(Wnt signaling pathway)//hsa04330(Notch signaling pathway)//hsa04390(Hippo signaling pathway)//hsa04550(Signaling pathways regulating pluripotency of stem cells)//hsa04916(Melanogenesis)//hsa05166(HTLV-I infection)//hsa05200(Pathways in cancer)//hsa05217(Basal cell carcinoma)	GO:0005886(plasma membrane)//GO:0045177(apical part of cell)//GO:0005829(cytosol)//GO:0031410(cytoplasmic vesicle)//GO:0045334(clathrin-coated endocytic vesicle)//GO:0005622(intracellular)//GO:0005634(nucleus)//GO:0005737(cytoplasm)	GO:0043621(protein self-association)//GO:0005515(protein binding)//GO:0019904(protein domain specific binding)//GO:0042802(identical protein binding)//GO:0005109(frizzled binding)	GO:0035567(non-canonical Wnt signaling pathway)//GO:0007379(segment specification)//GO:0001843(neural tube closure)//GO:0090103(cochlea morphogenesis)//GO:0007507(heart development)//GO:0043507(positive regulation of JUN kinase activity)//GO:0060070(canonical Wnt signaling pathway)//GO:0016055(Wnt signaling pathway)//GO:0006366(transcription from RNA polymerase II promoter)//GO:0051091(positive r…
PRSS22	ENSG00000005001	protein_coding	-	chr16:2902727-2909727	128.603	0	inf	inf	0.0005	0.00185342	up	64063	BSSP-4|SP001LA|hBSSP-4	MIM:609343|HGNC:HGNC:14368|Ensembl:ENSG00000005001|HPRD:08336|Vega:OTTHUMG00000128961	16	16p13.3	protease, serine 22		GO:0005576(extracellular region)	GO:0004252(serine-type endopeptidase activity)	GO:0006508(proteolysis)
COPZ2	ENSG00000005243	protein_coding	-	chr17:46103532-46115392	117.236	0	inf	inf	0.00135	0.00440945	up	51226	zeta2-COP	MIM:615526|HGNC:HGNC:19356|Ensembl:ENSG00000005243|HPRD:16739|Vega:OTTHUMG00000178684	17	17q21.32	coatomer protein complex subunit zeta 2		GO:0030133(transport vesicle)//GO:0033116(endoplasmic reticulum-Golgi intermediate compartment membrane)//GO:0005829(cytosol)//GO:0030126(COPI vesicle coat)//GO:0005801(cis-Golgi network)//GO:0000139(Golgi membrane)		GO:0061024(membrane organization)//GO:0044267(cellular protein metabolic process)//GO:0006886(intracellular protein transport)//GO:0043687(post-translational protein modification)//GO:0018279(protein N-linked glycosylation via asparagine)//GO:0015031(protein transport)//GO:0006888(ER to Golgi vesicle-mediated transport)
ABCB4	ENSG00000005471	protein_coding	-	chr7:87031012-87109751	66.965	0	inf	inf	0.00015	0.00060113	up	5244	ABC21|GBD1|ICP3|MDR2|MDR2/3|MDR3|PFIC-3|PGY3	MIM:171060|HGNC:HGNC:45|Ensembl:ENSG00000005471|HPRD:01371|Vega:OTTHUMG00000023396	7	7q21.1	ATP binding cassette subfamily B member 4	hsa02010(ABC transporters)//hsa04976(Bile secretion)	GO:0030136(clathrin-coated vesicle)//GO:0005886(plasma membrane)//GO:0005887(integral component of plasma membrane)//GO:0046581(intercellular canaliculus)//GO:0016020(membrane)//GO:0045121(membrane raft)//GO:0005737(cytoplasm)//GO:0070062(extracellular exosome)//GO:0016324(apical plasma membrane)	GO:0008525(phosphatidylcholine transporter activity)//GO:0090554(phosphatidylcholine-translocating ATPase activity)//GO:0005524(ATP binding)//GO:0008559(xenobiotic-transporting ATPase activity)//GO:0042626(ATPase activity, coupled to transmembrane movement of substances)//GO:0005515(protein binding)	GO:0044255(cellular lipid metabolic process)//GO:0006855(drug transmembrane transport)//GO:0032376(positive regulation of cholesterol transport)//GO:0044281(small molecule metabolic process)//GO:0042493(response to drug)//GO:2001140(positive regulation of phospholipid transport)//GO:0002481(antigen processing and presentation of exogenous protein antigen via MHC class Ib, TAP-dependent)//GO:00024…
RHBDD2	ENSG00000005486	protein_coding	+	chr7:75471919-75518244	52.9114	0	inf	inf	0.0008	0.00282201	up	57414	NPD007|RHBDL7	MIM:615203|HGNC:HGNC:23082|Ensembl:ENSG00000005486|HPRD:11492|Vega:OTTHUMG00000156435	7	7q11.23	rhomboid domain containing 2		GO:0016021(integral component of membrane)//GO:0048471(perinuclear region of cytoplasm)//GO:0000139(Golgi membrane)	GO:0004252(serine-type endopeptidase activity)	GO:0006508(proteolysis)
PDK2	ENSG00000005882	protein_coding	+	chr17:48172100-48207246	106.024	0	inf	inf	5e-05	0.000215776	up	5164	PDHK2|PDKII	MIM:602525|HGNC:HGNC:8810|Ensembl:ENSG00000005882|HPRD:03955|Vega:OTTHUMG00000161948	17	17q21.33	pyruvate dehydrogenase kinase 2		GO:0005654(nucleoplasm)//GO:0005739(mitochondrion)//GO:0005759(mitochondrial matrix)//GO:0005967(mitochondrial pyruvate dehydrogenase complex)//GO:0005737(cytoplasm)	GO:0004672(protein kinase activity)//GO:0005524(ATP binding)//GO:0004740(pyruvate dehydrogenase (acetyl-transferring) kinase activity)//GO:0042803(protein homodimerization activity)	GO:0031670(cellular response to nutrient)//GO:0044281(small molecule metabolic process)//GO:0006885(regulation of pH)//GO:0010906(regulation of glucose metabolic process)//GO:0008286(insulin receptor signaling pathway)//GO:0006468(protein phosphorylation)//GO:0042593(glucose homeostasis)//GO:0034614(cellular response to reactive oxygen species)//GO:0006006(glucose metabolic process)//GO:0044237(c…
TMEM98	ENSG00000006042	protein_coding	+	chr17:31254927-31272124	47.6663	0	inf	inf	0.00125	0.00412304	up	26022	TADA1	MIM:615949|HGNC:HGNC:24529|Ensembl:ENSG00000006042|HPRD:13171|Vega:OTTHUMG00000132882	17	17q11.2	transmembrane protein 98		GO:0005783(endoplasmic reticulum)//GO:0016021(integral component of membrane)
YBX2	ENSG00000006047	protein_coding	-	chr17:7184985-7197934	26.2803	0	inf	inf	5e-05	0.000215776	up	51087	CONTRIN|CSDA3|DBPC|MSY2	MIM:611447|HGNC:HGNC:17948|Ensembl:ENSG00000006047|HPRD:18311|Vega:OTTHUMG00000177992	17	17p13.1	Y-box binding protein 2		GO:0005844(polysome)//GO:0005730(nucleolus)//GO:0005634(nucleus)//GO:0005737(cytoplasm)	GO:0003682(chromatin binding)//GO:0003730(mRNA 3'-UTR binding)//GO:0008289(lipid binding)//GO:0043021(ribonucleoprotein complex binding)//GO:0003677(DNA binding)//GO:0045182(translation regulator activity)	GO:0007286(spermatid development)//GO:0048255(mRNA stabilization)//GO:0048599(oocyte development)//GO:0007283(spermatogenesis)//GO:0017148(negative regulation of translation)//GO:0006366(transcription from RNA polymerase II promoter)//GO:0051100(negative regulation of binding)//GO:0009386(translational attenuation)//GO:0006355(regulation of transcription, DNA-templated)
ALDH1L1	ENSG00000144908	protein_coding	-	chr3:125822411-125929012	36.8908	155.456	64.214	2.07518	0.0047	0.0135803	down	10840	10-FTHFDH|10-fTHF|FDH|FTHFD	MIM:600249|HGNC:HGNC:3978|Ensembl:ENSG00000144908|HPRD:02594|Vega:OTTHUMG00000125551	3	3q21.3	aldehyde dehydrogenase 1 family member L1	hsa00670(One carbon pool by folate)	GO:0005739(mitochondrion)//GO:0005737(cytoplasm)//GO:0070062(extracellular exosome)	GO:0016742(hydroxymethyl-, formyl- and related transferase activity)//GO:0008168(methyltransferase activity)//GO:0003824(catalytic activity)//GO:0019145(aminobutyraldehyde dehydrogenase activity)//GO:0016155(formyltetrahydrofolate dehydrogenase activity)//GO:0047105(4-trimethylammoniobutyraldehyde dehydrogenase activity)	GO:0006730(one-carbon metabolic process)//GO:0009058(biosynthetic process)//GO:0055114(oxidation-reduction process)//GO:0032259(methylation)//GO:0009258(10-formyltetrahydrofolate catabolic process)
ABCC8	ENSG00000006071	protein_coding	-	chr11:17414431-17498449	31.998	0	inf	inf	5e-05	0.000215776	up	6833	ABC36|HHF1|HI|HRINS|MRP8|PHHI|SUR|SUR1|SUR1delta2|TNDM2	MIM:600509|HGNC:HGNC:59|Ensembl:ENSG00000006071|HPRD:02741|Vega:OTTHUMG00000166316	11	11p15.1	ATP binding cassette subfamily C member 8	hsa02010(ABC transporters)//hsa04911(Insulin secretion)//hsa04930(Type II diabetes mellitus)	GO:0030672(synaptic vesicle membrane)//GO:0016021(integral component of membrane)//GO:0008076(voltage-gated potassium channel complex)//GO:0005886(plasma membrane)//GO:0042383(sarcolemma)	GO:0005267(potassium channel activity)//GO:0008281(sulfonylurea receptor activity)//GO:0005524(ATP binding)//GO:0044325(ion channel binding)//GO:0019905(syntaxin binding)//GO:0042626(ATPase activity, coupled to transmembrane movement of substances)	GO:0032868(response to insulin)//GO:0050796(regulation of insulin secretion)//GO:0008152(metabolic process)//GO:0044281(small molecule metabolic process)//GO:0042493(response to drug)//GO:0071805(potassium ion transmembrane transport)//GO:0032496(response to lipopolysaccharide)//GO:0007268(synaptic transmission)//GO:0043268(positive regulation of potassium ion transport)//GO:0006813(potassium ion…
SPATA20	ENSG00000006282	protein_coding	+	chr17:48609903-48633213	151.673	0	inf	inf	5e-05	0.000215776	up	64847	HEL-S-98|SSP411|Tisp78	MIM:613939|HGNC:HGNC:26125|Ensembl:ENSG00000006282|HPRD:07961|Vega:OTTHUMG00000162162	17	17q21.33	spermatogenesis associated 20		GO:0005576(extracellular region)	GO:0003824(catalytic activity)	GO:0008152(metabolic process)//GO:0007275(multicellular organism development)//GO:0007283(spermatogenesis)//GO:0030154(cell differentiation)
TNFRSF12A	ENSG00000006327	protein_coding	+	chr16:3064712-3072384	23.7992	0	inf	inf	5e-05	0.000215776	up	51330	CD266|FN14|TWEAKR	MIM:605914|HGNC:HGNC:18152|Ensembl:ENSG00000006327|HPRD:05801|Vega:OTTHUMG00000129001	16	16p13.3	tumor necrosis factor receptor superfamily member 12A	hsa04060(Cytokine-cytokine receptor interaction)	GO:0005886(plasma membrane)//GO:0016021(integral component of membrane)//GO:0001726(ruffle)//GO:0009986(cell surface)	GO:0005515(protein binding)	GO:0045765(regulation of angiogenesis)//GO:2001238(positive regulation of extrinsic apoptotic signaling pathway)//GO:0043065(positive regulation of apoptotic process)//GO:0061041(regulation of wound healing)//GO:0006931(substrate-dependent cell migration, cell attachment to substrate)//GO:0097191(extrinsic apoptotic signaling pathway)//GO:0033209(tumor necrosis factor-mediated signaling pathway)/…
RALA	ENSG00000006451	protein_coding	+	chr7:39663081-39747723	51.2427	0	inf	inf	0.0001	0.00041302	up	5898	RAL	MIM:179550|HGNC:HGNC:9839|Ensembl:ENSG00000006451|HPRD:01549|Vega:OTTHUMG00000128775	7	7p15-p13	v-ral simian leukemia viral oncogene homolog A (ras related)	hsa04014(Ras signaling pathway)//hsa04015(Rap1 signaling pathway)//	GO:0030139(endocytic vesicle)//GO:0005886(plasma membrane)//GO:0043209(myelin sheath)//GO:0030659(cytoplasmic vesicle membrane)//GO:0009986(cell surface)//GO:0030496(midbody)//GO:0070062(extracellular exosome)//GO:0005622(intracellular)//GO:0032154(cleavage furrow)//GO:0005925(focal adhesion)	GO:0031625(ubiquitin protein ligase binding)//GO:0003924(GTPase activity)//GO:0005525(GTP binding)//GO:0031755(Edg-2 lysophosphatidic acid receptor binding)//GO:0019003(GDP binding)//GO:0017022(myosin binding)//GO:0005515(protein binding)//GO:0051117(ATPase binding)	GO:0061024(membrane organization)//GO:0008152(metabolic process)//GO:0031532(actin cytoskeleton reorganization)//GO:0017157(regulation of exocytosis)//GO:0006887(exocytosis)//GO:0051665(membrane raft localization)//GO:0007265(Ras protein signal transduction)//GO:0048011(neurotrophin TRK receptor signaling pathway)//GO:0016032(viral process)//GO:0001843(neural tube closure)//GO:0051491(positive re…
ALDH3B1	ENSG00000006534	protein_coding	+	chr11:67776047-67797928	25.5467	0	inf	inf	5e-05	0.000215776	up	221	ALDH4|ALDH7	MIM:600466|HGNC:HGNC:410|Ensembl:ENSG00000006534|HPRD:02716|Vega:OTTHUMG00000154910	11	11q13	aldehyde dehydrogenase 3 family member B1	hsa00010(Glycolysis / Gluconeogenesis)//hsa00340(Histidine metabolism)//hsa00350(Tyrosine metabolism)//hsa00360(Phenylalanine metabolism)//hsa00410(beta-Alanine metabolism)//hsa00980(Metabolism of xenobiotics by cytochrome P450)//hsa00982(Drug metabolism - cytochrome P450)//	GO:0005886(plasma membrane)//GO:0070062(extracellular exosome)//GO:0031982(vesicle)//GO:0005737(cytoplasm)//GO:0005829(cytosol)	GO:0004028(3-chloroallyl aldehyde dehydrogenase activity)//GO:0016491(oxidoreductase activity)//GO:0004029(aldehyde dehydrogenase (NAD) activity)//GO:0004030(aldehyde dehydrogenase [NAD(P)+] activity)//GO:0005515(protein binding)//GO:0016620(oxidoreductase activity, acting on the aldehyde or oxo group of donors, NAD or NADP as acceptor)	GO:0055114(oxidation-reduction process)//GO:0030148(sphingolipid biosynthetic process)//GO:0044281(small molecule metabolic process)//GO:0046185(aldehyde catabolic process)//GO:0006066(alcohol metabolic process)//GO:0034599(cellular response to oxidative stress)//GO:0006629(lipid metabolic process)//GO:0006665(sphingolipid metabolic process)//GO:0006068(ethanol catabolic process)
USH1C	ENSG00000006611	protein_coding	-	chr11:17515441-17565963	43.5642	0	inf	inf	5e-05	0.000215776	up	10083	AIE-75|DFNB18|DFNB18A|NY-CO-37|NY-CO-38|PDZ-45|PDZ-73|PDZ-73/NY-CO-38|PDZ73|PDZD7C|ush1cpst	MIM:605242|HGNC:HGNC:12597|Ensembl:ENSG00000006611|HPRD:09241|Vega:OTTHUMG00000166323	11	11p14.3	USH1 protein network component harmonin		GO:0005886(plasma membrane)//GO:0045177(apical part of cell)//GO:0001917(photoreceptor inner segment)//GO:0005903(brush border)//GO:0032420(stereocilium)//GO:0001750(photoreceptor outer segment)//GO:0005829(cytosol)//GO:0045202(synapse)//GO:0005856(cytoskeleton)//GO:0005737(cytoplasm)	GO:0030507(spectrin binding)//GO:0005515(protein binding)//GO:0051015(actin filament binding)//GO:0032029(myosin tail binding)	GO:0042472(inner ear morphogenesis)//GO:0045494(photoreceptor cell maintenance)//GO:0030046(parallel actin filament bundle assembly)//GO:0050953(sensory perception of light stimulus)//GO:0042491(auditory receptor cell differentiation)//GO:0007605(sensory perception of sound)//GO:0050957(equilibrioception)//GO:0000086(G2/M transition of mitotic cell cycle)//GO:0060122(inner ear receptor stereocili…
PRSS21	ENSG00000007038	protein_coding	+	chr16:2867163-2876305	24.3528	0	inf	inf	0.001	0.00340656	up	10942	ESP-1|ESP1|TEST1|TESTISIN	MIM:608159|HGNC:HGNC:9485|Ensembl:ENSG00000007038|HPRD:07082|Vega:OTTHUMG00000128931	16	16p13.3	protease, serine 21		GO:0016020(membrane)//GO:0005886(plasma membrane)//GO:0031225(anchored component of membrane)//GO:0005737(cytoplasm)	GO:0008236(serine-type peptidase activity)//GO:0005515(protein binding)//GO:0004252(serine-type endopeptidase activity)	GO:0006508(proteolysis)//GO:0007283(spermatogenesis)
CCDC124	ENSG00000007080	protein_coding	+	chr19:18043824-18054800	36.5839	0	inf	inf	0.00115	0.00382952	up	115098	-	HGNC:HGNC:25171|Ensembl:ENSG00000007080|HPRD:14008|Vega:OTTHUMG00000183405	19	19p13.11	coiled-coil domain containing 124		GO:0005815(microtubule organizing center)//GO:0005886(plasma membrane)//GO:0030496(midbody)//GO:0005737(cytoplasm)	GO:0044822(poly(A) RNA binding)	GO:0007049(cell cycle)//GO:0051301(cell division)
DNAH9	ENSG00000007174	protein_coding	+	chr17:11501747-11900827	23.7798	0	inf	inf	0.0007	0.00250344	up	1770	DNAH17L|DNEL1|DYH9|Dnahc9|HL-20|HL20	MIM:603330|HGNC:HGNC:2953|Ensembl:ENSG00000007174|HPRD:04511|Vega:OTTHUMG00000130383	17	17p12	dynein, axonemal, heavy chain 9	hsa05016(Huntington's disease)	GO:0005930(axoneme)//GO:0030286(dynein complex)//GO:0005874(microtubule)//GO:0005856(cytoskeleton)	GO:0005524(ATP binding)//GO:0003774(motor activity)//GO:0016887(ATPase activity)//GO:0003777(microtubule motor activity)	GO:0030030(cell projection organization)//GO:0006928(movement of cell or subcellular component)//GO:0008152(metabolic process)//GO:0007018(microtubule-based movement)//GO:0007283(spermatogenesis)
PAX6	ENSG00000007372	protein_coding	-	chr11:31806339-32127301	76.4849	0	inf	inf	0.00085	0.00297056	up	5080	AN|AN2|D11S812E|FVH1|MGDA|WAGR	MIM:607108|HGNC:HGNC:8620|Ensembl:ENSG00000007372|HPRD:06167	11	11p13	paired box 6	hsa04550(Signaling pathways regulating pluripotency of stem cells)//hsa04950(Maturity onset diabetes of the young)	GO:0005654(nucleoplasm)//GO:0005634(nucleus)//GO:0005737(cytoplasm)//GO:0000790(nuclear chromatin)	GO:0035035(histone acetyltransferase binding)//GO:0003682(chromatin binding)//GO:0001227(transcriptional repressor activity, RNA polymerase II transcription regulatory region sequence-specific binding)//GO:0031625(ubiquitin protein ligase binding)//GO:0003700(transcription factor activity, sequence-specific DNA binding)//GO:0019901(protein kinase binding)//GO:0000981(RNA polymerase II transcripti…	GO:0003309(type B pancreatic cell differentiation)//GO:0021905(forebrain-midbrain boundary formation)//GO:0010628(positive regulation of gene expression)//GO:0032808(lacrimal gland development)//GO:0048596(embryonic camera-type eye morphogenesis)//GO:0009611(response to wounding)//GO:0061072(iris morphogenesis)//GO:0042462(eye photoreceptor cell development)//GO:0021918(regulation of transcriptio…
LUC7L	ENSG00000007392	protein_coding	-	chr16:238967-279462	30.6625	0	inf	inf	0.00085	0.00297056	up	55692	LUC7B1|Luc7|SR+89|hLuc7B1	MIM:607782|HGNC:HGNC:6723|Ensembl:ENSG00000007392|HPRD:08476|Vega:OTTHUMG00000060730	16	16p13.3	LUC7-like		GO:0005685(U1 snRNP)//GO:0071004(U2-type prespliceosome)	GO:0050733(RS domain binding)//GO:0005515(protein binding)//GO:0042802(identical protein binding)//GO:0003729(mRNA binding)	GO:0006376(mRNA splice site selection)//GO:0045843(negative regulation of striated muscle tissue development)
BAIAP3	ENSG00000007516	protein_coding	+	chr16:1383601-1401912	52.4747	0	inf	inf	5e-05	0.000215776	up	8938	BAP3	MIM:604009|HGNC:HGNC:948|Ensembl:ENSG00000007516|HPRD:04925|Vega:OTTHUMG00000047833	16	16p13.3	BAI1 associated protein 3	hsa05202(Transcriptional misregulation in cancer)	GO:0005623(cell)	GO:0008022(protein C-terminus binding)	GO:0007186(G-protein coupled receptor signaling pathway)//GO:0007269(neurotransmitter secretion)
PIGQ	ENSG00000007541	protein_coding	+	chr16:616994-634136	46.3503	0	inf	inf	0.00085	0.00297056	up	9091	GPI1|c407A10.1	MIM:605754|HGNC:HGNC:14135|Ensembl:ENSG00000007541|HPRD:09307|Vega:OTTHUMG00000168047	16	16p13.3	phosphatidylinositol glycan anchor biosynthesis class Q	hsa00563(Glycosylphosphatidylinositol(GPI)-anchor biosynthesis)//	GO:0005789(endoplasmic reticulum membrane)//GO:0016021(integral component of membrane)//GO:0000506(glycosylphosphatidylinositol-N-acetylglucosaminyltransferase (GPI-GnT) complex)	GO:0017176(phosphatidylinositol N-acetylglucosaminyltransferase activity)	GO:0044267(cellular protein metabolic process)//GO:0016254(preassembly of GPI anchor in ER membrane)//GO:0006506(GPI anchor biosynthetic process)//GO:0005975(carbohydrate metabolic process)//GO:0006501(C-terminal protein lipidation)//GO:0043687(post-translational protein modification)
FMO3	ENSG00000007933	protein_coding	+	chr1:171060017-171086959	69.9066	0	inf	inf	0.0001	0.00041302	up	2328	FMOII|TMAU|dJ127D3.1	MIM:136132|HGNC:HGNC:3771|Ensembl:ENSG00000007933|HPRD:00633|Vega:OTTHUMG00000035505	1	1q24.3	flavin containing monooxygenase 3	hsa00982(Drug metabolism - cytochrome P450)	GO:0016021(integral component of membrane)//GO:0005789(endoplasmic reticulum membrane)//GO:0043231(intracellular membrane-bounded organelle)	GO:0050661(NADP binding)//GO:0004497(monooxygenase activity)//GO:0034899(trimethylamine monooxygenase activity)//GO:0050660(flavin adenine dinucleotide binding)//GO:0004499(N,N-dimethylaniline monooxygenase activity)//GO:0016597(amino acid binding)	GO:0055114(oxidation-reduction process)//GO:0006805(xenobiotic metabolic process)//GO:0044281(small molecule metabolic process)//GO:0017144(drug metabolic process)
PLEKHG6	ENSG00000008323	protein_coding	+	chr12:6419601-6437672	154.657	0	inf	inf	5e-05	0.000215776	up	55200	MyoGEF	MIM:611743|HGNC:HGNC:25562|Ensembl:ENSG00000008323|HPRD:07692|Vega:OTTHUMG00000168266	12	12p13.31	pleckstrin homology and RhoGEF domain containing G6		GO:0005902(microvillus)//GO:0032154(cleavage furrow)//GO:0005737(cytoplasm)//GO:0000922(spindle pole)	GO:0005089(Rho guanyl-nucleotide exchange factor activity)//GO:0005096(GTPase activator activity)//GO:0005515(protein binding)	GO:0035023(regulation of Rho protein signal transduction)//GO:0043547(positive regulation of GTPase activity)
PGLYRP1	ENSG00000008438	protein_coding	-	chr19:46498338-46526323	323.002	0	inf	inf	5e-05	0.000215776	up	8993	PGLYRP|PGRP|PGRP-S|PGRPS|TAG7|TNFSF3L	MIM:604963|HGNC:HGNC:8904|HPRD:05393	19	19q13.32	peptidoglycan recognition protein 1		GO:0070062(extracellular exosome)//GO:0005576(extracellular region)	GO:0016019(peptidoglycan receptor activity)//GO:0008270(zinc ion binding)//GO:0042834(peptidoglycan binding)//GO:0008745(N-acetylmuramoyl-L-alanine amidase activity)	GO:0045087(innate immune response)//GO:0032827(negative regulation of natural killer cell differentiation involved in immune response)//GO:0009253(peptidoglycan catabolic process)//GO:0032689(negative regulation of interferon-gamma production)//GO:0050728(negative regulation of inflammatory response)//GO:0044117(growth of symbiont in host)//GO:0050830(defense response to Gram-positive bacterium)/…
NFIX	ENSG00000008441	protein_coding	+	chr19:13106421-13209610	35.3919	0	inf	inf	5e-05	0.000215776	up	4784	MRSHSS|NF1A|SOTOS2	MIM:164005|HGNC:HGNC:7788|Ensembl:ENSG00000008441|HPRD:01234|Vega:OTTHUMG00000180726	19	19p13.3	nuclear factor I/X (CCAAT-binding transcription factor)		GO:0005634(nucleus)	GO:0005515(protein binding)//GO:0003705(transcription factor activity, RNA polymerase II distal enhancer sequence-specific binding)//GO:0003677(DNA binding)//GO:0003700(transcription factor activity, sequence-specific DNA binding)	GO:0048708(astrocyte differentiation)//GO:0021680(cerebellar Purkinje cell layer development)//GO:0021707(cerebellar granule cell differentiation)//GO:0006351(transcription, DNA-templated)//GO:0006366(transcription from RNA polymerase II promoter)//GO:0045944(positive regulation of transcription from RNA polymerase II promoter)//GO:0000122(negative regulation of transcription from RNA polymerase …
IL32	ENSG00000008517	protein_coding	+	chr16:3115297-3137101	29.9903	0	inf	inf	0.00015	0.00060113	up	9235	IL-32alpha|IL-32beta|IL-32delta|IL-32gamma|NK4|TAIF|TAIFa|TAIFb|TAIFc|TAIFd	MIM:606001|HGNC:HGNC:16830|Ensembl:ENSG00000008517|HPRD:09346|Vega:OTTHUMG00000167498	16	16p13.3	interleukin 32		GO:0016020(membrane)//GO:0005615(extracellular space)	GO:0005515(protein binding)//GO:0005125(cytokine activity)	GO:0006952(defense response)//GO:0006955(immune response)//GO:0007155(cell adhesion)
PKD1	ENSG00000008710	protein_coding	-	chr16:2089815-2185899	93.9324	0	inf	inf	0.03015	0.0666959	up	5310	PBP|Pc-1|TRPP1	MIM:601313|HGNC:HGNC:9008|Ensembl:ENSG00000008710|HPRD:03203|Vega:OTTHUMG00000155795	16	16p13.3	polycystin 1, transient receptor potential channel interacting		GO:0016323(basolateral plasma membrane)//GO:0016021(integral component of membrane)//GO:0005887(integral component of plasma membrane)//GO:0016328(lateral plasma membrane)//GO:0009986(cell surface)//GO:0060170(ciliary membrane)//GO:0005886(plasma membrane)//GO:0030660(Golgi-associated vesicle membrane)//GO:0005829(cytosol)//GO:0002133(polycystin complex)//GO:0005929(cilium)//GO:0000139(Golgi memb…	GO:0019904(protein domain specific binding)//GO:0019901(protein kinase binding)//GO:0044325(ion channel binding)//GO:0030246(carbohydrate binding)//GO:0005262(calcium channel activity)//GO:0005515(protein binding)	GO:0060674(placenta blood vessel development)//GO:0021915(neural tube development)//GO:0009653(anatomical structure morphogenesis)//GO:0001502(cartilage condensation)//GO:0007204(positive regulation of cytosolic calcium ion concentration)//GO:0072237(metanephric proximal tubule development)//GO:0048754(branching morphogenesis of an epithelial tube)//GO:0060428(lung epithelium development)//GO:003…
MLXIPL	ENSG00000009950	protein_coding	-	chr7:73007523-73038873	142.07	0	inf	inf	5e-05	0.000215776	up	51085	CHREBP|MIO|MONDOB|WBSCR14|WS-bHLH|bHLHd14	MIM:605678|HGNC:HGNC:12744|Ensembl:ENSG00000009950|HPRD:12033|Vega:OTTHUMG00000129995	7	7q11.23	MLX interacting protein-like		GO:0005654(nucleoplasm)//GO:0005667(transcription factor complex)//GO:0005634(nucleus)//GO:0005737(cytoplasm)//GO:0005829(cytosol)	GO:0035538(carbohydrate response element binding)//GO:0046982(protein heterodimerization activity)//GO:0003700(transcription factor activity, sequence-specific DNA binding)//GO:0000978(RNA polymerase II core promoter proximal region sequence-specific DNA binding)//GO:0001078(transcriptional repressor activity, RNA polymerase II core promoter proximal region sequence-specific binding)//GO:0008134(…	GO:0071157(negative regulation of cell cycle arrest)//GO:0045821(positive regulation of glycolytic process)//GO:0071322(cellular response to carbohydrate stimulus)//GO:0006351(transcription, DNA-templated)//GO:0009653(anatomical structure morphogenesis)//GO:2000505(regulation of energy homeostasis)//GO:0090324(negative regulation of oxidative phosphorylation)//GO:0006112(energy reserve metabolic …
CD9	ENSG00000010278	protein_coding	+	chr12:6308880-6347425	49.3706	0	inf	inf	5e-05	0.000215776	up	928	BTCC-1|DRAP-27|MIC3|MRP-1|TSPAN-29|TSPAN29	MIM:143030|HGNC:HGNC:1709|Ensembl:ENSG00000010278|HPRD:00880|Vega:OTTHUMG00000044400	12	12p13.3	CD9 molecule	hsa04640(Hematopoietic cell lineage)	GO:0005886(plasma membrane)//GO:0005887(integral component of plasma membrane)//GO:0009897(external side of plasma membrane)//GO:0016020(membrane)//GO:1903561(extracellular vesicle)//GO:0031092(platelet alpha granule membrane)//GO:0016021(integral component of membrane)//GO:0070062(extracellular exosome)//GO:0016324(apical plasma membrane)//GO:0030666(endocytic vesicle membrane)//GO:0030669(clath…	GO:0005515(protein binding)//GO:0005178(integrin binding)	GO:0009414(response to water deprivation)//GO:0030168(platelet activation)//GO:0032504(multicellular organism reproduction)//GO:0007338(single fertilization)//GO:0030913(paranodal junction assembly)//GO:0002576(platelet degranulation)//GO:0007420(brain development)//GO:0071404(cellular response to low-density lipoprotein particle stimulus)//GO:0007596(blood coagulation)//GO:0007155(cell adhesion)…
HHATL	ENSG00000010282	protein_coding	-	chr3:42734154-42846023	138.726	0	inf	inf	0.00025	0.000958139	up	57467	C3orf3|GUP1|MBOAT3|MSTP002|OACT3	MIM:608116|HGNC:HGNC:13242|Ensembl:ENSG00000010282|HPRD:12166|Vega:OTTHUMG00000133043	3	3p22.1	hedgehog acyltransferase-like		GO:0005783(endoplasmic reticulum)//GO:0016021(integral component of membrane)//GO:0048471(perinuclear region of cytoplasm)//GO:0005789(endoplasmic reticulum membrane)		GO:0060262(negative regulation of N-terminal protein palmitoylation)
NISCH	ENSG00000010322	protein_coding	+	chr3:52489133-52527087	21.647	0	inf	inf	0.00225	0.00704128	up	11188	I-1|IR1|IRAS|hIRAS	MIM:615507|HGNC:HGNC:18006|Ensembl:ENSG00000010322|HPRD:11391|Vega:OTTHUMG00000158571	3	3p21.1	nischarin		GO:0016020(membrane)//GO:0005886(plasma membrane)//GO:0005769(early endosome)//GO:0055037(recycling endosome)//GO:0005829(cytosol)	GO:0035091(phosphatidylinositol binding)//GO:0005515(protein binding)//GO:0005178(integrin binding)//GO:0042802(identical protein binding)	GO:0016601(Rac protein signal transduction)//GO:0030336(negative regulation of cell migration)//GO:0006006(glucose metabolic process)//GO:0008217(regulation of blood pressure)//GO:0032228(regulation of synaptic transmission, GABAergic)//GO:0048243(norepinephrine secretion)//GO:0030036(actin cytoskeleton organization)//GO:0006915(apoptotic process)
FUZ	ENSG00000010361	protein_coding	-	chr19:50270179-50320633	55.1204	1.07997	51.0387	5.67352	0.00925	0.0243462	up	80199	FY|NTD	MIM:610622|HGNC:HGNC:26219|Ensembl:ENSG00000010361|HPRD:08662|Vega:OTTHUMG00000167281	19	19q13.33	fuzzy planar cell polarity protein		GO:0070062(extracellular exosome)//GO:0005856(cytoskeleton)//GO:0005737(cytoplasm)		GO:0042384(cilium assembly)//GO:0003279(cardiac septum development)//GO:0010954(positive regulation of protein processing)//GO:0035904(aorta development)//GO:0008285(negative regulation of cell proliferation)//GO:0035058(nonmotile primary cilium assembly)//GO:0001843(neural tube closure)//GO:0090090(negative regulation of canonical Wnt signaling pathway)//GO:0015031(protein transport)//GO:0021513…
SLC6A13	ENSG00000010379	protein_coding	-	chr12:329788-372039	94.4359	0	inf	inf	0.00015	0.00060113	up	6540	GAT-2|GAT2|GAT3	MIM:615097|HGNC:HGNC:11046|Ensembl:ENSG00000010379|HPRD:10239|Vega:OTTHUMG00000168053	12	12p13.3	solute carrier family 6 (neurotransmitter transporter), member 13	hsa04727(GABAergic synapse)	GO:0043005(neuron projection)//GO:0016021(integral component of membrane)//GO:0005887(integral component of plasma membrane)//GO:0005886(plasma membrane)//GO:0070062(extracellular exosome)	GO:0005328(neurotransmitter:sodium symporter activity)//GO:0005332(gamma-aminobutyric acid:sodium symporter activity)//GO:0042165(neurotransmitter binding)	GO:0055085(transmembrane transport)//GO:0015812(gamma-aminobutyric acid transport)//GO:0007268(synaptic transmission)//GO:0006836(neurotransmitter transport)//GO:0007269(neurotransmitter secretion)
IDS	ENSG00000010404	protein_coding	-	chrX:148558520-148632055	30.8712	0	inf	inf	0.00095	0.00325339	up	3423	MPS2|SIDS	MIM:300823|HGNC:HGNC:5389|Ensembl:ENSG00000010404|HPRD:02402|Vega:OTTHUMG00000022615	X	Xq28	iduronate 2-sulfatase	hsa00531(Glycosaminoglycan degradation)//	GO:0043202(lysosomal lumen)	GO:0008484(sulfuric ester hydrolase activity)//GO:0004423(iduronate-2-sulfatase activity)//GO:0046872(metal ion binding)	GO:0008152(metabolic process)//GO:0044281(small molecule metabolic process)//GO:0005975(carbohydrate metabolic process)//GO:0006027(glycosaminoglycan catabolic process)//GO:0030204(chondroitin sulfate metabolic process)//GO:0030207(chondroitin sulfate catabolic process)//GO:0030203(glycosaminoglycan metabolic process)
LYPLA2	ENSG00000011009	protein_coding	+	chr1:24117459-24122029	33.5859	0	inf	inf	0.0006	0.00218999	up	11313	APT-2|APT2|DJ886K2.4	MIM:616143|HGNC:HGNC:6738|Ensembl:ENSG00000011009|HPRD:07127|Vega:OTTHUMG00000002961	1	1p36.11	lysophospholipase II	hsa00564(Glycerophospholipid metabolism)	GO:0070062(extracellular exosome)//GO:0005737(cytoplasm)	GO:0052689(carboxylic ester hydrolase activity)//GO:0008474(palmitoyl-(protein) hydrolase activity)//GO:0016787(hydrolase activity)	GO:0008152(metabolic process)//GO:0002084(protein depalmitoylation)//GO:0006631(fatty acid metabolic process)
PPP5C	ENSG00000011485	protein_coding	+	chr19:46850250-46896238	44.1076	2.80408	15.7298	3.97543	0.00595	0.0165928	up	5536	PP5|PPP5|PPT	MIM:600658|HGNC:HGNC:9322|Ensembl:ENSG00000011485|HPRD:02805|Vega:OTTHUMG00000134287	19	19q13.3	protein phosphatase 5 catalytic subunit	hsa04010(MAPK signaling pathway)	GO:0005886(plasma membrane)//GO:0043204(perikaryon)//GO:0043234(protein complex)//GO:1990635(proximal dendrite)//GO:0005829(cytosol)//GO:0043231(intracellular membrane-bounded organelle)//GO:0005654(nucleoplasm)//GO:0005634(nucleus)//GO:0005737(cytoplasm)	GO:0043531(ADP binding)//GO:0042802(identical protein binding)//GO:0005524(ATP binding)//GO:0003723(RNA binding)//GO:0001965(G-protein alpha-subunit binding)//GO:0031072(heat shock protein binding)//GO:0004721(phosphoprotein phosphatase activity)//GO:0008289(lipid binding)//GO:0004722(protein serine/threonine phosphatase activity)//GO:0004871(signal transducer activity)//GO:0008017(microtubule bi…	GO:0043123(positive regulation of I-kappaB kinase/NF-kappaB signaling)//GO:0010288(response to lead ion)//GO:0051291(protein heterooligomerization)//GO:0070301(cellular response to hydrogen peroxide)//GO:1901215(negative regulation of neuron death)//GO:0048011(neurotrophin TRK receptor signaling pathway)//GO:0043278(response to morphine)//GO:0006351(transcription, DNA-templated)//GO:0006302(doubl…
CD22	ENSG00000012124	protein_coding	+	chr19:35810163-35838264	29.5083	0	inf	inf	0.00325	0.00986346	up	933	SIGLEC-2|SIGLEC2	MIM:107266|HGNC:HGNC:1643|Ensembl:ENSG00000012124|HPRD:00114|Vega:OTTHUMG00000183298	19	19q13.1	CD22 molecule	hsa04514(Cell adhesion molecules (CAMs))//hsa04640(Hematopoietic cell lineage)//hsa04662(B cell receptor signaling pathway)	GO:0009897(external side of plasma membrane)//GO:0016021(integral component of membrane)//GO:0005887(integral component of plasma membrane)//GO:0005886(plasma membrane)//GO:0070062(extracellular exosome)	GO:0030246(carbohydrate binding)//GO:0005515(protein binding)	GO:0007155(cell adhesion)
PRICKLE3	ENSG00000012211	protein_coding	-	chrX:49028272-49042845	24.1165	0	inf	inf	0.0001	0.00041302	up	4007	LMO6	MIM:300111|HGNC:HGNC:6645|Ensembl:ENSG00000012211|HPRD:02120|Vega:OTTHUMG00000024134	X	Xp11.23	prickle planar cell polarity protein 3		GO:0005575(cellular_component)	GO:0008270(zinc ion binding)//GO:0005515(protein binding)	GO:0008150(biological_process)
LTF	ENSG00000012223	protein_coding	-	chr3:46477135-46526724	23.1736	0	inf	inf	0.00085	0.00297056	up	4057	GIG12|HEL110|HLF2|LF	MIM:150210|HGNC:HGNC:6720|Ensembl:ENSG00000012223|HPRD:01028|Vega:OTTHUMG00000156325	3	3p21.31	lactotransferrin		GO:0070062(extracellular exosome)//GO:0005576(extracellular region)//GO:0009986(cell surface)//GO:0043234(protein complex)//GO:0042581(specific granule)//GO:0097013(phagocytic vesicle lumen)//GO:0005634(nucleus)//GO:0005615(extracellular space)//GO:0005737(cytoplasm)//GO:0030141(secretory granule)	GO:0008201(heparin binding)//GO:0005506(iron ion binding)//GO:0004252(serine-type endopeptidase activity)//GO:0043539(protein serine/threonine kinase activator activity)//GO:0005515(protein binding)//GO:0003677(DNA binding)	GO:2000308(negative regulation of tumor necrosis factor (ligand) superfamily member 11 production)//GO:0044267(cellular protein metabolic process)//GO:0043123(positive regulation of I-kappaB kinase/NF-kappaB signaling)//GO:0019731(antibacterial humoral response)//GO:0034145(positive regulation of toll-like receptor 4 signaling pathway)//GO:0006959(humoral immune response)//GO:0006508(proteolysis)…
EXTL3	ENSG00000012232	protein_coding	+	chr8:28457985-28613116	67.6511	2.22861	30.3558	4.9239	0.02865	0.0638463	up	2137	BOTV|EXTL1L|EXTR1|REGR|RPR	MIM:605744|HGNC:HGNC:3518|Ensembl:ENSG00000012232|HPRD:09306|Vega:OTTHUMG00000102146	8	8p21	exostosin like glycosyltransferase 3	hsa00534(Glycosaminoglycan biosynthesis - heparan sulfate / heparin)//	GO:0005783(endoplasmic reticulum)//GO:0016021(integral component of membrane)//GO:0005789(endoplasmic reticulum membrane)	GO:0004872(receptor activity)//GO:0008375(acetylglucosaminyltransferase activity)//GO:0046872(metal ion binding)//GO:0001888(glucuronyl-galactosyl-proteoglycan 4-alpha-N-acetylglucosaminyltransferase activity)	GO:0006024(glycosaminoglycan biosynthetic process)//GO:0015012(heparan sulfate proteoglycan biosynthetic process)//GO:0044267(cellular protein metabolic process)//GO:0030968(endoplasmic reticulum unfolded protein response)//GO:0030307(positive regulation of cell growth)//GO:0036498(IRE1-mediated unfolded protein response)
UBR7	ENSG00000012963	protein_coding	+	chr14:93651295-93695561	31.0727	0	inf	inf	0.00125	0.00412304	up	55148	C14orf130	MIM:613816|HGNC:HGNC:20344|Ensembl:ENSG00000012963|HPRD:16602|Vega:OTTHUMG00000171268	14	14q32.12	ubiquitin protein ligase E3 component n-recognin 7 (putative)			GO:0003674(molecular_function)//GO:0008270(zinc ion binding)//GO:0016874(ligase activity)	GO:0016567(protein ubiquitination)//GO:0008150(biological_process)
PGM3	ENSG00000013375	protein_coding	-	chr6:83777384-83908651	34.4293	3.13647	10.9771	3.45642	0.011	0.0284471	up	5238	AGM1|IMD23|PAGM|PGM 3	MIM:172100|HGNC:HGNC:8907|Ensembl:ENSG00000013375|HPRD:01390|Vega:OTTHUMG00000015110	6	6q14.1-q15	phosphoglucomutase 3	hsa00520(Amino sugar and nucleotide sugar metabolism)//	GO:0005575(cellular_component)//GO:0005829(cytosol)	GO:0000287(magnesium ion binding)//GO:0004614(phosphoglucomutase activity)//GO:0004610(phosphoacetylglucosamine mutase activity)//GO:0016868(intramolecular transferase activity, phosphotransferases)	GO:0044267(cellular protein metabolic process)//GO:0006488(dolichol-linked oligosaccharide biosynthetic process)//GO:0007283(spermatogenesis)//GO:0019255(glucose 1-phosphate metabolic process)//GO:0006493(protein O-linked glycosylation)//GO:0006041(glucosamine metabolic process)//GO:0005975(carbohydrate metabolic process)//GO:0043687(post-translational protein modification)//GO:0006048(UDP-N-acet…
DDX11	ENSG00000013573	protein_coding	+	chr12:31173696-31257725	145.448	0	inf	inf	5e-05	0.000215776	up	1663	CHL1|CHLR1|KRG2|WABS	MIM:601150|HGNC:HGNC:2736|Ensembl:ENSG00000013573|HPRD:03095|Vega:OTTHUMG00000168435	12	12p11	DEAD/H-box helicase 11		GO:0070062(extracellular exosome)//GO:0000790(nuclear chromatin)//GO:0030496(midbody)//GO:0005654(nucleoplasm)//GO:0005730(nucleolus)//GO:0005634(nucleus)//GO:0000922(spindle pole)	GO:0003676(nucleic acid binding)//GO:0008026(ATP-dependent helicase activity)//GO:0005524(ATP binding)//GO:0003723(RNA binding)//GO:0051539(4 iron, 4 sulfur cluster binding)//GO:0004003(ATP-dependent DNA helicase activity)//GO:0008094(DNA-dependent ATPase activity)//GO:0004386(helicase activity)//GO:0003697(single-stranded DNA binding)//GO:0046872(metal ion binding)//GO:0005515(protein binding)//…	GO:0044267(cellular protein metabolic process)//GO:0008152(metabolic process)//GO:0030968(endoplasmic reticulum unfolded protein response)//GO:0032508(DNA duplex unwinding)//GO:0036498(IRE1-mediated unfolded protein response)//GO:0016032(viral process)//GO:0007062(sister chromatid cohesion)//GO:0006139(nucleobase-containing compound metabolic process)
MTMR11	ENSG00000014914	protein_coding	-	chr1:149900542-149908791	97.245	0	inf	inf	5e-05	0.000215776	up	10903	CRA	HGNC:HGNC:24307|Ensembl:ENSG00000014914|HPRD:16748|Vega:OTTHUMG00000012207	1	1q21.2	myotubularin related protein 11		GO:0070062(extracellular exosome)
XYLT2	ENSG00000015532	protein_coding	+	chr17:48423452-48440499	65.2074	0	inf	inf	5e-05	0.000215776	up	64132	PXYLT2|SOS|XT-II|XT2|xylT-II	MIM:608125|HGNC:HGNC:15517|Ensembl:ENSG00000015532|HPRD:16286|Vega:OTTHUMG00000162057	17	17q21.33	xylosyltransferase II	hsa00532(Glycosaminoglycan biosynthesis - chondroitin sulfate / dermatan sulfate)//hsa00534(Glycosaminoglycan biosynthesis - heparan sulfate / heparin)//	GO:0016020(membrane)//GO:0016021(integral component of membrane)//GO:0005575(cellular_component)//GO:0005789(endoplasmic reticulum membrane)//GO:0000139(Golgi membrane)	GO:0008375(acetylglucosaminyltransferase activity)//GO:0030158(protein xylosyltransferase activity)	GO:0006024(glycosaminoglycan biosynthetic process)//GO:0015012(heparan sulfate proteoglycan biosynthetic process)//GO:0050650(chondroitin sulfate proteoglycan biosynthetic process)//GO:0030210(heparin biosynthetic process)//GO:0030206(chondroitin sulfate biosynthetic process)
SRCIN1	ENSG00000017373	protein_coding	-	chr17:36686250-36762183	278.421	0	inf	inf	5e-05	0.000215776	up	80725	P140|SNIP	MIM:610786|HGNC:HGNC:29506|Ensembl:ENSG00000277363|HPRD:11589|Vega:OTTHUMG00000188493	17	17q12	SRC kinase signaling inhibitor 1		GO:0045202(synapse)//GO:0030027(lamellipodium)//GO:0030425(dendrite)//GO:0015629(actin cytoskeleton)//GO:0030424(axon)//GO:0030175(filopodium)//GO:0014069(postsynaptic density)//GO:0097481(neuronal postsynaptic density)//GO:0005925(focal adhesion)//GO:0045211(postsynaptic membrane)//GO:0005737(cytoplasm)//GO:0043025(neuronal cell body)	GO:0019901(protein kinase binding)//GO:0005515(protein binding)//GO:0019904(protein domain specific binding)	GO:0030334(regulation of cell migration)//GO:0007162(negative regulation of cell adhesion)//GO:0006887(exocytosis)//GO:0050709(negative regulation of protein secretion)//GO:0061099(negative regulation of protein tyrosine kinase activity)//GO:0061098(positive regulation of protein tyrosine kinase activity)//GO:0061001(regulation of dendritic spine morphogenesis)//GO:0034446(substrate adhesion-depe…
CD166	ENSG00000170017	protein_coding	+	chr3:105085752-105295744	3.98385	2.441	8.4231	inf	5e-05	0.000215776	up	214	CD166|MEMD	MIM:601662|HGNC:HGNC:400|Ensembl:ENSG00000170017|HPRD:03389|Vega:OTTHUMG00000159192	3	3q13.1	activated leukocyte cell adhesion molecule	hsa04514(Cell adhesion molecules (CAMs))	GO:0001772(immunological synapse)//GO:0016021(integral component of membrane)//GO:0005887(integral component of plasma membrane)//GO:0042101(T cell receptor complex)//GO:0030425(dendrite)//GO:0030424(axon)//GO:0009897(external side of plasma membrane)//GO:0031226(intrinsic component of plasma membrane)//GO:0070062(extracellular exosome)//GO:0005925(focal adhesion)//GO:0043025(neuronal cell body)	GO:0005102(receptor binding)//GO:0005515(protein binding)	GO:0007411(axon guidance)//GO:0048846(axon extension involved in axon guidance)//GO:0007157(heterophilic cell-cell adhesion via plasma membrane cell adhesion molecules)//GO:0007155(cell adhesion)//GO:1990138(neuron projection extension)//GO:0008045(motor neuron axon guidance)//GO:0002250(adaptive immune response)//GO:0031290(retinal ganglion cell axon guidance)//GO:0007165(signal transduction)
RUFY3	ENSG00000018189	protein_coding	+	chr4:71569463-71673032	67.3212	0	inf	inf	5e-05	0.000215776	up	22902	RIPX|SINGAR1|ZFYVE30	MIM:611194|HGNC:HGNC:30285|Ensembl:ENSG00000018189|HPRD:15251|Vega:OTTHUMG00000129910	4	4q13.3	RUN and FYVE domain containing 3		GO:0043204(perikaryon)//GO:0030027(lamellipodium)//GO:0016020(membrane)//GO:0030425(dendrite)//GO:0012505(endomembrane system)//GO:0030424(axon)//GO:0030175(filopodium)//GO:0030054(cell junction)//GO:0030426(growth cone)//GO:0071437(invadopodium)//GO:0005737(cytoplasm)	GO:0005515(protein binding)	GO:0007015(actin filament organization)//GO:0090316(positive regulation of intracellular protein transport)//GO:0050771(negative regulation of axonogenesis)//GO:2000114(regulation of establishment of cell polarity)//GO:0030335(positive regulation of cell migration)//GO:0045773(positive regulation of axon extension)
WWTR1	ENSG00000018408	protein_coding	-	chr3:149235021-149454501	40.8255	0	inf	inf	0.001	0.00340656	up	25937	TAZ	MIM:607392|HGNC:HGNC:24042|Ensembl:ENSG00000018408|HPRD:09580|Vega:OTTHUMG00000159614	3	3q23-q24	WW domain containing transcription regulator 1	hsa04390(Hippo signaling pathway)	GO:0005654(nucleoplasm)//GO:0005667(transcription factor complex)//GO:0005634(nucleus)//GO:0005737(cytoplasm)//GO:0005829(cytosol)	GO:0003714(transcription corepressor activity)//GO:0042803(protein homodimerization activity)//GO:0005515(protein binding)//GO:0003713(transcription coactivator activity)	GO:0060993(kidney morphogenesis)//GO:0000122(negative regulation of transcription from RNA polymerase II promoter)//GO:0007179(transforming growth factor beta receptor signaling pathway)//GO:0035414(negative regulation of catenin import into nucleus)//GO:0090090(negative regulation of canonical Wnt signaling pathway)//GO:0006351(transcription, DNA-templated)//GO:0045944(positive regulation of tra…
PRDM11	ENSG00000019485	protein_coding	+	chr11:45115563-45256843	67.6629	0	inf	inf	5e-05	0.000215776	up	56981	PFM8	MIM:616347|HGNC:HGNC:13996|Ensembl:ENSG00000019485|HPRD:11456|Vega:OTTHUMG00000166478	11	11p11	PR domain 11		GO:0005634(nucleus)//GO:0005737(cytoplasm)	GO:0003682(chromatin binding)//GO:0008168(methyltransferase activity)	GO:0006351(transcription, DNA-templated)//GO:0006355(regulation of transcription, DNA-templated)//GO:0032259(methylation)
ZFP64	ENSG00000020256	protein_coding	-	chr20:50668201-50820847	23.3906	0	inf	inf	0.01895	0.0452289	up	55734	ZNF338	HGNC:HGNC:15940|Ensembl:ENSG00000020256|HPRD:15728|Vega:OTTHUMG00000032756	20	20q13.2	ZFP64 zinc finger protein		GO:0005634(nucleus)	GO:0003676(nucleic acid binding)//GO:0046872(metal ion binding)//GO:0005515(protein binding)//GO:0003677(DNA binding)	GO:0048026(positive regulation of mRNA splicing, via spliceosome)//GO:0006351(transcription, DNA-templated)//GO:0006355(regulation of transcription, DNA-templated)
SLC7A9	ENSG00000021488	protein_coding	-	chr19:33321414-33360672	39.4183	0	inf	inf	5e-05	0.000215776	up	11136	BAT1|CSNU3	MIM:604144|HGNC:HGNC:11067|Ensembl:ENSG00000021488|HPRD:04997|Vega:OTTHUMG00000180287	19	19q13.1	solute carrier family 7 (amino acid transporter light chain, bo,+ system), member 9	hsa04974(Protein digestion and absorption)	GO:0005886(plasma membrane)//GO:0005887(integral component of plasma membrane)//GO:0031526(brush border membrane)//GO:0016324(apical plasma membrane)	GO:0015297(antiporter activity)//GO:0005515(protein binding)//GO:0015175(neutral amino acid transmembrane transporter activity)//GO:0015184(L-cystine transmembrane transporter activity)//GO:0042605(peptide antigen binding)	GO:0015804(neutral amino acid transport)//GO:0007596(blood coagulation)//GO:0050900(leukocyte migration)//GO:0006865(amino acid transport)//GO:0055085(transmembrane transport)//GO:0006461(protein complex assembly)//GO:0003333(amino acid transmembrane transport)//GO:0015811(L-cystine transport)//GO:0006811(ion transport)
KCNG1	ENSG00000026559	protein_coding	-	chr20:49615906-49639666	30.1444	0	inf	inf	5e-05	0.000215776	up	3755	K13|KCNG|KV6.1|kH2	MIM:603788|HGNC:HGNC:6248|Ensembl:ENSG00000026559|HPRD:04809|Vega:OTTHUMG00000032745	20	20q13	potassium voltage-gated channel modifier subfamily G member 1		GO:0043231(intracellular membrane-bounded organelle)//GO:0008076(voltage-gated potassium channel complex)//GO:0005886(plasma membrane)	GO:0005267(potassium channel activity)//GO:0005251(delayed rectifier potassium channel activity)//GO:0005249(voltage-gated potassium channel activity)	GO:1902259(regulation of delayed rectifier potassium channel activity)//GO:0007268(synaptic transmission)//GO:0006813(potassium ion transport)//GO:0051260(protein homooligomerization)//GO:0071805(potassium ion transmembrane transport)
PRKCH	ENSG00000027075	protein_coding	+	chr14:61654276-62125414	81.6774	6.96562	11.7258	3.55161	0.0026	0.00805848	up	5583	PKC-L|PKCL|PRKCL|nPKC-eta	MIM:605437|HGNC:HGNC:9403|Ensembl:ENSG00000027075|HPRD:05669|Vega:OTTHUMG00000152341	14	14q23.1	protein kinase C eta	hsa04270(Vascular smooth muscle contraction)//hsa04530(Tight junction)//hsa04750(Inflammatory mediator regulation of TRP channels)	GO:0005886(plasma membrane)//GO:0070062(extracellular exosome)//GO:0005829(cytosol)//GO:0005737(cytoplasm)//GO:0005622(intracellular)//GO:0005911(cell-cell junction)	GO:0004674(protein serine/threonine kinase activity)//GO:0004672(protein kinase activity)//GO:0019899(enzyme binding)//GO:0005524(ATP binding)//GO:0004697(protein kinase C activity)//GO:0046872(metal ion binding)//GO:0017160(Ral GTPase binding)//GO:0004699(calcium-independent protein kinase C activity)	GO:0030168(platelet activation)//GO:0007596(blood coagulation)//GO:0070528(protein kinase C signaling)//GO:0006468(protein phosphorylation)//GO:0050861(positive regulation of B cell receptor signaling pathway)//GO:0060252(positive regulation of glial cell proliferation)//GO:0034351(negative regulation of glial cell apoptotic process)//GO:2000810(regulation of bicellular tight junction assembly)//…
SH2D2A	ENSG00000027869	protein_coding	-	chr1:156776034-156851642	97.5372	0	inf	inf	5e-05	0.000215776	up	9047	F2771|SCAP|TSAD|VRAP	MIM:604514|HGNC:HGNC:10821|Ensembl:ENSG00000027869|HPRD:05152|Vega:OTTHUMG00000041305	1	1q21	SH2 domain containing 2A	hsa04370(VEGF signaling pathway)	GO:0005737(cytoplasm)//GO:0005829(cytosol)	GO:0017124(SH3 domain binding)//GO:0005515(protein binding)//GO:0005070(SH3/SH2 adaptor activity)	GO:0008283(cell proliferation)//GO:0030154(cell differentiation)//GO:0009967(positive regulation of signal transduction)//GO:0048010(vascular endothelial growth factor receptor signaling pathway)//GO:0001525(angiogenesis)//GO:0007165(signal transduction)
PNPLA6	ENSG00000032444	protein_coding	+	chr19:7587511-7626650	61.8575	0	inf	inf	0.00065	0.0023469	up	10908	BNHS|LNMS|NTE|NTEMND|OMCS|SPG39|iPLA2delta|sws	MIM:603197|HGNC:HGNC:16268|Ensembl:ENSG00000032444|HPRD:04432|Vega:OTTHUMG00000182094	19	19p13.2	patatin like phospholipase domain containing 6	hsa00564(Glycerophospholipid metabolism)	GO:0005783(endoplasmic reticulum)//GO:0016020(membrane)//GO:0016021(integral component of membrane)//GO:0005789(endoplasmic reticulum membrane)	GO:0004622(lysophospholipase activity)	GO:0009887(organ morphogenesis)//GO:0016042(lipid catabolic process)//GO:0046470(phosphatidylcholine metabolic process)//GO:0001525(angiogenesis)//GO:0032502(developmental process)
ABCF2	ENSG00000033050	protein_coding	-	chr7:150904922-150924316	78.4056	0	inf	inf	0.00135	0.00440945	up	10061	ABC28|EST133090|HUSSY-18|HUSSY18	MIM:612510|HGNC:HGNC:71|Ensembl:ENSG00000033050|HPRD:12403|Vega:OTTHUMG00000154570	7	7q36	ATP binding cassette subfamily F member 2		GO:0016020(membrane)//GO:0005740(mitochondrial envelope)//GO:0043190(ATP-binding cassette (ABC) transporter complex)	GO:0005524(ATP binding)//GO:0016887(ATPase activity)//GO:0005215(transporter activity)	GO:0006810(transport)//GO:0008152(metabolic process)
SLC4A7	ENSG00000033867	protein_coding	-	chr3:27414211-27525911	38.5229	0	inf	inf	0.00015	0.00060113	up	9497	NBC2|NBC3|NBCN1|SBC2|SLC4A6	MIM:603353|HGNC:HGNC:11033|Ensembl:ENSG00000033867|HPRD:04521|Vega:OTTHUMG00000155679	3	3p22	solute carrier family 4 member 7		GO:0045202(synapse)//GO:0016021(integral component of membrane)//GO:0032420(stereocilium)//GO:0005886(plasma membrane)//GO:0016323(basolateral plasma membrane)//GO:0031410(cytoplasmic vesicle)//GO:0016324(apical plasma membrane)	GO:0008510(sodium:bicarbonate symporter activity)//GO:0008509(anion transmembrane transporter activity)//GO:0005452(inorganic anion exchanger activity)	GO:0035725(sodium ion transmembrane transport)//GO:0015701(bicarbonate transport)//GO:0060219(camera-type eye photoreceptor cell differentiation)//GO:0061299(retina vasculature morphogenesis in camera-type eye)//GO:0098656(anion transmembrane transport)//GO:0007601(visual perception)//GO:0055085(transmembrane transport)//GO:0060117(auditory receptor cell development)//GO:0021747(cochlear nucleus …
APBA2	ENSG00000034053	protein_coding	+	chr15:29129628-29410518	142.528	2.66304	53.5209	5.74203	0.0379	0.0809482	up	321	D15S1518E|HsT16821|LIN-10|MGC:14091|MINT2|X11-BETA|X11L	MIM:602712|HGNC:HGNC:579|Ensembl:ENSG00000034053|HPRD:04090|Vega:OTTHUMG00000129255	15	15q11-q12	amyloid beta precursor protein binding family A member 2		GO:0008021(synaptic vesicle)//GO:0005886(plasma membrane)	GO:0005515(protein binding)//GO:0001540(beta-amyloid binding)	GO:0035264(multicellular organism growth)//GO:0007268(synaptic transmission)//GO:0001701(in utero embryonic development)//GO:0007626(locomotory behavior)//GO:0010468(regulation of gene expression)//GO:0007399(nervous system development)//GO:0015031(protein transport)
MAP2K3	ENSG00000034152	protein_coding	+	chr17:21187983-21218552	23.9141	0	inf	inf	5e-05	0.000215776	up	5606	MAPKK3|MEK3|MKK3|PRKMK3|SAPKK-2|SAPKK2	MIM:602315|HGNC:HGNC:6843|Ensembl:ENSG00000034152|HPRD:03816|Vega:OTTHUMG00000134322	17	17q11.2	mitogen-activated protein kinase kinase 3	hsa04010(MAPK signaling pathway)//hsa04015(Rap1 signaling pathway)//hsa04620(Toll-like receptor signaling pathway)//hsa04664(Fc epsilon RI signaling pathway)//hsa04668(TNF signaling pathway)//hsa04750(Inflammatory mediator regulation of TRP channels)//hsa04912(GnRH signaling pathway)//hsa05014(Amyotrophic lateral sclerosis (ALS))//hsa05145(Toxoplasmosis)//hsa05164(Influenza A)//hsa05169(Epstein-B…	GO:0005654(nucleoplasm)//GO:0016020(membrane)//GO:0005737(cytoplasm)//GO:0005829(cytosol)	GO:0004674(protein serine/threonine kinase activity)//GO:0019901(protein kinase binding)//GO:0004672(protein kinase activity)//GO:0004708(MAP kinase kinase activity)//GO:0005524(ATP binding)//GO:0004713(protein tyrosine kinase activity)//GO:0005515(protein binding)	GO:0034166(toll-like receptor 10 signaling pathway)//GO:0035666(TRIF-dependent toll-like receptor signaling pathway)//GO:0034142(toll-like receptor 4 signaling pathway)//GO:0051403(stress-activated MAPK cascade)//GO:0045893(positive regulation of transcription, DNA-templated)//GO:0034146(toll-like receptor 5 signaling pathway)//GO:0000187(activation of MAPK activity)//GO:0031098(stress-activated …
EFCAB1	ENSG00000034239	protein_coding	-	chr8:49623347-49647870	115.127	0	inf	inf	5e-05	0.000215776	up	79645	-	HGNC:HGNC:25678|Ensembl:ENSG00000034239|HPRD:08565|Vega:OTTHUMG00000164203	8	8q11.21	EF-hand calcium binding domain 1			GO:0005509(calcium ion binding)
SH3YL1	ENSG00000035115	protein_coding	-	chr2:217729-278283	30.0493	0	inf	inf	5e-05	0.000215776	up	26751	RAY	HGNC:HGNC:29546|Ensembl:ENSG00000035115|HPRD:15336|Vega:OTTHUMG00000151359	2	2p25.3	SH3 and SYLF domain containing 1		GO:0032587(ruffle membrane)	GO:0035091(phosphatidylinositol binding)//GO:0005515(protein binding)//GO:0019902(phosphatase binding)	GO:1900027(regulation of ruffle assembly)//GO:0006661(phosphatidylinositol biosynthetic process)
RFC1	ENSG00000035928	protein_coding	-	chr4:39289075-39367995	108.064	0	inf	inf	5e-05	0.000215776	up	5981	A1|MHCBFB|PO-GA|RECC1|RFC|RFC140	MIM:102579|HGNC:HGNC:9969|Ensembl:ENSG00000035928|HPRD:00024|Vega:OTTHUMG00000099363	4	4p14-p13	replication factor C subunit 1	hsa03030(DNA replication)//hsa03420(Nucleotide excision repair)//hsa03430(Mismatch repair)	GO:0005654(nucleoplasm)//GO:0005634(nucleus)//GO:0005663(DNA replication factor C complex)//GO:0070062(extracellular exosome)	GO:0003689(DNA clamp loader activity)//GO:0005524(ATP binding)//GO:0005515(protein binding)//GO:0003677(DNA binding)//GO:0008047(enzyme activator activity)	GO:0006284(base-excision repair)//GO:0007004(telomere maintenance via telomerase)//GO:0033683(nucleotide-excision repair, DNA incision)//GO:0006260(DNA replication)//GO:0042769(DNA damage response, detection of DNA damage)//GO:0070911(global genome nucleotide-excision repair)//GO:0006351(transcription, DNA-templated)//GO:0006297(nucleotide-excision repair, DNA gap filling)//GO:0006261(DNA-depende…
CYP46A1	ENSG00000036530	protein_coding	+	chr14:100150640-100193638	32.7623	0	inf	inf	0.0001	0.00041302	up	10858	CP46|CYP46	MIM:604087|HGNC:HGNC:2641|Ensembl:ENSG00000036530|HPRD:04970|Vega:OTTHUMG00000171510	14	14q32.1	cytochrome P450 family 46 subfamily A member 1	hsa00120(Primary bile acid biosynthesis)	GO:0005783(endoplasmic reticulum)//GO:0016021(integral component of membrane)//GO:0005789(endoplasmic reticulum membrane)	GO:0005506(iron ion binding)//GO:0016705(oxidoreductase activity, acting on paired donors, with incorporation or reduction of molecular oxygen)//GO:0008395(steroid hydroxylase activity)//GO:0033781(cholesterol 24-hydroxylase activity)//GO:0020037(heme binding)	GO:0055114(oxidation-reduction process)//GO:0016125(sterol metabolic process)//GO:0044281(small molecule metabolic process)//GO:0006699(bile acid biosynthetic process)//GO:0008206(bile acid metabolic process)//GO:0007399(nervous system development)//GO:0006805(xenobiotic metabolic process)//GO:0006707(cholesterol catabolic process)
VCAN	ENSG00000038427	protein_coding	+	chr5:82767283-82878122	604.224	4.97361	121.486	6.92465	0.0108	0.0279939	up	1462	CSPG2|ERVR|GHAP|PG-M|WGN|WGN1	MIM:118661|HGNC:HGNC:2464|Ensembl:ENSG00000038427|HPRD:00340|Vega:OTTHUMG00000131321	5	5q14.3	versican	hsa04514(Cell adhesion molecules (CAMs))	GO:0005576(extracellular region)//GO:0005796(Golgi lumen)//GO:0016020(membrane)//GO:0043202(lysosomal lumen)//GO:0043231(intracellular membrane-bounded organelle)//GO:0005578(proteinaceous extracellular matrix)//GO:0031012(extracellular matrix)//GO:0005615(extracellular space)	GO:0019903(protein phosphatase binding)//GO:0005540(hyaluronic acid binding)//GO:0030246(carbohydrate binding)//GO:0005539(glycosaminoglycan binding)//GO:0005515(protein binding)//GO:0005509(calcium ion binding)	GO:0044281(small molecule metabolic process)//GO:0007507(heart development)//GO:0030208(dermatan sulfate biosynthetic process)//GO:0030198(extracellular matrix organization)//GO:0008037(cell recognition)//GO:0001501(skeletal system development)//GO:0007155(cell adhesion)//GO:0030206(chondroitin sulfate biosynthetic process)//GO:0001649(osteoblast differentiation)//GO:0007275(multicellular organis…
ADAM28	ENSG00000042980	protein_coding	+	chr8:24151552-24769586	97.9596	1.74953	55.992	5.80715	0.0218	0.0507843	up	10863	ADAM 28|MDC-L|MDCL|eMDC II|eMDCII	MIM:606188|HGNC:HGNC:206|Ensembl:ENSG00000042980|HPRD:08391|Vega:OTTHUMG00000163780	8	8p21.2	ADAM metallopeptidase domain 28		GO:0016021(integral component of membrane)//GO:0005576(extracellular region)//GO:0005886(plasma membrane)	GO:0008237(metallopeptidase activity)//GO:0008270(zinc ion binding)//GO:0004222(metalloendopeptidase activity)	GO:0006508(proteolysis)//GO:0007283(spermatogenesis)
ARAP2	ENSG00000047365	protein_coding	-	chr4:35949842-36275842	33.7164	0	inf	inf	5e-05	0.000215776	up	116984	CENTD1|PARX	MIM:606645|HGNC:HGNC:16924|Ensembl:ENSG00000047365|HPRD:09439|Vega:OTTHUMG00000097811	4	4p14	ArfGAP with RhoGAP domain, ankyrin repeat and PH domain 2	hsa04144(Endocytosis)	GO:0005829(cytosol)	GO:0005096(GTPase activator activity)//GO:0005547(phosphatidylinositol-3,4,5-trisphosphate binding)//GO:0046872(metal ion binding)	GO:0043547(positive regulation of GTPase activity)//GO:0051056(regulation of small GTPase mediated signal transduction)//GO:0007264(small GTPase mediated signal transduction)//GO:0007165(signal transduction)
CP	ENSG00000047457	protein_coding	-	chr3:148847370-148939842	135.911	0	inf	inf	0.00015	0.00060113	up	1356	CP-2	MIM:117700|HGNC:HGNC:2295|Ensembl:ENSG00000047457|HPRD:00317|Vega:OTTHUMG00000159563	3	3q23-q25	ceruloplasmin (ferroxidase)	hsa00860(Porphyrin and chlorophyll metabolism)	GO:0070062(extracellular exosome)//GO:0005576(extracellular region)//GO:0005623(cell)//GO:0005765(lysosomal membrane)//GO:0072562(blood microparticle)//GO:0005615(extracellular space)//GO:0046658(anchored component of plasma membrane)	GO:0005507(copper ion binding)//GO:0051087(chaperone binding)//GO:0004322(ferroxidase activity)	GO:0055114(oxidation-reduction process)//GO:0007568(aging)//GO:0046688(response to copper ion)//GO:0001889(liver development)//GO:0006879(cellular iron ion homeostasis)//GO:0007584(response to nutrient)//GO:0055085(transmembrane transport)//GO:0006825(copper ion transport)//GO:0030324(lung development)
MAP4	ENSG00000047849	protein_coding	-	chr3:47892181-48130769	561.007	15.577	36.0151	5.17053	0.0008	0.00282201	up	4134	-	MIM:157132|HGNC:HGNC:6862|Ensembl:ENSG00000047849|HPRD:01141|Vega:OTTHUMG00000156828	3	3p21	microtubule associated protein 4		GO:0005886(plasma membrane)//GO:0070062(extracellular exosome)//GO:0005874(microtubule)//GO:0005930(axoneme)//GO:0043005(neuron projection)//GO:0005875(microtubule associated complex)//GO:0097481(neuronal postsynaptic density)//GO:0015630(microtubule cytoskeleton)//GO:0005737(cytoplasm)//GO:0072686(mitotic spindle)	GO:0044822(poly(A) RNA binding)//GO:0008017(microtubule binding)//GO:0005515(protein binding)//GO:0005198(structural molecule activity)	GO:0031175(neuron projection development)//GO:0007052(mitotic spindle organization)//GO:0051301(cell division)//GO:0051294(establishment of spindle orientation)//GO:0051012(microtubule sliding)//GO:1902856(negative regulation of nonmotile primary cilium assembly)
LMO3	ENSG00000048540	protein_coding	-	chr12:16500075-16763528	93.0957	5.08662	18.3021	4.19394	0.01115	0.0287856	up	55885	RBTN3|RBTNL2|RHOM3|Rhom-3	MIM:180386|HGNC:HGNC:6643|Ensembl:ENSG00000048540|HPRD:11832|Vega:OTTHUMG00000168837	12	12p12.3	LIM domain only 3		GO:0005737(cytoplasm)	GO:0008270(zinc ion binding)//GO:0005515(protein binding)	GO:0035360(positive regulation of peroxisome proliferator activated receptor signaling pathway)//GO:0045600(positive regulation of fat cell differentiation)//GO:0006351(transcription, DNA-templated)//GO:0070373(negative regulation of ERK1 and ERK2 cascade)//GO:0006355(regulation of transcription, DNA-templated)//GO:2000324(positive regulation of glucocorticoid receptor signaling pathway)
MRPS10	ENSG00000048544	protein_coding	-	chr6:42174538-42185603	20.3775	0	inf	inf	5e-05	0.000215776	up	55173	MRP-S10|PNAS-122	MIM:611976|HGNC:HGNC:14502|Ensembl:ENSG00000048544|HPRD:14775|Vega:OTTHUMG00000014694	6	6p21.1	mitochondrial ribosomal protein S10	hsa03010(Ribosome)	GO:0005743(mitochondrial inner membrane)//GO:0005739(mitochondrion)//GO:0005840(ribosome)	GO:0003674(molecular_function)	GO:0098792(xenophagy)//GO:0098779(mitophagy in response to mitochondrial depolarization)//GO:0070124(mitochondrial translational initiation)//GO:0006996(organelle organization)//GO:0032543(mitochondrial translation)//GO:0070125(mitochondrial translational elongation)//GO:0008150(biological_process)//GO:0002230(positive regulation of defense response to virus by host)//GO:0070126(mitochondrial tra…
RSF1	ENSG00000048649	protein_coding	-	chr11:77371040-77532063	20.4388	0	inf	inf	5e-05	0.000215776	up	51773	HBXAP|RSF-1|XAP8|p325	MIM:608522|HGNC:HGNC:18118|Ensembl:ENSG00000048649|HPRD:10537|Vega:OTTHUMG00000150433	11	11q14.1	remodeling and spacing factor 1		GO:0005634(nucleus)//GO:0031213(RSF complex)//GO:0005654(nucleoplasm)	GO:0042393(histone binding)//GO:0008270(zinc ion binding)//GO:0005515(protein binding)//GO:0016887(ATPase activity)	GO:0016584(nucleosome positioning)//GO:0006338(chromatin remodeling)//GO:0043392(negative regulation of DNA binding)//GO:0034080(CENP-A containing nucleosome assembly)//GO:0006352(DNA-templated transcription, initiation)//GO:0006334(nucleosome assembly)//GO:0050434(positive regulation of viral transcription)//GO:0045892(negative regulation of transcription, DNA-templated)//GO:0006355(regulation o…
R3HDM1	ENSG00000048991	protein_coding	+	chr2:136289024-136482840	130.956	0	inf	inf	0.0033	0.00999842	up	23518	R3HDM	HGNC:HGNC:9757|Ensembl:ENSG00000048991|HPRD:10180|Vega:OTTHUMG00000131740	2	2q21.3	R3H domain containing 1			GO:0044822(poly(A) RNA binding)//GO:0003676(nucleic acid binding)
COL9A2	ENSG00000049089	protein_coding	-	chr1:40766158-40783488	58.4201	0	inf	inf	0.0035	0.0105128	up	1298	DJ39G22.4|EDM2|MED|STL5	MIM:120260|HGNC:HGNC:2218|Ensembl:ENSG00000049089|HPRD:00373|Vega:OTTHUMG00000005761	1	1p33-p32	collagen type IX alpha 2	hsa04151(PI3K-Akt signaling pathway)//hsa04510(Focal adhesion)//hsa04512(ECM-receptor interaction)//hsa04974(Protein digestion and absorption)	GO:0005578(proteinaceous extracellular matrix)//GO:0005594(collagen type IX trimer)//GO:0005576(extracellular region)//GO:0005788(endoplasmic reticulum lumen)	GO:0030020(extracellular matrix structural constituent conferring tensile strength)	GO:0030574(collagen catabolic process)//GO:0001501(skeletal system development)//GO:0007411(axon guidance)//GO:0022617(extracellular matrix disassembly)//GO:0030198(extracellular matrix organization)
ADAMTS6	ENSG00000049192	protein_coding	-	chr5:64444562-64777747	24.7963	0	inf	inf	5e-05	0.000215776	up	11174	ADAM-TS 6|ADAM-TS6|ADAMTS-6	MIM:605008|HGNC:HGNC:222|Ensembl:ENSG00000049192|HPRD:05421|Vega:OTTHUMG00000074079	5	5q12	ADAM metallopeptidase with thrombospondin type 1 motif 6		GO:0005578(proteinaceous extracellular matrix)	GO:0008237(metallopeptidase activity)//GO:0008270(zinc ion binding)//GO:0004222(metalloendopeptidase activity)	GO:0006508(proteolysis)//GO:0060976(coronary vasculature development)//GO:0035904(aorta development)//GO:0003279(cardiac septum development)
VAMP3	ENSG00000049245	protein_coding	+	chr1:7831328-7841492	22.0665	0	inf	inf	0.0004	0.00149934	up	9341	CEB	MIM:603657|HGNC:HGNC:12644|Ensembl:ENSG00000049245|HPRD:04711|Vega:OTTHUMG00000001225	1	1p36.23	vesicle associated membrane protein 3	hsa04130(SNARE interactions in vesicular transport)//hsa04145(Phagosome)	GO:0030136(clathrin-coated vesicle)//GO:0016021(integral component of membrane)//GO:0030665(clathrin-coated vesicle membrane)//GO:0009986(cell surface)//GO:0055037(recycling endosome)//GO:0043005(neuron projection)//GO:0031201(SNARE complex)//GO:0005886(plasma membrane)//GO:0005829(cytosol)//GO:0045202(synapse)//GO:0043231(intracellular membrane-bounded organelle)//GO:0030054(cell junction)//GO:0…	GO:0000149(SNARE binding)//GO:0005484(SNAP receptor activity)//GO:0005515(protein binding)//GO:0017075(syntaxin-1 binding)	GO:0042147(retrograde transport, endosome to Golgi)//GO:0006906(vesicle fusion)//GO:0001921(positive regulation of receptor recycling)//GO:1903531(negative regulation of secretion by cell)//GO:0006887(exocytosis)//GO:0061025(membrane fusion)//GO:0043001(Golgi to plasma membrane protein transport)//GO:1903593(regulation of histamine secretion by mast cell)//GO:0070254(mucus secretion)//GO:0035493(…
EPN3	ENSG00000049283	protein_coding	+	chr17:48609903-48633213	24.6709	0	inf	inf	5e-05	0.000215776	up	55040	-	MIM:607264|HGNC:HGNC:18235|Ensembl:ENSG00000049283|HPRD:06272|Vega:OTTHUMG00000162155	17	17q21.33	epsin 3	hsa04144(Endocytosis)	GO:0030136(clathrin-coated vesicle)//GO:0070062(extracellular exosome)//GO:0019897(extrinsic component of plasma membrane)//GO:0048471(perinuclear region of cytoplasm)//GO:0043231(intracellular membrane-bounded organelle)//GO:0005654(nucleoplasm)//GO:0005634(nucleus)//GO:0005905(coated pit)	GO:0008289(lipid binding)//GO:1990175(EH domain binding)//GO:0005515(protein binding)
ELN	ENSG00000049540	protein_coding	+	chr7:73442118-73484237	29.8291	0	inf	inf	5e-05	0.000215776	up	2006	SVAS|WBS|WS	MIM:130160|HGNC:HGNC:3327|Ensembl:ENSG00000049540|HPRD:00556|Vega:OTTHUMG00000150229	7	7q11.23	elastin	hsa04974(Protein digestion and absorption)	GO:0005578(proteinaceous extracellular matrix)//GO:0005739(mitochondrion)//GO:0005576(extracellular region)//GO:0005615(extracellular space)//GO:0071953(elastic fiber)	GO:0005201(extracellular matrix structural constituent)//GO:0050840(extracellular matrix binding)//GO:0030023(extracellular matrix constituent conferring elasticity)//GO:0005515(protein binding)	GO:0007568(aging)//GO:0035904(aorta development)//GO:0071300(cellular response to retinoic acid)//GO:0055093(response to hyperoxia)//GO:0022617(extracellular matrix disassembly)//GO:0030198(extracellular matrix organization)//GO:0009887(organ morphogenesis)//GO:0071456(cellular response to hypoxia)//GO:0030833(regulation of actin filament polymerization)//GO:0008283(cell proliferation)//GO:000758…
PTCD2	ENSG00000049883	protein_coding	+	chr5:71515235-71656052	38.0701	0	inf	inf	0.04575	0.0940914	up	79810	-	MIM:615484|HGNC:HGNC:25734|Ensembl:ENSG00000049883|HPRD:15193|Vega:OTTHUMG00000100953	5	5q13.2	pentatricopeptide repeat domain 2		GO:0005739(mitochondrion)	GO:0044822(poly(A) RNA binding)	GO:0050684(regulation of mRNA processing)//GO:0048747(muscle fiber development)//GO:0001889(liver development)//GO:0007005(mitochondrion organization)//GO:0055010(ventricular cardiac muscle tissue morphogenesis)//GO:0006397(mRNA processing)//GO:0001822(kidney development)
RRP12	ENSG00000052749	protein_coding	-	chr10:99116114-99185831	88.6549	0	inf	inf	5e-05	0.000215776	up	23223	KIAA0690	HGNC:HGNC:29100|Ensembl:ENSG00000052749|HPRD:11103|Vega:OTTHUMG00000018855	10	10q24.1	ribosomal RNA processing 12 homolog		GO:0031965(nuclear membrane)//GO:0005730(nucleolus)//GO:0016021(integral component of membrane)	GO:0044822(poly(A) RNA binding)
FOXN3	ENSG00000053254	protein_coding	-	chr14:89591214-90421121	43.3887	0	inf	inf	0.01235	0.0313465	up	1112	C14orf116|CHES1|PRO1635	MIM:602628|HGNC:HGNC:1928|Ensembl:ENSG00000053254|HPRD:07533|Vega:OTTHUMG00000170898	14	14q31.3	forkhead box N3		GO:0005634(nucleus)	GO:0043565(sequence-specific DNA binding)//GO:0005515(protein binding)//GO:0008022(protein C-terminus binding)//GO:0003700(transcription factor activity, sequence-specific DNA binding)	GO:0007095(mitotic G2 DNA damage checkpoint)//GO:0045892(negative regulation of transcription, DNA-templated)//GO:0006351(transcription, DNA-templated)//GO:0006355(regulation of transcription, DNA-templated)
ENTPD2	ENSG00000054179	protein_coding	-	chr9:139942549-139948497	24.4785	0	inf	inf	0.0015	0.00486424	up	954	CD39L1|NTPDase-2	MIM:602012|HGNC:HGNC:3364|Ensembl:ENSG00000054179|HPRD:03600|Vega:OTTHUMG00000020953	9	9q34	ectonucleoside triphosphate diphosphohydrolase 2	hsa00230(Purine metabolism)//hsa04742(Taste transduction)	GO:0016021(integral component of membrane)//GO:0070062(extracellular exosome)//GO:0009986(cell surface)//GO:0005789(endoplasmic reticulum membrane)//GO:0005605(basal lamina)//GO:0044297(cell body)//GO:0031253(cell projection membrane)	GO:0005524(ATP binding)//GO:0043262(adenosine-diphosphatase activity)//GO:0016887(ATPase activity)//GO:0042802(identical protein binding)	GO:0030168(platelet activation)//GO:0051260(protein homooligomerization)//GO:0035457(cellular response to interferon-alpha)//GO:0010996(response to auditory stimulus)//GO:0071356(cellular response to tumor necrosis factor)//GO:0071354(cellular response to interleukin-6)//GO:0071222(cellular response to lipopolysaccharide)//GO:0007186(G-protein coupled receptor signaling pathway)//GO:0009181(purin…
SYNE2	ENSG00000054654	protein_coding	+	chr14:64319682-64805317	62.0213	0	inf	inf	5e-05	0.000215776	up	23224	EDMD5|NUA|NUANCE|Nesp2|Nesprin-2|SYNE-2|TROPH	MIM:608442|HGNC:HGNC:17084|Ensembl:ENSG00000054654|HPRD:09763|Vega:OTTHUMG00000140349	14	14q23.2	spectrin repeat containing, nuclear envelope 2		GO:0030018(Z disc)//GO:0016529(sarcoplasmic reticulum)//GO:0016021(integral component of membrane)//GO:0031258(lamellipodium membrane)//GO:0005640(nuclear outer membrane)//GO:0031981(nuclear lumen)//GO:0005635(nuclear envelope)//GO:0031965(nuclear membrane)//GO:0034993(LINC complex)//GO:0045111(intermediate filament cytoskeleton)//GO:0033017(sarcoplasmic reticulum membrane)//GO:0005739(mitochondr…	GO:0005515(protein binding)//GO:0003779(actin binding)//GO:0051015(actin filament binding)	GO:0006998(nuclear envelope organization)//GO:0007097(nuclear migration)//GO:0051642(centrosome localization)//GO:0034504(protein localization to nucleus)//GO:0007163(establishment or maintenance of cell polarity)//GO:0090286(cytoskeletal anchoring at nuclear membrane)//GO:0031022(nuclear migration along microfilament)//GO:0030335(positive regulation of cell migration)//GO:0010761(fibroblast migr…
USP36	ENSG00000055483	protein_coding	-	chr17:76783462-76837523	32.0757	1.8238	17.5874	4.13647	0.01065	0.0276447	up	57602	DUB1	MIM:612543|HGNC:HGNC:20062|Ensembl:ENSG00000055483|HPRD:07164|Vega:OTTHUMG00000177542	17	17q25.3	ubiquitin specific peptidase 36		GO:0005730(nucleolus)//GO:0005634(nucleus)	GO:0044822(poly(A) RNA binding)//GO:0008234(cysteine-type peptidase activity)//GO:0036459(thiol-dependent ubiquitinyl hydrolase activity)//GO:0004843(thiol-dependent ubiquitin-specific protease activity)	GO:1903955(positive regulation of protein targeting to mitochondrion)//GO:1903146(regulation of mitophagy)//GO:0016579(protein deubiquitination)//GO:0006511(ubiquitin-dependent protein catabolic process)
MRPL43	ENSG00000055950	protein_coding	-	chr10:102729214-102754158	93.8251	0	inf	inf	5e-05	0.000215776	up	84545	L43mt|MRP-L43|bMRP36a	MIM:611848|HGNC:HGNC:14517|Ensembl:ENSG00000055950|HPRD:14762|Vega:OTTHUMG00000018920	10	10q24.31	mitochondrial ribosomal protein L43		GO:0005743(mitochondrial inner membrane)//GO:0005762(mitochondrial large ribosomal subunit)//GO:0005761(mitochondrial ribosome)	GO:0044822(poly(A) RNA binding)//GO:0003735(structural constituent of ribosome)//GO:0005515(protein binding)	GO:0070124(mitochondrial translational initiation)//GO:0006996(organelle organization)//GO:0006412(translation)//GO:0032543(mitochondrial translation)//GO:0070125(mitochondrial translational elongation)//GO:0070126(mitochondrial translational termination)
F7	ENSG00000057593	protein_coding	+	chr13:113760101-113774995	31.8309	0	inf	inf	0.0039	0.011591	up	2155	SPCA	MIM:613878|HGNC:HGNC:3544|Ensembl:ENSG00000057593|HPRD:01965|Vega:OTTHUMG00000017373	13	13q34	coagulation factor VII	hsa04610(Complement and coagulation cascades)	GO:0005886(plasma membrane)//GO:0005576(extracellular region)//GO:0005796(Golgi lumen)//GO:0005788(endoplasmic reticulum lumen)//GO:0005615(extracellular space)//GO:0031982(vesicle)	GO:0005102(receptor binding)//GO:0004252(serine-type endopeptidase activity)//GO:0008236(serine-type peptidase activity)//GO:0005515(protein binding)//GO:0001948(glycoprotein binding)//GO:0005509(calcium ion binding)	GO:0044267(cellular protein metabolic process)//GO:0060416(response to growth hormone)//GO:0031100(organ regeneration)//GO:0010641(positive regulation of platelet-derived growth factor receptor signaling pathway)//GO:0006465(signal peptide processing)//GO:0043687(post-translational protein modification)//GO:0002690(positive regulation of leukocyte chemotaxis)//GO:0050927(positive regulation of po…
PRDM1	ENSG00000057657	protein_coding	+	chr6:106534194-106557814	346.196	0	inf	inf	5e-05	0.000215776	up	639	BLIMP1|PRDI-BF1	MIM:603423|HGNC:HGNC:9346|Ensembl:ENSG00000057657|HPRD:04572|Vega:OTTHUMG00000015299	6	6q21	PR domain 1		GO:0005634(nucleus)//GO:0005737(cytoplasm)	GO:0003676(nucleic acid binding)//GO:0042826(histone deacetylase binding)//GO:0003700(transcription factor activity, sequence-specific DNA binding)//GO:0000978(RNA polymerase II core promoter proximal region sequence-specific DNA binding)//GO:0001078(transcriptional repressor activity, RNA polymerase II core promoter proximal region sequence-specific binding)//GO:0008168(methyltransferase activit…	GO:0003170(heart valve development)//GO:0042462(eye photoreceptor cell development)//GO:0010628(positive regulation of gene expression)//GO:0035904(aorta development)//GO:0045579(positive regulation of B cell differentiation)//GO:0000122(negative regulation of transcription from RNA polymerase II promoter)//GO:0031665(negative regulation of lipopolysaccharide-mediated signaling pathway)//GO:00488…
PITHD1	ENSG00000057757	protein_coding	+	chr1:24104894-24114722	400.625	0	inf	inf	5e-05	0.000215776	up	57095	C1orf128|HT014|TXNL1CL	HGNC:HGNC:25022|Ensembl:ENSG00000057757|HPRD:13717|Vega:OTTHUMG00000002960	1	1p36.11	PITH (C-terminal proteasome-interacting domain of thioredoxin-like) domain containing 1		GO:0005634(nucleus)
USP13	ENSG00000058056	protein_coding	+	chr3:179370542-179507189	24.291	0	inf	inf	5e-05	0.000215776	up	8975	ISOT3|IsoT-3	MIM:603591|HGNC:HGNC:12611|Ensembl:ENSG00000058056|HPRD:04666|Vega:OTTHUMG00000157783	3	3q26.2-q26.3	ubiquitin specific peptidase 13 (isopeptidase T-3)			GO:1904288(BAT3 complex binding)//GO:0008270(zinc ion binding)//GO:0004197(cysteine-type endopeptidase activity)//GO:1904454(ubiquitin-specific protease activity involved in positive regulation of ERAD pathway)//GO:0043130(ubiquitin binding)//GO:0036459(thiol-dependent ubiquitinyl hydrolase activity)//GO:0051087(chaperone binding)//GO:0070628(proteasome binding)//GO:0008242(omega peptidase activi…	GO:0016579(protein deubiquitination)//GO:1904378(maintenance of unfolded protein involved in ERAD pathway)//GO:0070536(protein K63-linked deubiquitination)//GO:0008283(cell proliferation)//GO:0030318(melanocyte differentiation)//GO:0050821(protein stabilization)//GO:0010506(regulation of autophagy)//GO:0006511(ubiquitin-dependent protein catabolic process)//GO:0006914(autophagy)//GO:0006355(regul…
SEC61A1	ENSG00000058262	protein_coding	+	chr3:127770483-128127485	26.9383	0	inf	inf	0.0273	0.0612455	up	29927	HSEC61|SEC61|SEC61A	MIM:609213|HGNC:HGNC:18276|Ensembl:ENSG00000058262|HPRD:15316|Vega:OTTHUMG00000159624	3	3q21.3	Sec61 translocon alpha 1 subunit	hsa03060(Protein export)//hsa04141(Protein processing in endoplasmic reticulum)//hsa04145(Phagosome)//hsa05110(Vibrio cholerae infection)	GO:0005791(rough endoplasmic reticulum)//GO:0016020(membrane)//GO:0016021(integral component of membrane)//GO:0030176(integral component of endoplasmic reticulum membrane)//GO:0005829(cytosol)	GO:0005515(protein binding)//GO:0043022(ribosome binding)	GO:0044267(cellular protein metabolic process)//GO:0042590(antigen processing and presentation of exogenous peptide antigen via MHC class I)//GO:0002479(antigen processing and presentation of exogenous peptide antigen via MHC class I, TAP-dependent)//GO:0030968(endoplasmic reticulum unfolded protein response)//GO:0002474(antigen processing and presentation of peptide antigen via MHC class I)//GO:…
CAMK2B	ENSG00000058404	protein_coding	-	chr7:44256748-44374176	79.0552	0	inf	inf	5e-05	0.000215776	up	816	CAM2|CAMK2|CAMKB	MIM:607707|HGNC:HGNC:1461|Ensembl:ENSG00000058404|HPRD:12127|Vega:OTTHUMG00000023491	7	7p14.3-p14.1	calcium/calmodulin-dependent protein kinase II beta	hsa04012(ErbB signaling pathway)//hsa04020(Calcium signaling pathway)//hsa04024(cAMP signaling pathway)//hsa04066(HIF-1 signaling pathway)//hsa04114(Oocyte meiosis)//hsa04261(Adrenergic signaling in cardiomyocytes)//hsa04310(Wnt signaling pathway)//hsa04713(Circadian entrainment)//hsa04720(Long-term potentiation)//hsa04722(Neurotrophin signaling pathway)//hsa04725(Cholinergic synapse)//hsa04728(D…	GO:0005886(plasma membrane)//GO:0043204(perikaryon)//GO:0005815(microtubule organizing center)//GO:0030425(dendrite)//GO:0005829(cytosol)//GO:0033017(sarcoplasmic reticulum membrane)//GO:0097481(neuronal postsynaptic density)//GO:0030666(endocytic vesicle membrane)//GO:0005654(nucleoplasm)//GO:0051233(spindle midzone)	GO:0004674(protein serine/threonine kinase activity)//GO:0019901(protein kinase binding)//GO:0042803(protein homodimerization activity)//GO:0005524(ATP binding)//GO:0005515(protein binding)//GO:0005516(calmodulin binding)//GO:0004683(calmodulin-dependent protein kinase activity)//GO:0004672(protein kinase activity)//GO:0043274(phospholipase binding)//GO:0003779(actin binding)	GO:0010976(positive regulation of neuron projection development)//GO:0060466(activation of meiosis involved in egg activation)//GO:0051823(regulation of synapse structural plasticity)//GO:0090129(positive regulation of synapse maturation)//GO:0000082(G1/S transition of mitotic cell cycle)//GO:0002030(inhibitory G-protein coupled receptor phosphorylation)//GO:0032430(positive regulation of phospho…
CROCC	ENSG00000058453	protein_coding	+	chr1:17066767-17299474	101.807	0	inf	inf	0.00015	0.00060113	up	9696	ROLT	MIM:615776|HGNC:HGNC:21299|Ensembl:ENSG00000058453|HPRD:16758|Vega:OTTHUMG00000002200	1	1p36.13	ciliary rootlet coiled-coil, rootletin		GO:0005886(plasma membrane)//GO:0070062(extracellular exosome)//GO:0001917(photoreceptor inner segment)//GO:0035253(ciliary rootlet)//GO:0015629(actin cytoskeleton)//GO:0005813(centrosome)//GO:0005814(centriole)//GO:0005737(cytoplasm)	GO:0005515(protein binding)//GO:0005198(structural molecule activity)//GO:0003779(actin binding)//GO:0019894(kinesin binding)	GO:0033365(protein localization to organelle)//GO:0051297(centrosome organization)//GO:0045494(photoreceptor cell maintenance)//GO:0051656(establishment of organelle localization)//GO:0030030(cell projection organization)//GO:0008104(protein localization)//GO:0010457(centriole-centriole cohesion)//GO:0007049(cell cycle)//GO:0010669(epithelial structure maintenance)//GO:0032053(ciliary basal body …
ATP2B4	ENSG00000058668	protein_coding	+	chr1:203595688-203713209	98.0553	0	inf	inf	0.001	0.00340656	up	493	ATP2B2|MXRA1|PMCA4|PMCA4b|PMCA4x	MIM:108732|HGNC:HGNC:817|Ensembl:ENSG00000058668|HPRD:00159|Vega:OTTHUMG00000035906	1	1q32.1	ATPase plasma membrane Ca2+ transporting 4	hsa04020(Calcium signaling pathway)//hsa04022(cGMP-PKG signaling pathway)//hsa04024(cAMP signaling pathway)//hsa04261(Adrenergic signaling in cardiomyocytes)//hsa04970(Salivary secretion)//hsa04972(Pancreatic secretion)	GO:0030018(Z disc)//GO:0016021(integral component of membrane)//GO:0005887(integral component of plasma membrane)//GO:0005901(caveola)//GO:0097228(sperm principal piece)//GO:0043005(neuron projection)//GO:0016020(membrane)//GO:0043234(protein complex)//GO:0005886(plasma membrane)//GO:0016323(basolateral plasma membrane)//GO:0043231(intracellular membrane-bounded organelle)//GO:0030315(T-tubule)//…	GO:0050998(nitric-oxide synthase binding)//GO:0036487(nitric-oxide synthase inhibitor activity)//GO:0097110(scaffold protein binding)//GO:0005524(ATP binding)//GO:0030165(PDZ domain binding)//GO:0005516(calmodulin binding)//GO:0005388(calcium-transporting ATPase activity)//GO:0030346(protein phosphatase 2B binding)//GO:0017080(sodium channel regulator activity)//GO:0046872(metal ion binding)//GO:…	GO:0045019(negative regulation of nitric oxide biosynthetic process)//GO:0008152(metabolic process)//GO:1900082(negative regulation of arginine catabolic process)//GO:0010751(negative regulation of nitric oxide mediated signal transduction)//GO:0007283(spermatogenesis)//GO:0051001(negative regulation of nitric-oxide synthase activity)//GO:0098703(calcium ion import across plasma membrane)//GO:003…
PSD	ENSG00000059915	protein_coding	-	chr10:104162373-104182893	37.0166	0	inf	inf	0.0001	0.00041302	up	5662	EFA6|EFA6A|PSD1|TYL	MIM:602327|HGNC:HGNC:9507|Ensembl:ENSG00000059915|HPRD:09085|Vega:OTTHUMG00000018954	10	10q24	pleckstrin and Sec7 domain containing	hsa04144(Endocytosis)	GO:0005886(plasma membrane)//GO:0001726(ruffle)//GO:0016021(integral component of membrane)	GO:0004871(signal transducer activity)//GO:0005086(ARF guanyl-nucleotide exchange factor activity)//GO:0005515(protein binding)//GO:0005543(phospholipid binding)	GO:0043547(positive regulation of GTPase activity)//GO:0032012(regulation of ARF protein signal transduction)//GO:0030182(neuron differentiation)//GO:0007165(signal transduction)
CTDP1	ENSG00000060069	protein_coding	+	chr18:77439800-77514510	27.8506	0	inf	inf	5e-05	0.000215776	up	9150	CCFDN|FCP1	MIM:604927|HGNC:HGNC:2498|Ensembl:ENSG00000060069|HPRD:05377|Vega:OTTHUMG00000132920	18	18q23	CTD phosphatase subunit 1		GO:0015629(actin cytoskeleton)//GO:0016591(DNA-directed RNA polymerase II, holoenzyme)//GO:0051233(spindle midzone)//GO:0005813(centrosome)//GO:0005819(spindle)//GO:0030496(midbody)//GO:0005654(nucleoplasm)//GO:0005634(nucleus)//GO:0005737(cytoplasm)//GO:0000922(spindle pole)	GO:0008420(CTD phosphatase activity)//GO:0005515(protein binding)//GO:0004721(phosphoprotein phosphatase activity)	GO:0051301(cell division)//GO:0006470(protein dephosphorylation)//GO:0070940(dephosphorylation of RNA polymerase II C-terminal domain)//GO:0010467(gene expression)//GO:0006366(transcription from RNA polymerase II promoter)//GO:0016032(viral process)//GO:0010458(exit from mitosis)//GO:0050434(positive regulation of viral transcription)//GO:0006368(transcription elongation from RNA polymerase II pr…
PIGV	ENSG00000060642	protein_coding	+	chr1:27113962-27124889	82.888	0	inf	inf	5e-05	0.000215776	up	55650	GPI-MT-II|HPMRS1|PIG-V	MIM:610274|HGNC:HGNC:26031|Ensembl:ENSG00000060642|HPRD:07912|Vega:OTTHUMG00000004005	1	1p36.11	phosphatidylinositol glycan anchor biosynthesis class V	hsa00563(Glycosylphosphatidylinositol(GPI)-anchor biosynthesis)//	GO:0016021(integral component of membrane)//GO:0031501(mannosyltransferase complex)//GO:0005789(endoplasmic reticulum membrane)	GO:0004584(dolichyl-phosphate-mannose-glycolipid alpha-mannosyltransferase activity)//GO:0000030(mannosyltransferase activity)	GO:0044267(cellular protein metabolic process)//GO:0016254(preassembly of GPI anchor in ER membrane)//GO:0006506(GPI anchor biosynthetic process)//GO:0097502(mannosylation)//GO:0006501(C-terminal protein lipidation)//GO:0043687(post-translational protein modification)
PTPRU	ENSG00000060656	protein_coding	+	chr1:29563027-29653325	24.6053	0	inf	inf	5e-05	0.000215776	up	10076	FMI|PCP-2|PTP|PTP-J|PTP-PI|PTP-RO|PTPPSI|PTPRO|PTPU2|R-PTP-PSI|R-PTP-U|hPTP-J	MIM:602454|HGNC:HGNC:9683|Ensembl:ENSG00000060656|HPRD:03908|Vega:OTTHUMG00000003699	1	1p35.3	protein tyrosine phosphatase, receptor type U		GO:0005886(plasma membrane)//GO:0005887(integral component of plasma membrane)//GO:0005911(cell-cell junction)	GO:0008013(beta-catenin binding)//GO:0005515(protein binding)//GO:0005001(transmembrane receptor protein tyrosine phosphatase activity)//GO:0004725(protein tyrosine phosphatase activity)	GO:0007185(transmembrane receptor protein tyrosine phosphatase signaling pathway)//GO:0031100(organ regeneration)//GO:0030336(negative regulation of cell migration)//GO:0060070(canonical Wnt signaling pathway)//GO:0030154(cell differentiation)//GO:0034394(protein localization to cell surface)//GO:0007155(cell adhesion)//GO:0034109(homotypic cell-cell adhesion)//GO:0008285(negative regulation of c…
TNK2	ENSG00000061938	protein_coding	-	chr3:195590234-195638816	47.2752	0.196553	240.521	7.91002	0.00805	0.02159	up	10188	ACK|ACK-1|ACK1|p21cdc42Hs	MIM:606994|HGNC:HGNC:19297|Ensembl:ENSG00000061938|HPRD:06104|Vega:OTTHUMG00000155737	3	3q29	tyrosine kinase, non-receptor, 2		GO:0030136(clathrin-coated vesicle)//GO:0005768(endosome)//GO:0005886(plasma membrane)//GO:0030659(cytoplasmic vesicle membrane)//GO:0016020(membrane)//GO:0030425(dendrite)//GO:0030424(axon)//GO:0070436(Grb2-EGFR complex)//GO:0043025(neuronal cell body)//GO:0005912(adherens junction)//GO:0030426(growth cone)//GO:0005634(nucleus)//GO:0031234(extrinsic component of cytoplasmic side of plasma membra…	GO:0004713(protein tyrosine kinase activity)//GO:0004715(non-membrane spanning protein tyrosine kinase activity)//GO:0005524(ATP binding)//GO:0050699(WW domain binding)//GO:0004712(protein serine/threonine/tyrosine kinase activity)//GO:0042802(identical protein binding)//GO:0004672(protein kinase activity)//GO:0005095(GTPase inhibitor activity)//GO:0004674(protein serine/threonine kinase activity…	GO:0006897(endocytosis)//GO:0007169(transmembrane receptor protein tyrosine kinase signaling pathway)//GO:0045087(innate immune response)//GO:0018108(peptidyl-tyrosine phosphorylation)//GO:0038083(peptidyl-tyrosine autophosphorylation)//GO:0006468(protein phosphorylation)//GO:0042127(regulation of cell proliferation)//GO:0007264(small GTPase mediated signal transduction)//GO:0016477(cell migratio…
EIF4B	ENSG00000063046	protein_coding	+	chr12:53399941-53458162	1180.21	25.0747	47.0675	5.55666	0.0104	0.0270891	up	1975	EIF-4B|PRO1843	MIM:603928|HGNC:HGNC:3285|Ensembl:ENSG00000063046|HPRD:04892|Vega:OTTHUMG00000169570	12	12q13.13	eukaryotic translation initiation factor 4B	hsa03013(RNA transport)//hsa04150(mTOR signaling pathway)//hsa04151(PI3K-Akt signaling pathway)//hsa05205(Proteoglycans in cancer)	GO:0016281(eukaryotic translation initiation factor 4F complex)//GO:0005829(cytosol)	GO:0003676(nucleic acid binding)//GO:0003743(translation initiation factor activity)//GO:0003723(RNA binding)//GO:0000166(nucleotide binding)//GO:0044822(poly(A) RNA binding)//GO:0005515(protein binding)	GO:0006412(translation)//GO:0044267(cellular protein metabolic process)//GO:0008286(insulin receptor signaling pathway)//GO:0010467(gene expression)//GO:0000288(nuclear-transcribed mRNA catabolic process, deadenylation-dependent decay)//GO:0006413(translational initiation)//GO:0000289(nuclear-transcribed mRNA poly(A) tail shortening)//GO:0006446(regulation of translational initiation)
SPHK2	ENSG00000063176	protein_coding	+	chr19:49118584-49140695	30.9071	0	inf	inf	0.01775	0.0428856	up	56848	SK 2|SK-2|SPK 2|SPK-2	MIM:607092|HGNC:HGNC:18859|Ensembl:ENSG00000063176|HPRD:06157|Vega:OTTHUMG00000183318	19	19q13.2	sphingosine kinase 2	hsa00600(Sphingolipid metabolism)//	GO:0005765(lysosomal membrane)//GO:0016020(membrane)//GO:0005829(cytosol)	GO:0005524(ATP binding)//GO:0017016(Ras GTPase binding)//GO:0038036(sphingosine-1-phosphate receptor activity)//GO:0016301(kinase activity)//GO:0005515(protein binding)//GO:0008481(sphinganine kinase activity)//GO:0017050(D-erythro-sphingosine kinase activity)	GO:0008284(positive regulation of cell proliferation)//GO:0030148(sphingolipid biosynthetic process)//GO:0044281(small molecule metabolic process)//GO:0007420(brain development)//GO:0046834(lipid phosphorylation)//GO:0016310(phosphorylation)//GO:0046512(sphingosine biosynthetic process)//GO:0008283(cell proliferation)//GO:0007565(female pregnancy)//GO:0006669(sphinganine-1-phosphate biosynthetic …
RPL18	ENSG00000063177	protein_coding	-	chr19:49118584-49140695	76.8651	0	inf	inf	0.01815	0.0437584	up	6141	L18	MIM:604179|HGNC:HGNC:10310|Ensembl:ENSG00000063177|HPRD:16046|Vega:OTTHUMG00000169760	19	19q13	ribosomal protein L18	hsa03010(Ribosome)	GO:0016020(membrane)//GO:0005829(cytosol)//GO:0005737(cytoplasm)//GO:0005730(nucleolus)//GO:0005634(nucleus)//GO:0005840(ribosome)//GO:0005925(focal adhesion)//GO:0022625(cytosolic large ribosomal subunit)	GO:0003735(structural constituent of ribosome)//GO:0003723(RNA binding)	GO:0006415(translational termination)//GO:0001887(selenium compound metabolic process)//GO:0044267(cellular protein metabolic process)//GO:0000184(nuclear-transcribed mRNA catabolic process, nonsense-mediated decay)//GO:0044281(small molecule metabolic process)//GO:0006614(SRP-dependent cotranslational protein targeting to membrane)//GO:0019083(viral transcription)//GO:0010467(gene expression)//G…
ISOC2	ENSG00000063241	protein_coding	-	chr19:55964351-55973710	359.428	0	inf	inf	5e-05	0.000215776	up	79763	-	MIM:612928|HGNC:HGNC:26278|Ensembl:ENSG00000063241|HPRD:08030|Vega:OTTHUMG00000180830	19	19q13.42	isochorismatase domain containing 2		GO:0005634(nucleus)//GO:0005737(cytoplasm)	GO:0003824(catalytic activity)//GO:0005515(protein binding)	GO:0008152(metabolic process)//GO:0031648(protein destabilization)
ST3GAL6	ENSG00000064225	protein_coding	+	chr3:98433173-98620533	219.87	0	inf	inf	5e-05	0.000215776	up	10402	SIAT10|ST3GALVI	MIM:607156|HGNC:HGNC:18080|Ensembl:ENSG00000064225|HPRD:06195	3	3q12.1	ST3 beta-galactoside alpha-2,3-sialyltransferase 6	hsa00601(Glycosphingolipid biosynthesis - lacto and neolacto series)//	GO:0016021(integral component of membrane)//GO:0030173(integral component of Golgi membrane)//GO:0005794(Golgi apparatus)//GO:0000139(Golgi membrane)//GO:0070062(extracellular exosome)	GO:0052798(beta-galactoside alpha-2,3-sialyltransferase activity)//GO:0003836(beta-galactoside (CMP) alpha-2,3-sialyltransferase activity)//GO:0008373(sialyltransferase activity)	GO:0044267(cellular protein metabolic process)//GO:0044281(small molecule metabolic process)//GO:0006488(dolichol-linked oligosaccharide biosynthetic process)//GO:0006664(glycolipid metabolic process)//GO:0009311(oligosaccharide metabolic process)//GO:0018279(protein N-linked glycosylation via asparagine)//GO:0018146(keratan sulfate biosynthetic process)//GO:0005975(carbohydrate metabolic process…
SUGP2	ENSG00000064607	protein_coding	-	chr19:19101696-19170563	24.4519	0	inf	inf	5e-05	0.000215776	up	10147	SFRS14	MIM:607993|HGNC:HGNC:18641|Ensembl:ENSG00000064607|HPRD:10469|Vega:OTTHUMG00000182997	19	19p12	SURP and G-patch domain containing 2		GO:0005654(nucleoplasm)	GO:0044822(poly(A) RNA binding)//GO:0003723(RNA binding)	GO:0006397(mRNA processing)//GO:0008380(RNA splicing)//GO:0006396(RNA processing)
SLC9A3R2	ENSG00000065054	protein_coding	+	chr16:2075356-2089027	30.4142	0	inf	inf	0.0044	0.0128324	up	9351	E3KARP|NHE3RF2|NHERF-2|NHERF2|OCTS2|SIP-1|SIP1|TKA-1	MIM:606553|HGNC:HGNC:11076|Ensembl:ENSG00000065054|HPRD:05946|Vega:OTTHUMG00000176956	16	16p13.3	SLC9A3 regulator 2	hsa04960(Aldosterone-regulated sodium reabsorption)	GO:0005886(plasma membrane)//GO:0043234(protein complex)//GO:0005737(cytoplasm)//GO:0012505(endomembrane system)//GO:0070062(extracellular exosome)//GO:0005925(focal adhesion)//GO:0005634(nucleus)//GO:0016324(apical plasma membrane)	GO:0050750(low-density lipoprotein particle receptor binding)//GO:0019902(phosphatase binding)//GO:0008013(beta-catenin binding)//GO:0005102(receptor binding)//GO:0030165(PDZ domain binding)//GO:0016247(channel regulator activity)//GO:0032947(protein complex scaffold)//GO:0005515(protein binding)//GO:0008022(protein C-terminus binding)	GO:0006461(protein complex assembly)//GO:0048839(inner ear development)//GO:0045838(positive regulation of membrane potential)
NTHL1	ENSG00000065057	protein_coding	-	chr16:2089815-2185899	77.1707	0	inf	inf	0.04845	0.0978634	up	4913	FAP3|NTH1|OCTS3|hNTH1	MIM:602656|HGNC:HGNC:8028|Ensembl:ENSG00000065057|HPRD:04039|Vega:OTTHUMG00000128744	16	16p13.3	nth-like DNA glycosylase 1	hsa03410(Base excision repair)	GO:0005654(nucleoplasm)//GO:0005634(nucleus)//GO:0005739(mitochondrion)	GO:0000703(oxidized pyrimidine nucleobase lesion DNA N-glycosylase activity)//GO:0051539(4 iron, 4 sulfur cluster binding)//GO:0019104(DNA N-glycosylase activity)//GO:0003906(DNA-(apurinic or apyrimidinic site) lyase activity)//GO:0003824(catalytic activity)//GO:0004519(endonuclease activity)//GO:0046872(metal ion binding)//GO:0005515(protein binding)//GO:0003677(DNA binding)//GO:0003690(double-s…	GO:0006285(base-excision repair, AP site formation)//GO:0098792(xenophagy)//GO:0006296(nucleotide-excision repair, DNA incision, 5'-to lesion)//GO:0098779(mitophagy in response to mitochondrial depolarization)//GO:0006284(base-excision repair)//GO:0045008(depyrimidination)//GO:0002230(positive regulation of defense response to virus by host)//GO:0006281(DNA repair)
WDR18	ENSG00000065268	protein_coding	+	chr19:983173-994569	78.345	0	inf	inf	5e-05	0.000215776	up	57418	Ipi3|R32184_1	HGNC:HGNC:17956|Ensembl:ENSG00000065268|HPRD:18296|Vega:OTTHUMG00000181903	19	19p13.3	WD repeat domain 18		GO:0005654(nucleoplasm)//GO:0005737(cytoplasm)	GO:0005515(protein binding)	GO:0007275(multicellular organism development)
CDK13	ENSG00000065883	protein_coding	+	chr7:39989635-40136733	36.1148	1.29958	27.7895	4.79647	0.0071	0.0193172	up	8621	CDC2L|CDC2L5|CHED|hCDK13	MIM:603309|HGNC:HGNC:1733|Ensembl:ENSG00000065883|HPRD:04496|Vega:OTTHUMG00000023726	7	7p13	cyclin-dependent kinase 13		GO:0019908(nuclear cyclin-dependent protein kinase holoenzyme complex)//GO:0005794(Golgi apparatus)//GO:0002945(cyclin K-CDK13 complex)//GO:0016607(nuclear speck)//GO:0005654(nucleoplasm)//GO:0005615(extracellular space)//GO:0005737(cytoplasm)	GO:0004672(protein kinase activity)//GO:0004693(cyclin-dependent protein serine/threonine kinase activity)//GO:0008353(RNA polymerase II carboxy-terminal domain kinase activity)//GO:0005524(ATP binding)//GO:0044822(poly(A) RNA binding)//GO:0030332(cyclin binding)//GO:0005515(protein binding)	GO:0008284(positive regulation of cell proliferation)//GO:0006468(protein phosphorylation)//GO:0030097(hemopoiesis)//GO:0000380(alternative mRNA splicing, via spliceosome)//GO:0007275(multicellular organism development)//GO:0016032(viral process)//GO:0007088(regulation of mitotic nuclear division)//GO:0070816(phosphorylation of RNA polymerase II C-terminal domain)
NGEF	ENSG00000066248	protein_coding	-	chr2:233562008-233880595	39.2928	0	inf	inf	0.0166	0.0405843	up	25791	ARHGEF27|EPHEXIN	MIM:605991|HGNC:HGNC:7807|Ensembl:ENSG00000066248|HPRD:10442|Vega:OTTHUMG00000133272	2	2q37	neuronal guanine nucleotide exchange factor	hsa04360(Axon guidance)	GO:0016020(membrane)//GO:0030426(growth cone)//GO:0005829(cytosol)	GO:0005089(Rho guanyl-nucleotide exchange factor activity)//GO:0005085(guanyl-nucleotide exchange factor activity)	GO:0061002(negative regulation of dendritic spine morphogenesis)//GO:0007411(axon guidance)//GO:0048013(ephrin receptor signaling pathway)//GO:0043065(positive regulation of apoptotic process)//GO:0007264(small GTPase mediated signal transduction)//GO:0043547(positive regulation of GTPase activity)//GO:0048011(neurotrophin TRK receptor signaling pathway)//GO:0035023(regulation of Rho protein sign…
CD84	ENSG00000066294	protein_coding	-	chr1:160506862-160549306	46.3403	8.94694	5.17945	2.3728	0.01115	0.0287856	up	8832	LY9B|SLAMF5|hCD84|mCD84	MIM:604513|HGNC:HGNC:1704|Ensembl:ENSG00000066294|HPRD:05151|Vega:OTTHUMG00000022788	1	1q24	CD84 molecule		GO:0005886(plasma membrane)//GO:0005887(integral component of plasma membrane)//GO:0070062(extracellular exosome)	GO:0005515(protein binding)	GO:0006952(defense response)//GO:0032685(negative regulation of granulocyte macrophage colony-stimulating factor production)//GO:0045087(innate immune response)//GO:0007596(blood coagulation)//GO:0007156(homophilic cell adhesion via plasma membrane adhesion molecules)//GO:0032701(negative regulation of interleukin-18 production)//GO:2001256(regulation of store-operated calcium entry)//GO:0033004(…
SPI1	ENSG00000066336	protein_coding	-	chr11:47376410-47400127	25.362	0	inf	inf	0.00605	0.016825	up	6688	OF|PU.1|SFPI1|SPI-1|SPI-A	MIM:165170|HGNC:HGNC:11241|Ensembl:ENSG00000066336|HPRD:01305|Vega:OTTHUMG00000150150	11	11p11.2	Spi-1 proto-oncogene	hsa04380(Osteoclast differentiation)//hsa05166(HTLV-I infection)//hsa05169(Epstein-Barr virus infection)//hsa05200(Pathways in cancer)//hsa05202(Transcriptional misregulation in cancer)//hsa05221(Acute myeloid leukemia)	GO:0016021(integral component of membrane)//GO:0000790(nuclear chromatin)	GO:0051525(NFAT protein binding)//GO:0003700(transcription factor activity, sequence-specific DNA binding)//GO:0000981(RNA polymerase II transcription factor activity, sequence-specific DNA binding)//GO:0000979(RNA polymerase II core promoter sequence-specific DNA binding)//GO:0000978(RNA polymerase II core promoter proximal region sequence-specific DNA binding)//GO:0005515(protein binding)//GO:0…	GO:0045347(negative regulation of MHC class II biosynthetic process)//GO:0030218(erythrocyte differentiation)//GO:1902895(positive regulation of pri-miRNA transcription from RNA polymerase II promoter)//GO:0000122(negative regulation of transcription from RNA polymerase II promoter)//GO:1902262(apoptotic process involved in patterning of blood vessels)//GO:0045893(positive regulation of transcrip…
MTFR1	ENSG00000066855	protein_coding	+	chr8:66556968-66754557	71.3086	4.46672	15.9644	3.99679	0.0459	0.0942498	up	9650	CHPPR|FAM54A2	HGNC:HGNC:29510|Ensembl:ENSG00000066855|HPRD:12389|Vega:OTTHUMG00000164468	8	8q13.1	mitochondrial fission regulator 1		GO:0005886(plasma membrane)//GO:0005739(mitochondrion)//GO:0005737(cytoplasm)		GO:0007005(mitochondrion organization)//GO:0000266(mitochondrial fission)//GO:0009060(aerobic respiration)
FECH	ENSG00000066926	protein_coding	-	chr18:55215514-55254004	78.5488	0	inf	inf	0.00095	0.00325339	up	2235	EPP|FCE	MIM:612386|HGNC:HGNC:3647|Ensembl:ENSG00000066926|HPRD:01509|Vega:OTTHUMG00000132740	18	18q21.3	ferrochelatase	hsa00860(Porphyrin and chlorophyll metabolism)//	GO:0005743(mitochondrial inner membrane)//GO:0005739(mitochondrion)//GO:0005759(mitochondrial matrix)	GO:0004325(ferrochelatase activity)//GO:0020037(heme binding)//GO:0008198(ferrous iron binding)//GO:0051537(2 iron, 2 sulfur cluster binding)//GO:0030350(iron-responsive element binding)//GO:0005515(protein binding)	GO:0051597(response to methylmercury)//GO:0044281(small molecule metabolic process)//GO:0034379(very-low-density lipoprotein particle assembly)//GO:0010288(response to lead ion)//GO:0046501(protoporphyrinogen IX metabolic process)//GO:0070541(response to platinum ion)//GO:0017085(response to insecticide)//GO:0030218(erythrocyte differentiation)//GO:0009416(response to light stimulus)//GO:0046984(…
ROGDI	ENSG00000067836	protein_coding	-	chr16:4846968-4852951	101.611	0	inf	inf	5e-05	0.000215776	up	79641	KTZS	MIM:614574|HGNC:HGNC:29478|Ensembl:ENSG00000067836|HPRD:13388|Vega:OTTHUMG00000129479	16	16p13.3	rogdi homolog		GO:0005622(intracellular)//GO:0005635(nuclear envelope)		GO:0007420(brain development)//GO:0042475(odontogenesis of dentin-containing tooth)//GO:0008284(positive regulation of cell proliferation)//GO:0022008(neurogenesis)//GO:0030097(hemopoiesis)
CBFB	ENSG00000067955	protein_coding	+	chr16:67063018-67134961	94.4465	0	inf	inf	5e-05	0.000215776	up	865	PEBP2B	MIM:121360|HGNC:HGNC:1539|Ensembl:ENSG00000067955|HPRD:00418|Vega:OTTHUMG00000137520	16	16q22.1	core-binding factor, beta subunit		GO:0016020(membrane)//GO:0005634(nucleus)	GO:0003700(transcription factor activity, sequence-specific DNA binding)//GO:0005515(protein binding)//GO:0003677(DNA binding)//GO:0003713(transcription coactivator activity)	GO:0060216(definitive hemopoiesis)//GO:0001649(osteoblast differentiation)//GO:0030098(lymphocyte differentiation)//GO:0030099(myeloid cell differentiation)//GO:0006366(transcription from RNA polymerase II promoter)//GO:0000209(protein polyubiquitination)//GO:1903506(regulation of nucleic acid-templated transcription)//GO:0048469(cell maturation)//GO:0045944(positive regulation of transcription f…
PRR11	ENSG00000068489	protein_coding	+	chr17:57232859-57292608	73.0711	0	inf	inf	5e-05	0.000215776	up	55771	-	MIM:615920|HGNC:HGNC:25619|HPRD:07726	17	17q22	proline rich 11		GO:0016020(membrane)//GO:0005634(nucleus)//GO:0005737(cytoplasm)		GO:0051726(regulation of cell cycle)
IP6K2	ENSG00000068745	protein_coding	-	chr3:48725435-48777786	25.4822	0	inf	inf	0.0008	0.00282201	up	51447	IHPK2|PIUS	MIM:606992|HGNC:HGNC:17313|Ensembl:ENSG00000068745|HPRD:07380|Vega:OTTHUMG00000133543	3	3p21.31	inositol hexakisphosphate kinase 2	hsa04070(Phosphatidylinositol signaling system)	GO:0005654(nucleoplasm)//GO:0005634(nucleus)//GO:0045111(intermediate filament cytoskeleton)	GO:0005524(ATP binding)//GO:0052724(inositol hexakisphosphate 3-kinase activity)//GO:0052723(inositol hexakisphosphate 1-kinase activity)//GO:0008440(inositol-1,4,5-trisphosphate 3-kinase activity)//GO:0005515(protein binding)//GO:0000832(inositol hexakisphosphate 5-kinase activity)	GO:0044281(small molecule metabolic process)//GO:0016310(phosphorylation)//GO:0043065(positive regulation of apoptotic process)//GO:0060337(type I interferon signaling pathway)//GO:0043647(inositol phosphate metabolic process)//GO:0019221(cytokine-mediated signaling pathway)//GO:0046854(phosphatidylinositol phosphorylation)//GO:0006817(phosphate ion transport)//GO:0030308(negative regulation of c…
RASGRP2	ENSG00000068831	protein_coding	-	chr11:64494382-64512928	69.9269	0	inf	inf	5e-05	0.000215776	up	10235	CALDAG-GEFI|CDC25L	MIM:605577|HGNC:HGNC:9879|Ensembl:ENSG00000068831|HPRD:09278|Vega:OTTHUMG00000045420	11	11q13	RAS guanyl releasing protein 2	hsa04010(MAPK signaling pathway)//hsa04014(Ras signaling pathway)//hsa04015(Rap1 signaling pathway)//hsa04062(Chemokine signaling pathway)//hsa04611(Platelet activation)//hsa05200(Pathways in cancer)	GO:0005886(plasma membrane)//GO:0043005(neuron projection)//GO:0005829(cytosol)//GO:0045202(synapse)//GO:0030054(cell junction)//GO:0005622(intracellular)//GO:0032587(ruffle membrane)	GO:0008289(lipid binding)//GO:0005085(guanyl-nucleotide exchange factor activity)//GO:0005509(calcium ion binding)//GO:0019992(diacylglycerol binding)	GO:0030168(platelet activation)//GO:0007596(blood coagulation)//GO:0007264(small GTPase mediated signal transduction)//GO:0043547(positive regulation of GTPase activity)//GO:0007265(Ras protein signal transduction)//GO:0001558(regulation of cell growth)//GO:0071277(cellular response to calcium ion)//GO:0007165(signal transduction)
SIRT2	ENSG00000068903	protein_coding	-	chr19:39369194-39399533	22.95	0	inf	inf	0.0007	0.00250344	up	22933	SIR2|SIR2L|SIR2L2	MIM:604480|HGNC:HGNC:10886|Ensembl:ENSG00000068903|HPRD:10377|Vega:OTTHUMG00000150480	19	19q13	sirtuin 2		GO:0097456(terminal loop)//GO:0005814(centriole)//GO:0097386(glial cell projection)//GO:0035748(myelin sheath abaxonal region)//GO:0005737(cytoplasm)//GO:0043219(lateral loop)//GO:0043220(Schmidt-Lanterman incisure)//GO:0043209(myelin sheath)//GO:0005813(centrosome)//GO:0005819(spindle)//GO:0033270(paranode region of axon)//GO:0030426(growth cone)//GO:0005720(nuclear heterochromatin)//GO:0005634(…	GO:0070403(NAD+ binding)//GO:0034979(NAD-dependent protein deacetylase activity)//GO:0008270(zinc ion binding)//GO:0048487(beta-tubulin binding)//GO:0042903(tubulin deacetylase activity)//GO:0042826(histone deacetylase binding)//GO:0043130(ubiquitin binding)//GO:0003682(chromatin binding)//GO:0003950(NAD+ ADP-ribosyltransferase activity)//GO:0008134(transcription factor binding)//GO:0035035(histo…	GO:0016458(gene silencing)//GO:0051301(cell division)//GO:0051781(positive regulation of cell division)//GO:0016575(histone deacetylation)//GO:0006471(protein ADP-ribosylation)//GO:0022011(myelination in peripheral nervous system)//GO:0051775(response to redox state)//GO:0042177(negative regulation of protein catabolic process)//GO:0008285(negative regulation of cell proliferation)//GO:0006914(au…
VPS35	ENSG00000069329	protein_coding	-	chr16:46690053-46723430	413.533	0	inf	inf	5e-05	0.000215776	up	55737	MEM3|PARK17	MIM:601501|HGNC:HGNC:13487|HPRD:06085	16	16q12	VPS35 retromer complex component	hsa04144(Endocytosis)	GO:0005768(endosome)//GO:0070062(extracellular exosome)//GO:0030904(retromer complex)//GO:0005770(late endosome)//GO:0005829(cytosol)//GO:0005765(lysosomal membrane)//GO:0097481(neuronal postsynaptic density)//GO:0030906(retromer, cargo-selective complex)//GO:0097422(tubular endosome)//GO:0005769(early endosome)	GO:0005515(protein binding)//GO:0008565(protein transporter activity)	GO:0042147(retrograde transport, endosome to Golgi)//GO:0045056(transcytosis)//GO:0016055(Wnt signaling pathway)//GO:0090263(positive regulation of canonical Wnt signaling pathway)//GO:1902823(negative regulation of late endosome to lysosome transport)//GO:0031647(regulation of protein stability)//GO:0006886(intracellular protein transport)//GO:1990126(retrograde transport, endosome to plasma mem…
KCNAB2	ENSG00000069424	protein_coding	+	chr1:5922870-6161253	58.5992	0	inf	inf	0.047	0.095877	up	8514	AKR6A5|HKvbeta2|HKvbeta2.1|HKvbeta2.2|KCNA2B|KV-BETA-2	MIM:601142|HGNC:HGNC:6229|Ensembl:ENSG00000069424|HPRD:03090|Vega:OTTHUMG00000000795	1	1p36.3	potassium voltage-gated channel subfamily A regulatory beta subunit 2		GO:0043679(axon terminus)//GO:0044224(juxtaparanode region of axon)//GO:0005886(plasma membrane)//GO:0008076(voltage-gated potassium channel complex)//GO:0005874(microtubule)//GO:0016020(membrane)//GO:0016021(integral component of membrane)//GO:0005829(cytosol)//GO:0014069(postsynaptic density)//GO:1990031(pinceau fiber)//GO:0030054(cell junction)//GO:0031234(extrinsic component of cytoplasmic si…	GO:0015459(potassium channel regulator activity)//GO:0005249(voltage-gated potassium channel activity)//GO:0004033(aldo-keto reductase (NADP) activity)	GO:0055114(oxidation-reduction process)//GO:0071805(potassium ion transmembrane transport)//GO:0050905(neuromuscular process)//GO:0007268(synaptic transmission)//GO:0002244(hematopoietic progenitor cell differentiation)//GO:2000008(regulation of protein localization to cell surface)//GO:0070995(NADPH oxidation)//GO:1901379(regulation of potassium ion transmembrane transport)
TGFBR3	ENSG00000069702	protein_coding	-	chr1:92145901-92371892	87.3211	0	inf	inf	5e-05	0.000215776	up	7049	BGCAN|betaglycan	MIM:600742|HGNC:HGNC:11774|Ensembl:ENSG00000069702|HPRD:02846	1	1p33-p32	transforming growth factor beta receptor III		GO:0009897(external side of plasma membrane)//GO:0005887(integral component of plasma membrane)//GO:0043235(receptor complex)//GO:0009986(cell surface)//GO:0034673(inhibin-betaglycan-ActRII complex)//GO:0070062(extracellular exosome)//GO:0005578(proteinaceous extracellular matrix)//GO:0005615(extracellular space)//GO:0005737(cytoplasm)	GO:0046332(SMAD binding)//GO:0017134(fibroblast growth factor binding)//GO:0005160(transforming growth factor beta receptor binding)//GO:0005024(transforming growth factor beta-activated receptor activity)//GO:0008201(heparin binding)//GO:0005114(type II transforming growth factor beta receptor binding)//GO:0070123(transforming growth factor beta receptor activity, type III)//GO:0050431(transform…	GO:0060021(palate development)//GO:0001837(epithelial to mesenchymal transition)//GO:0016477(cell migration)//GO:0034695(response to prostaglandin E)//GO:0060317(cardiac epithelial to mesenchymal transition)//GO:0007179(transforming growth factor beta receptor signaling pathway)//GO:0006955(immune response)//GO:0030509(BMP signaling pathway)//GO:0031100(organ regeneration)//GO:0060216(definitive …
LRP6	ENSG00000070018	protein_coding	-	chr12:12202777-12419946	56.9575	2.65697	21.437	4.42203	0.0339	0.0737641	up	4040	ADCAD2|STHAG7	MIM:603507|HGNC:HGNC:6698|Ensembl:ENSG00000070018|HPRD:04617|Vega:OTTHUMG00000168540	12	12p13.2	LDL receptor related protein 6	hsa04310(Wnt signaling pathway)	GO:1990909(Wnt signalosome)//GO:0016021(integral component of membrane)//GO:0005576(extracellular region)//GO:0043235(receptor complex)//GO:0009986(cell surface)//GO:0005794(Golgi apparatus)//GO:1990851(Wnt-Frizzled-LRP5/6 complex)//GO:0005886(plasma membrane)//GO:0005829(cytosol)//GO:0045202(synapse)//GO:0031901(early endosome membrane)//GO:0031410(cytoplasmic vesicle)//GO:0005783(endoplasmic re…	GO:0017147(Wnt-protein binding)//GO:0005041(low-density lipoprotein receptor activity)//GO:0034185(apolipoprotein binding)//GO:0042803(protein homodimerization activity)//GO:0005102(receptor binding)//GO:0019210(kinase inhibitor activity)//GO:0019534(toxin transporter activity)//GO:1904928(coreceptor activity involved in canonical Wnt signaling pathway)//GO:0042802(identical protein binding)//GO:…	GO:0009880(embryonic pattern specification)//GO:0044332(Wnt signaling pathway involved in dorsal/ventral axis specification)//GO:0007204(positive regulation of cytosolic calcium ion concentration)//GO:0090244(Wnt signaling pathway involved in somitogenesis)//GO:0001843(neural tube closure)//GO:0060021(palate development)//GO:0043434(response to peptide hormone)//GO:0071397(cellular response to ch…
PFN2	ENSG00000070087	protein_coding	-	chr3:149478891-149942977	495.91	0	inf	inf	0.0045	0.0130818	up	5217	D3S1319E|PFL	MIM:176590|HGNC:HGNC:8882|Ensembl:ENSG00000070087|HPRD:01451|Vega:OTTHUMG00000159683	3	3q25.1	profilin 2	hsa04015(Rap1 signaling pathway)//hsa04810(Regulation of actin cytoskeleton)//hsa05131(Shigellosis)//hsa05132(Salmonella infection)	GO:0016021(integral component of membrane)//GO:0070062(extracellular exosome)//GO:0005856(cytoskeleton)//GO:0005737(cytoplasm)//GO:0043195(terminal bouton)	GO:0005546(phosphatidylinositol-4,5-bisphosphate binding)//GO:0000774(adenyl-nucleotide exchange factor activity)//GO:0003785(actin monomer binding)//GO:0003779(actin binding)//GO:0005515(protein binding)	GO:0032233(positive regulation of actin filament bundle assembly)//GO:0030837(negative regulation of actin filament polymerization)//GO:0030833(regulation of actin filament polymerization)//GO:0033138(positive regulation of peptidyl-serine phosphorylation)//GO:0010633(negative regulation of epithelial cell migration)//GO:0050821(protein stabilization)//GO:0051496(positive regulation of stress fib…
FGF22	ENSG00000070388	protein_coding	+	chr19:639878-643703	132.783	0	inf	inf	5e-05	0.000215776	up	27006	-	MIM:605831|HGNC:HGNC:3679|HPRD:05784	19	19p13.3	fibroblast growth factor 22	hsa04010(MAPK signaling pathway)//hsa04014(Ras signaling pathway)//hsa04015(Rap1 signaling pathway)//hsa04151(PI3K-Akt signaling pathway)//hsa04810(Regulation of actin cytoskeleton)//hsa05200(Pathways in cancer)//hsa05218(Melanoma)	GO:0005730(nucleolus)//GO:0005794(Golgi apparatus)//GO:0005576(extracellular region)//GO:0005615(extracellular space)//GO:0009986(cell surface)	GO:0008083(growth factor activity)//GO:0005104(fibroblast growth factor receptor binding)	GO:0007411(axon guidance)//GO:0045087(innate immune response)//GO:0008286(insulin receptor signaling pathway)//GO:0000165(MAPK cascade)//GO:0007173(epidermal growth factor receptor signaling pathway)//GO:0007264(small GTPase mediated signal transduction)//GO:0030154(cell differentiation)//GO:0007265(Ras protein signal transduction)//GO:0000186(activation of MAPKK activity)//GO:0048011(neurotrophi…
WIPI1	ENSG00000070540	protein_coding	-	chr17:66255322-66760023	31.5458	0	inf	inf	0.0298	0.0660996	up	55062	ATG18|ATG18A|WIPI49	MIM:609224|HGNC:HGNC:25471|Ensembl:ENSG00000070540|HPRD:08540|Vega:OTTHUMG00000179873	17	17q24.2	WD repeat domain, phosphoinositide interacting 1		GO:0030136(clathrin-coated vesicle)//GO:0005802(trans-Golgi network)//GO:0019898(extrinsic component of membrane)//GO:0010008(endosome membrane)//GO:0005829(cytosol)//GO:0000421(autophagosome membrane)//GO:0000139(Golgi membrane)//GO:0000407(pre-autophagosomal structure)//GO:0034045(pre-autophagosomal structure membrane)//GO:0005856(cytoskeleton)//GO:0005737(cytoplasm)	GO:0005102(receptor binding)//GO:0030331(estrogen receptor binding)//GO:0080025(phosphatidylinositol-3,5-bisphosphate binding)//GO:0032266(phosphatidylinositol-3-phosphate binding)//GO:0050681(androgen receptor binding)	GO:0044267(cellular protein metabolic process)//GO:0016236(macroautophagy)//GO:0048203(vesicle targeting, trans-Golgi to endosome)//GO:0000045(autophagosome assembly)//GO:0030968(endoplasmic reticulum unfolded protein response)//GO:0006497(protein lipidation)//GO:0044804(nucleophagy)//GO:0036498(IRE1-mediated unfolded protein response)//GO:0006914(autophagy)//GO:0000422(mitophagy)//GO:0034497(pro…
CNGB1	ENSG00000070729	protein_coding	-	chr16:57917502-58005020	81.8489	0	inf	inf	5e-05	0.000215776	up	1258	CNCG2|CNCG3L|CNCG4|CNG4|CNGB1B|GAR1|GARP|GARP2|RCNC2|RCNCb|RCNCbeta|RP45	MIM:600724|HGNC:HGNC:2151|Ensembl:ENSG00000070729|HPRD:07204|Vega:OTTHUMG00000154810	16	16q13	cyclic nucleotide gated channel beta 1	hsa04022(cGMP-PKG signaling pathway)//hsa04024(cAMP signaling pathway)//hsa04740(Olfactory transduction)//hsa04744(Phototransduction)	GO:0005886(plasma membrane)//GO:0001750(photoreceptor outer segment)//GO:0030660(Golgi-associated vesicle membrane)//GO:1902495(transmembrane transporter complex)//GO:0000139(Golgi membrane)//GO:0060170(ciliary membrane)	GO:0015276(ligand-gated ion channel activity)//GO:0030553(cGMP binding)//GO:0005249(voltage-gated potassium channel activity)//GO:0030552(cAMP binding)//GO:0005223(intracellular cGMP activated cation channel activity)//GO:0005515(protein binding)//GO:0005222(intracellular cAMP activated cation channel activity)	GO:0033365(protein localization to organelle)//GO:0035845(photoreceptor cell outer segment organization)//GO:0045494(photoreceptor cell maintenance)//GO:0071805(potassium ion transmembrane transport)//GO:0022400(regulation of rhodopsin mediated signaling pathway)//GO:0042391(regulation of membrane potential)//GO:0006996(organelle organization)//GO:0016056(rhodopsin mediated signaling pathway)//GO…
TCOF1	ENSG00000070814	protein_coding	+	chr5:149737201-149779871	83.8837	0.663071	126.508	6.98308	0.00075	0.00266644	up	6949	MFD1|TCS|TCS1|treacle	MIM:606847|HGNC:HGNC:11654|Ensembl:ENSG00000070814|HPRD:06026|Vega:OTTHUMG00000130081	5	5q32	treacle ribosome biogenesis factor 1	hsa03008(Ribosome biogenesis in eukaryotes)	GO:0005730(nucleolus)//GO:0005634(nucleus)//GO:0005737(cytoplasm)	GO:0044822(poly(A) RNA binding)//GO:0005515(protein binding)//GO:0005215(transporter activity)	GO:0001501(skeletal system development)//GO:0006810(transport)//GO:0042790(transcription of nuclear large rRNA transcript from RNA polymerase I promoter)
CDC42	ENSG00000070831	protein_coding	+	chr1:22379119-22419437	35.9068	0	inf	inf	0.0063	0.0173972	up	998	CDC42Hs|G25K|TKS	MIM:116952|HGNC:HGNC:1736|Ensembl:ENSG00000070831|HPRD:00309|Vega:OTTHUMG00000002753	1	1p36.1	cell division cycle 42	hsa04010(MAPK signaling pathway)//hsa04014(Ras signaling pathway)//hsa04015(Rap1 signaling pathway)//hsa04062(Chemokine signaling pathway)//hsa04144(Endocytosis)//hsa04360(Axon guidance)//hsa04370(VEGF signaling pathway)//hsa04510(Focal adhesion)//hsa04520(Adherens junction)//hsa04530(Tight junction)//hsa04660(T cell receptor signaling pathway)//hsa04666(Fc gamma R-mediated phagocytosis)//hsa0467…	GO:0031256(leading edge membrane)//GO:0043005(neuron projection)//GO:0005815(microtubule organizing center)//GO:0005911(cell-cell junction)//GO:0043209(myelin sheath)//GO:0045177(apical part of cell)//GO:0005737(cytoplasm)//GO:0016020(membrane)//GO:0030175(filopodium)//GO:0036464(cytoplasmic ribonucleoprotein granule)//GO:0000139(Golgi membrane)//GO:0005622(intracellular)//GO:0072686(mitotic spin…	GO:0034191(apolipoprotein A-I receptor binding)//GO:0019901(protein kinase binding)//GO:0003924(GTPase activity)//GO:0030742(GTP-dependent protein binding)//GO:0042802(identical protein binding)//GO:0031435(mitogen-activated protein kinase kinase kinase binding)//GO:0051022(Rho GDP-dissociation inhibitor binding)//GO:0005525(GTP binding)//GO:0031996(thioesterase binding)//GO:0061630(ubiquitin pro…	GO:0042176(regulation of protein catabolic process)//GO:0060789(hair follicle placode formation)//GO:0048664(neuron fate determination)//GO:0048013(ephrin receptor signaling pathway)//GO:0060661(submandibular salivary gland formation)//GO:0010628(positive regulation of gene expression)//GO:0007163(establishment or maintenance of cell polarity)//GO:0060684(epithelial-mesenchymal cell signaling)//G…
NCK2	ENSG00000071051	protein_coding	+	chr2:106361353-106510730	160.413	0	inf	inf	5e-05	0.000215776	up	8440	GRB4|NCKbeta	MIM:604930|HGNC:HGNC:7665|Ensembl:ENSG00000071051|HPRD:05378|Vega:OTTHUMG00000153116	2	2q12	NCK adaptor protein 2	hsa04012(ErbB signaling pathway)//hsa04360(Axon guidance)//hsa04660(T cell receptor signaling pathway)//hsa05130(Pathogenic Escherichia coli infection)	GO:0012506(vesicle membrane)//GO:0005802(trans-Golgi network)//GO:0005829(cytosol)//GO:0097481(neuronal postsynaptic density)//GO:0005783(endoplasmic reticulum)//GO:0005737(cytoplasm)	GO:0032403(protein complex binding)//GO:0008093(cytoskeletal adaptor activity)//GO:0005086(ARF guanyl-nucleotide exchange factor activity)//GO:0030159(receptor signaling complex scaffold activity)//GO:0097110(scaffold protein binding)//GO:0005515(protein binding)//GO:0005070(SH3/SH2 adaptor activity)	GO:1903912(negative regulation of endoplasmic reticulum stress-induced eIF2 alpha phosphorylation)//GO:0036493(positive regulation of translation in response to endoplasmic reticulum stress)//GO:0048013(ephrin receptor signaling pathway)//GO:0007015(actin filament organization)//GO:0016477(cell migration)//GO:0042110(T cell activation)//GO:0016192(vesicle-mediated transport)//GO:0008285(negative …
WDR1	ENSG00000071127	protein_coding	-	chr4:10075962-10118573	387.078	0	inf	inf	5e-05	0.000215776	up	9948	AIP1|HEL-S-52|NORI-1	MIM:604734|HGNC:HGNC:12754|Ensembl:ENSG00000071127|HPRD:09199|Vega:OTTHUMG00000160253	4	4p16.1	WD repeat domain 1		GO:0043209(myelin sheath)//GO:0005576(extracellular region)//GO:0042995(cell projection)//GO:0005884(actin filament)//GO:0070062(extracellular exosome)//GO:0030054(cell junction)//GO:0005829(cytosol)//GO:0002102(podosome)//GO:0005737(cytoplasm)	GO:0003779(actin binding)	GO:0030168(platelet activation)//GO:0007596(blood coagulation)//GO:0030836(positive regulation of actin filament depolymerization)//GO:0002576(platelet degranulation)//GO:0048713(regulation of oligodendrocyte differentiation)//GO:0060307(regulation of ventricular cardiac muscle cell membrane repolarization)//GO:0045214(sarcomere organization)//GO:0007605(sensory perception of sound)
RPS6KA2	ENSG00000071242	protein_coding	-	chr6:166822851-167370679	73.393	0	inf	inf	0.01835	0.0440995	up	6196	HU-2|MAPKAPK1C|RSK|RSK3|S6K-alpha|S6K-alpha2|p90-RSK3|p90RSK2|pp90RSK3	MIM:601685|HGNC:HGNC:10431|Ensembl:ENSG00000071242|HPRD:03403|Vega:OTTHUMG00000016007	6	6q27	ribosomal protein S6 kinase, 90kDa, polypeptide 2	hsa04010(MAPK signaling pathway)//hsa04114(Oocyte meiosis)//hsa04150(mTOR signaling pathway)//hsa04720(Long-term potentiation)//hsa04722(Neurotrophin signaling pathway)//hsa04914(Progesterone-mediated oocyte maturation)//	GO:0031965(nuclear membrane)//GO:0005829(cytosol)//GO:0005819(spindle)//GO:0005654(nucleoplasm)//GO:0005634(nucleus)//GO:0005840(ribosome)//GO:0005737(cytoplasm)	GO:0004674(protein serine/threonine kinase activity)//GO:0005524(ATP binding)//GO:0000287(magnesium ion binding)//GO:0004712(protein serine/threonine/tyrosine kinase activity)//GO:0004672(protein kinase activity)//GO:0004711(ribosomal protein S6 kinase activity)//GO:0005515(protein binding)	GO:0034166(toll-like receptor 10 signaling pathway)//GO:0010628(positive regulation of gene expression)//GO:0035666(TRIF-dependent toll-like receptor signaling pathway)//GO:0034142(toll-like receptor 4 signaling pathway)//GO:0070613(regulation of protein processing)//GO:0048011(neurotrophin TRK receptor signaling pathway)//GO:0008285(negative regulation of cell proliferation)//GO:0071322(cellular…
ATP6AP1	ENSG00000071553	protein_coding	+	chrX:153656977-153664862	65.3718	0	inf	inf	0.02045	0.0482234	up	537	16A|ATP6IP1|ATP6S1|Ac45|CF2|VATPS1|XAP-3|XAP3	MIM:300197|HGNC:HGNC:868|Ensembl:ENSG00000071553|HPRD:02184|Vega:OTTHUMG00000033291	X	Xq28	ATPase H+ transporting accessory protein 1	hsa00190(Oxidative phosphorylation)//	GO:0016021(integral component of membrane)//GO:0070062(extracellular exosome)//GO:0010008(endosome membrane)//GO:0016469(proton-transporting two-sector ATPase complex)//GO:0005774(vacuolar membrane)//GO:0033180(proton-transporting V-type ATPase, V1 domain)	GO:0005524(ATP binding)//GO:0017137(Rab GTPase binding)//GO:0046961(proton-transporting ATPase activity, rotational mechanism)//GO:0046933(proton-transporting ATP synthase activity, rotational mechanism)//GO:0005215(transporter activity)	GO:0045780(positive regulation of bone resorption)//GO:0015992(proton transport)//GO:0045851(pH reduction)//GO:0008286(insulin receptor signaling pathway)//GO:0015991(ATP hydrolysis coupled proton transport)//GO:2001206(positive regulation of osteoclast development)//GO:0070374(positive regulation of ERK1 and ERK2 cascade)//GO:0033572(transferrin transport)//GO:0006879(cellular iron ion homeostas…
MBD3	ENSG00000071655	protein_coding	-	chr19:1576638-1605480	24.0585	0	inf	inf	0.0001	0.00041302	up	53615	-	MIM:603573|HGNC:HGNC:6918|Ensembl:ENSG00000071655|HPRD:04653|Vega:OTTHUMG00000180081	19	19p13.3	methyl-CpG binding domain protein 3		GO:0000792(heterochromatin)//GO:0000790(nuclear chromatin)//GO:0043234(protein complex)//GO:0005654(nucleoplasm)//GO:0016581(NuRD complex)//GO:0005634(nucleus)//GO:0005737(cytoplasm)	GO:0031492(nucleosomal DNA binding)//GO:0005515(protein binding)//GO:0000978(RNA polymerase II core promoter proximal region sequence-specific DNA binding)//GO:0008327(methyl-CpG binding)//GO:0000980(RNA polymerase II distal enhancer sequence-specific DNA binding)//GO:0003677(DNA binding)	GO:0006325(chromatin organization)//GO:0006346(methylation-dependent chromatin silencing)//GO:0007507(heart development)//GO:0044030(regulation of DNA methylation)//GO:0007420(brain development)//GO:0031667(response to nutrient levels)//GO:0048568(embryonic organ development)//GO:0006351(transcription, DNA-templated)//GO:0007568(aging)//GO:0001701(in utero embryonic development)//GO:0016573(histo…
EPN2	ENSG00000072134	protein_coding	+	chr17:19118927-19240028	321.493	0	inf	inf	5e-05	0.000215776	up	22905	EHB21	MIM:607263|HGNC:HGNC:18639|Ensembl:ENSG00000072134|HPRD:06271|Vega:OTTHUMG00000187034	17	17p11.2	epsin 2	hsa04144(Endocytosis)	GO:0005654(nucleoplasm)//GO:0043231(intracellular membrane-bounded organelle)//GO:0030128(clathrin coat of endocytic vesicle)//GO:0005794(Golgi apparatus)	GO:0008289(lipid binding)//GO:0005515(protein binding)	GO:0006897(endocytosis)//GO:0007219(Notch signaling pathway)//GO:0030100(regulation of endocytosis)//GO:0048568(embryonic organ development)//GO:0001701(in utero embryonic development)
SPEG	ENSG00000072195	protein_coding	+	chr2:220299567-220403494	31.9975	0.0751455	425.808	8.73406	0.01535	0.0379075	up	10290	APEG-1|APEG1|BPEG|CNM5|SPEGalpha|SPEGbeta	MIM:615950|HGNC:HGNC:16901|Ensembl:ENSG00000072195|HPRD:10653|Vega:OTTHUMG00000058925	2	2q35	SPEG complex locus		GO:0005634(nucleus)	GO:0005524(ATP binding)//GO:0005515(protein binding)//GO:0004674(protein serine/threonine kinase activity)	GO:0007517(muscle organ development)//GO:0006468(protein phosphorylation)//GO:0001701(in utero embryonic development)//GO:0008285(negative regulation of cell proliferation)//GO:0060541(respiratory system development)//GO:0055013(cardiac muscle cell development)
ACADVL	ENSG00000072778	protein_coding	+	chr17:7093208-7128592	621.51	30.9759	20.0643	4.32656	5e-05	0.000215776	up	37	ACAD6|LCACD|VLCAD	MIM:609575|HGNC:HGNC:92|Ensembl:ENSG00000072778|HPRD:01940|Vega:OTTHUMG00000102157	17	17p13.1	acyl-CoA dehydrogenase, very long chain	hsa00071(Fatty acid degradation)//	GO:0005743(mitochondrial inner membrane)//GO:0042645(mitochondrial nucleoid)//GO:0005759(mitochondrial matrix)//GO:0005739(mitochondrion)//GO:0005730(nucleolus)//GO:0005634(nucleus)//GO:0005737(cytoplasm)	GO:0052890(oxidoreductase activity, acting on the CH-CH group of donors, with a flavin as acceptor)//GO:0003995(acyl-CoA dehydrogenase activity)//GO:0009055(electron carrier activity)//GO:0000062(fatty-acyl-CoA binding)//GO:0004466(long-chain-acyl-CoA dehydrogenase activity)//GO:0050660(flavin adenine dinucleotide binding)//GO:0017099(very-long-chain-acyl-CoA dehydrogenase activity)//GO:0016627(o…	GO:0055114(oxidation-reduction process)//GO:0044255(cellular lipid metabolic process)//GO:0044267(cellular protein metabolic process)//GO:0006635(fatty acid beta-oxidation)//GO:0044281(small molecule metabolic process)//GO:0045717(negative regulation of fatty acid biosynthetic process)//GO:0046322(negative regulation of fatty acid oxidation)//GO:0030968(endoplasmic reticulum unfolded protein resp…
NDE1	ENSG00000072864	protein_coding	+	chr16:15737123-15950890	20.6752	0	inf	inf	0.0112	0.0288899	up	54820	HOM-TES-87|LIS4|MHAC|NDE|NUDE|NUDE1	MIM:609449|HGNC:HGNC:17619|Ensembl:ENSG00000072864|HPRD:14815|Vega:OTTHUMG00000129885	16	16p13.11	nudE neurodevelopment protein 1		GO:0005871(kinesin complex)//GO:0005874(microtubule)//GO:0016020(membrane)//GO:0000776(kinetochore)//GO:0005829(cytosol)//GO:0045202(synapse)//GO:0005813(centrosome)//GO:0031616(spindle pole centrosome)//GO:0032154(cleavage furrow)//GO:0000777(condensed chromosome kinetochore)	GO:0008017(microtubule binding)//GO:0005515(protein binding)//GO:0019904(protein domain specific binding)//GO:0042802(identical protein binding)	GO:0000132(establishment of mitotic spindle orientation)//GO:0007020(microtubule nucleation)//GO:0051642(centrosome localization)//GO:0021987(cerebral cortex development)//GO:0047496(vesicle transport along microtubule)//GO:0051301(cell division)//GO:0007405(neuroblast proliferation)//GO:0000278(mitotic cell cycle)//GO:0007264(small GTPase mediated signal transduction)//GO:0006996(organelle organ…
AP1M1	ENSG00000072958	protein_coding	+	chr19:16308388-16346160	81.7027	0	inf	inf	0.02105	0.0494063	up	8907	AP47|CLAPM2|CLTNM|MU-1A	MIM:603535|HGNC:HGNC:13667|Ensembl:ENSG00000072958|HPRD:04639|Vega:OTTHUMG00000182323	19	19p13.12	adaptor related protein complex 1 mu 1 subunit	hsa04142(Lysosome)	GO:0030131(clathrin adaptor complex)//GO:0070062(extracellular exosome)//GO:0030659(cytoplasmic vesicle membrane)//GO:0016020(membrane)//GO:0005829(cytosol)//GO:0005765(lysosomal membrane)//GO:0032588(trans-Golgi network membrane)//GO:0000139(Golgi membrane)//GO:0030669(clathrin-coated endocytic vesicle membrane)	GO:0005515(protein binding)	GO:0061024(membrane organization)//GO:0032438(melanosome organization)//GO:0006886(intracellular protein transport)//GO:0035646(endosome to melanosome transport)//GO:0050690(regulation of defense response to virus by virus)//GO:0016192(vesicle-mediated transport)//GO:0016032(viral process)//GO:0006892(post-Golgi vesicle-mediated transport)//GO:0006810(transport)//GO:0015031(protein transport)//GO…
MCM2	ENSG00000073111	protein_coding	+	chr3:127291911-127341276	64.2805	0	inf	inf	5e-05	0.000215776	up	4171	BM28|CCNL1|CDCL1|D3S3194|MITOTIN|cdc19	MIM:116945|HGNC:HGNC:6944|Ensembl:ENSG00000073111|HPRD:00303|Vega:OTTHUMG00000159637	3	3q21	minichromosome maintenance complex component 2	hsa03030(DNA replication)//hsa04110(Cell cycle)	GO:0000785(chromatin)//GO:0000784(nuclear chromosome, telomeric region)//GO:0042555(MCM complex)//GO:0015630(microtubule cytoskeleton)//GO:0005654(nucleoplasm)//GO:0005664(nuclear origin of replication recognition complex)//GO:0005634(nucleus)//GO:0005737(cytoplasm)	GO:0003678(DNA helicase activity)//GO:0003688(DNA replication origin binding)//GO:0005524(ATP binding)//GO:0042393(histone binding)//GO:0046872(metal ion binding)//GO:0005515(protein binding)//GO:0003677(DNA binding)	GO:0006268(DNA unwinding involved in DNA replication)//GO:0032508(DNA duplex unwinding)//GO:0000082(G1/S transition of mitotic cell cycle)//GO:0006271(DNA strand elongation involved in DNA replication)//GO:0000278(mitotic cell cycle)//GO:0007049(cell cycle)//GO:0006334(nucleosome assembly)//GO:0071353(cellular response to interleukin-4)//GO:0006260(DNA replication)//GO:0006270(DNA replication ini…
MOV10L1	ENSG00000073146	protein_coding	+	chr22:50528307-50600119	24.062	0	inf	inf	0.00385	0.0114613	up	54456	CHAMP|DJ402G11.8	MIM:605794|HGNC:HGNC:7201|Ensembl:ENSG00000073146|HPRD:16158|Vega:OTTHUMG00000044648	22	22q13.33	Mov10 RISC complex RNA helicase like 1		GO:0043186(P granule)//GO:0005622(intracellular)//GO:0071546(pi-body)	GO:0005524(ATP binding)//GO:0003723(RNA binding)//GO:0000287(magnesium ion binding)//GO:0004004(ATP-dependent RNA helicase activity)	GO:0043046(DNA methylation involved in gamete generation)//GO:0007281(germ cell development)//GO:0010467(gene expression)//GO:0007283(spermatogenesis)//GO:0034587(piRNA metabolic process)//GO:0031047(gene silencing by RNA)//GO:0007141(male meiosis I)//GO:0007275(multicellular organism development)
LLGL2	ENSG00000073350	protein_coding	+	chr17:73521160-73571289	88.9207	0	inf	inf	0.036	0.0776607	up	3993	HGL|Hugl-2|LGL2	HGNC:HGNC:6629|Ensembl:ENSG00000073350|HPRD:10041|Vega:OTTHUMG00000179685	17	17q25.1	lethal giant larvae homolog 2, scribble cell polarity complex component	hsa04390(Hippo signaling pathway)//hsa04530(Tight junction)	GO:0005654(nucleoplasm)//GO:0043231(intracellular membrane-bounded organelle)//GO:0005886(plasma membrane)//GO:0005737(cytoplasm)//GO:0030864(cortical actin cytoskeleton)	GO:0030165(PDZ domain binding)//GO:0005096(GTPase activator activity)//GO:0005515(protein binding)//GO:0017137(Rab GTPase binding)//GO:0019905(syntaxin binding)	GO:0060670(branching involved in labyrinthine layer morphogenesis)//GO:0009791(post-embryonic development)//GO:0017157(regulation of exocytosis)//GO:0035264(multicellular organism growth)//GO:0006887(exocytosis)//GO:0016332(establishment or maintenance of polarity of embryonic epithelium)//GO:0050708(regulation of protein secretion)//GO:0008593(regulation of Notch signaling pathway)//GO:0043547(p…
KDM5A	ENSG00000073614	protein_coding	-	chr12:389294-551811	22.7006	0	inf	inf	5e-05	0.000215776	up	5927	RBBP-2|RBBP2|RBP2	MIM:180202|HGNC:HGNC:9886|Ensembl:ENSG00000073614|HPRD:08915|Vega:OTTHUMG00000168055	12	12p11	lysine demethylase 5A		GO:0019907(cyclin-dependent protein kinase activating kinase holoenzyme complex)//GO:0032993(protein-DNA complex)//GO:0005730(nucleolus)//GO:0005654(nucleoplasm)//GO:0005634(nucleus)//GO:0005737(cytoplasm)	GO:0008270(zinc ion binding)//GO:0031490(chromatin DNA binding)//GO:0003700(transcription factor activity, sequence-specific DNA binding)//GO:0016706(oxidoreductase activity, acting on paired donors, with incorporation or reduction of molecular oxygen, 2-oxoglutarate as one donor, and incorporation of one atom each of oxygen into both donors)//GO:0005515(protein binding)//GO:0003677(DNA binding)/…	GO:0055114(oxidation-reduction process)//GO:0006325(chromatin organization)//GO:0032922(circadian regulation of gene expression)//GO:0034720(histone H3-K4 demethylation)//GO:0008584(male gonad development)//GO:0007283(spermatogenesis)//GO:0006366(transcription from RNA polymerase II promoter)//GO:1901726(negative regulation of histone deacetylase activity)//GO:0000122(negative regulation of trans…
ADAM11	ENSG00000073670	protein_coding	+	chr17:42836398-42859214	31.215	0	inf	inf	5e-05	0.000215776	up	4185	MDC	MIM:155120|HGNC:HGNC:189|Ensembl:ENSG00000073670|HPRD:01114|Vega:OTTHUMG00000179038	17	17q21.3	ADAM metallopeptidase domain 11		GO:0031012(extracellular matrix)//GO:0016021(integral component of membrane)//GO:0005886(plasma membrane)	GO:0008237(metallopeptidase activity)//GO:0008270(zinc ion binding)//GO:0004222(metalloendopeptidase activity)//GO:0005178(integrin binding)	GO:0006508(proteolysis)//GO:0007229(integrin-mediated signaling pathway)
NSF	ENSG00000073969	protein_coding	+	chr17:44668034-44834830	238.643	0	inf	inf	5e-05	0.000215776	up	4905	SKD2	MIM:601633|HGNC:HGNC:8016|Ensembl:ENSG00000073969|HPRD:03380|Vega:OTTHUMG00000134315	17	17q21	N-ethylmaleimide sensitive factor	hsa04721(Synaptic vesicle cycle)//hsa04727(GABAergic synapse)//hsa04962(Vasopressin-regulated water reabsorption)	GO:0014069(postsynaptic density)//GO:0005886(plasma membrane)//GO:0043209(myelin sheath)//GO:0005829(cytosol)//GO:0005765(lysosomal membrane)//GO:0070062(extracellular exosome)//GO:0000139(Golgi membrane)//GO:0005795(Golgi stack)//GO:0043198(dendritic shaft)//GO:0005737(cytoplasm)	GO:0017137(Rab GTPase binding)//GO:0042623(ATPase activity, coupled)//GO:0032403(protein complex binding)//GO:0005524(ATP binding)//GO:0030165(PDZ domain binding)//GO:0017075(syntaxin-1 binding)//GO:0019901(protein kinase binding)//GO:0016887(ATPase activity)//GO:0046872(metal ion binding)//GO:0005515(protein binding)	GO:0061024(membrane organization)//GO:0044267(cellular protein metabolic process)//GO:0048211(Golgi vesicle docking)//GO:0001921(positive regulation of receptor recycling)//GO:0045026(plasma membrane fusion)//GO:0006887(exocytosis)//GO:0017157(regulation of exocytosis)//GO:0007268(synaptic transmission)//GO:0043001(Golgi to plasma membrane protein transport)//GO:0048208(COPII vesicle coating)//GO…
MRPS34	ENSG00000074071	protein_coding	-	chr16:1821890-1823156	28.3874	0	inf	inf	0.01095	0.0283421	up	65993	MRP-S12|MRP-S34|MRPS12	MIM:611994|HGNC:HGNC:16618|Ensembl:ENSG00000074071|HPRD:17599|Vega:OTTHUMG00000128636	16	16p13.3	mitochondrial ribosomal protein S34		GO:0005743(mitochondrial inner membrane)//GO:0005739(mitochondrion)//GO:0005840(ribosome)	GO:0003735(structural constituent of ribosome)	GO:0032543(mitochondrial translation)//GO:0070125(mitochondrial translational elongation)//GO:0070126(mitochondrial translational termination)//GO:0070124(mitochondrial translational initiation)//GO:0006996(organelle organization)
SNCB	ENSG00000074317	protein_coding	-	chr5:176047084-176057530	23.6906	0	inf	inf	0.00015	0.00060113	up	6620	-	MIM:602569|HGNC:HGNC:11140|Ensembl:ENSG00000074317|HPRD:03980|Vega:OTTHUMG00000130661	5	5q35	synuclein beta		GO:0043195(terminal bouton)//GO:0005794(Golgi apparatus)//GO:0005739(mitochondrion)//GO:0016234(inclusion body)//GO:0005654(nucleoplasm)//GO:0043025(neuronal cell body)//GO:0005737(cytoplasm)//GO:0030426(growth cone)	GO:0043014(alpha-tubulin binding)//GO:0004859(phospholipase inhibitor activity)//GO:0005509(calcium ion binding)//GO:0048487(beta-tubulin binding)	GO:0043524(negative regulation of neuron apoptotic process)//GO:0043086(negative regulation of catalytic activity)//GO:0042417(dopamine metabolic process)//GO:0007268(synaptic transmission)//GO:0050808(synapse organization)
C17orf85	ENSG00000074356	protein_coding	-	chr17:3714459-3749545	26.2381	0	inf	inf	0.0001	0.00041302	up
DPP8	ENSG00000074603	protein_coding	-	chr15:65734800-65810042	19.9421	0	inf	inf	5e-05	0.000215776	up	54878	DP8|DPRP1|MST097|MSTP097|MSTP135|MSTP141	MIM:606819|HGNC:HGNC:16490|Ensembl:ENSG00000074603|HPRD:07076|Vega:OTTHUMG00000133150	15	15q22	dipeptidyl peptidase 8		GO:0005654(nucleoplasm)//GO:0005737(cytoplasm)	GO:0008236(serine-type peptidase activity)//GO:0008239(dipeptidyl-peptidase activity)	GO:0006508(proteolysis)//GO:0006955(immune response)
SCARF1	ENSG00000074660	protein_coding	-	chr17:1537151-1549041	65.3202	0	inf	inf	5e-05	0.000215776	up	8578	SREC|SREC-I|SREC1	MIM:607873|HGNC:HGNC:16820|Ensembl:ENSG00000074660|HPRD:06386|Vega:OTTHUMG00000090555	17	17p13.3	scavenger receptor class F member 1		GO:0005886(plasma membrane)//GO:0016021(integral component of membrane)//GO:0030666(endocytic vesicle membrane)	GO:0005044(scavenger receptor activity)//GO:0030169(low-density lipoprotein particle binding)//GO:0004888(transmembrane signaling receptor activity)	GO:0010976(positive regulation of neuron projection development)//GO:0006898(receptor-mediated endocytosis)//GO:0016322(neuron remodeling)//GO:0007155(cell adhesion)//GO:0048680(positive regulation of axon regeneration)//GO:0006707(cholesterol catabolic process)//GO:0016358(dendrite development)//GO:0007165(signal transduction)
CELSR1	ENSG00000075275	protein_coding	-	chr22:46756730-46933067	56.0346	0	inf	inf	5e-05	0.000215776	up	9620	ADGRC1|CDHF9|FMI2|HFMI2|ME2	MIM:604523|HGNC:HGNC:1850|Ensembl:ENSG00000075275|HPRD:05160|Vega:OTTHUMG00000150423	22	22q13.3	cadherin EGF LAG seven-pass G-type receptor 1		GO:0005654(nucleoplasm)//GO:0005886(plasma membrane)//GO:0005887(integral component of plasma membrane)//GO:0016021(integral component of membrane)	GO:0046983(protein dimerization activity)//GO:0004930(G-protein coupled receptor activity)//GO:0004888(transmembrane signaling receptor activity)//GO:0005509(calcium ion binding)	GO:0060488(orthogonal dichotomous subdivision of terminal units involved in lung branching morphogenesis)//GO:0042249(establishment of planar polarity of embryonic epithelium)//GO:0001843(neural tube closure)//GO:0045176(apical protein localization)//GO:0042472(inner ear morphogenesis)//GO:0007156(homophilic cell adhesion via plasma membrane adhesion molecules)//GO:0090251(protein localization in…
FGF4	ENSG00000075388	protein_coding	-	chr11:69587796-69590171	66.793	0	inf	inf	0.0224	0.0518613	up	2249	HBGF-4|HST|HST-1|HSTF1|K-FGF|KFGF	MIM:164980|HGNC:HGNC:3682|HPRD:01294	11	11q13.3	fibroblast growth factor 4	hsa04010(MAPK signaling pathway)//hsa04014(Ras signaling pathway)//hsa04015(Rap1 signaling pathway)//hsa04151(PI3K-Akt signaling pathway)//hsa04810(Regulation of actin cytoskeleton)//hsa05200(Pathways in cancer)//hsa05218(Melanoma)	GO:0005622(intracellular)//GO:0005576(extracellular region)	GO:0008201(heparin binding)//GO:0008083(growth factor activity)//GO:0005104(fibroblast growth factor receptor binding)	GO:0051781(positive regulation of cell division)//GO:2000544(regulation of endothelial cell chemotaxis to fibroblast growth factor)//GO:0001502(cartilage condensation)//GO:0060561(apoptotic process involved in morphogenesis)//GO:0048011(neurotrophin TRK receptor signaling pathway)//GO:0043066(negative regulation of apoptotic process)//GO:0060591(chondroblast differentiation)//GO:0000186(activatio…
SLC25A3	ENSG00000075415	protein_coding	+	chr12:98987368-98995946	50.3824	0	inf	inf	5e-05	0.000215776	up	5250	OK/SW-cl.48|PHC|PTP	MIM:600370|HGNC:HGNC:10989|Ensembl:ENSG00000075415|HPRD:02654|Vega:OTTHUMG00000170212	12	12q23	solute carrier family 25 (mitochondrial carrier; phosphate carrier), member 3		GO:0016021(integral component of membrane)//GO:0005887(integral component of plasma membrane)//GO:0016020(membrane)//GO:0005743(mitochondrial inner membrane)//GO:0005739(mitochondrion)//GO:0070062(extracellular exosome)//GO:0005730(nucleolus)//GO:0005634(nucleus)//GO:0043209(myelin sheath)	GO:0003735(structural constituent of ribosome)//GO:0015320(phosphate ion carrier activity)//GO:0032403(protein complex binding)//GO:0015293(symporter activity)	GO:0006412(translation)//GO:0006810(transport)//GO:0006091(generation of precursor metabolites and energy)//GO:0035435(phosphate ion transmembrane transport)
FOSL2	ENSG00000075426	protein_coding	+	chr2:28607275-28640179	24.5741	1.75164	14.0292	3.81036	0.0001	0.00041302	up	2355	FRA2	MIM:601575|HGNC:HGNC:3798|Ensembl:ENSG00000075426|HPRD:03343|Vega:OTTHUMG00000097832	2	2p23.3	FOS like antigen 2	hsa04380(Osteoclast differentiation)	GO:0005654(nucleoplasm)//GO:0005634(nucleus)	GO:0000978(RNA polymerase II core promoter proximal region sequence-specific DNA binding)//GO:0003700(transcription factor activity, sequence-specific DNA binding)//GO:0043565(sequence-specific DNA binding)//GO:0003682(chromatin binding)//GO:0000982(transcription factor activity, RNA polymerase II core promoter proximal region sequence-specific binding)//GO:0005515(protein binding)	GO:0008219(cell death)//GO:0048146(positive regulation of fibroblast proliferation)//GO:0006351(transcription, DNA-templated)//GO:0003334(keratinocyte development)//GO:0006357(regulation of transcription from RNA polymerase II promoter)//GO:0045944(positive regulation of transcription from RNA polymerase II promoter)
FRYL	ENSG00000075539	protein_coding	-	chr4:48499377-48782339	19.9427	0	inf	inf	5e-05	0.000215776	up	285527	AF4p12|KIAA0826|MOR2	HGNC:HGNC:29127|Ensembl:ENSG00000075539|Vega:OTTHUMG00000160608	4	4p11	FRY like transcription coactivator		GO:0030427(site of polarized growth)//GO:0005938(cell cortex)		GO:0090527(actin filament reorganization)//GO:0031175(neuron projection development)//GO:0000902(cell morphogenesis)//GO:0006351(transcription, DNA-templated)//GO:0006355(regulation of transcription, DNA-templated)
TMEM131	ENSG00000075568	protein_coding	-	chr2:98372798-98612388	759.679	21.6634	35.0674	5.13206	5e-05	0.000215776	up	23505	CC28|PRO1048|RW1|YR-23	MIM:615659|HGNC:HGNC:30366|Ensembl:ENSG00000075568|Vega:OTTHUMG00000153061	2	2q11.2	transmembrane protein 131		GO:0016020(membrane)//GO:0016021(integral component of membrane)//GO:0005575(cellular_component)	GO:0003674(molecular_function)	GO:0008150(biological_process)
PLD1	ENSG00000075651	protein_coding	-	chr3:171318194-171528740	30.7556	0	inf	inf	0.00055	0.00202301	up	5337	-	MIM:602382|HGNC:HGNC:9067|Ensembl:ENSG00000075651|HPRD:03855|Vega:OTTHUMG00000156947	3	3q26	phospholipase D1	hsa00564(Glycerophospholipid metabolism)//hsa00565(Ether lipid metabolism)//	GO:0005768(endosome)//GO:0030139(endocytic vesicle)//GO:0005789(endoplasmic reticulum membrane)//GO:0048471(perinuclear region of cytoplasm)//GO:0005794(Golgi apparatus)//GO:0005765(lysosomal membrane)//GO:0000139(Golgi membrane)//GO:0016020(membrane)//GO:0031902(late endosome membrane)//GO:0016324(apical plasma membrane)	GO:0070290(N-acylphosphatidylethanolamine-specific phospholipase D activity)//GO:0003824(catalytic activity)//GO:0035091(phosphatidylinositol binding)//GO:0005515(protein binding)//GO:0004630(phospholipase D activity)	GO:0006644(phospholipid metabolic process)//GO:0008152(metabolic process)//GO:0044281(small molecule metabolic process)//GO:0006654(phosphatidic acid biosynthetic process)//GO:0016042(lipid catabolic process)//GO:0030334(regulation of cell migration)//GO:0007264(small GTPase mediated signal transduction)//GO:0046474(glycerophospholipid biosynthetic process)//GO:0050830(defense response to Gram-po…
DLG1	ENSG00000075711	protein_coding	-	chr3:196769430-197030618	2214.66	67.6049	32.7588	5.03381	0.00035	0.00132123	up	1739	DLGH1|SAP-97|SAP97|dJ1061C18.1.1|hdlg	MIM:601014|HGNC:HGNC:2900|Ensembl:ENSG00000075711|HPRD:03007|Vega:OTTHUMG00000047972	3	3q29	discs large homolog 1, scribble cell polarity complex component	hsa04390(Hippo signaling pathway)//hsa04660(T cell receptor signaling pathway)//hsa05166(HTLV-I infection)//hsa05203(Viral carcinogenesis)	GO:0097025(MPP7-DLG1-LIN7 complex)//GO:0030054(cell junction)//GO:0035748(myelin sheath abaxonal region)//GO:0031253(cell projection membrane)//GO:0005911(cell-cell junction)//GO:0043219(lateral loop)//GO:0001772(immunological synapse)//GO:0016328(lateral plasma membrane)//GO:0014704(intercalated disc)//GO:0005794(Golgi apparatus)//GO:0008328(ionotropic glutamate receptor complex)//GO:0016323(bas…	GO:0019902(phosphatase binding)//GO:0004385(guanylate kinase activity)//GO:0015459(potassium channel regulator activity)//GO:0019901(protein kinase binding)//GO:0031434(mitogen-activated protein kinase kinase binding)//GO:0044325(ion channel binding)//GO:0004721(phosphoprotein phosphatase activity)//GO:0008092(cytoskeletal protein binding)//GO:0097016(L27 domain binding)//GO:0032947(protein compl…	GO:0046037(GMP metabolic process)//GO:0043113(receptor clustering)//GO:0007015(actin filament organization)//GO:0007163(establishment or maintenance of cell polarity)//GO:1902305(regulation of sodium ion transmembrane transport)//GO:0042110(T cell activation)//GO:0070373(negative regulation of ERK1 and ERK2 cascade)//GO:0000122(negative regulation of transcription from RNA polymerase II promoter)…
RBM7	ENSG00000076053	protein_coding	+	chr11:114262164-114321001	82.4108	0	inf	inf	5e-05	0.000215776	up	10179	-	MIM:612413|HGNC:HGNC:9904|Ensembl:ENSG00000076053|HPRD:11488|Vega:OTTHUMG00000168270	11	11q23.1-q23.2	RNA binding motif protein 7		GO:0005654(nucleoplasm)//GO:0005634(nucleus)	GO:0044822(poly(A) RNA binding)//GO:0000166(nucleotide binding)//GO:0003676(nucleic acid binding)	GO:0051321(meiotic cell cycle)
RGS11	ENSG00000076344	protein_coding	-	chr16:284544-333003	590.228	0	inf	inf	5e-05	0.000215776	up	8786	RS11	MIM:603895|HGNC:HGNC:9993|Ensembl:ENSG00000076344|HPRD:04872|Vega:OTTHUMG00000064893	16	16p13.3	regulator of G-protein signaling 11		GO:0005886(plasma membrane)//GO:0005834(heterotrimeric G-protein complex)//GO:0044292(dendrite terminus)//GO:0043234(protein complex)//GO:0005622(intracellular)//GO:0005737(cytoplasm)	GO:0004871(signal transducer activity)//GO:0005096(GTPase activator activity)//GO:0031681(G-protein beta-subunit binding)	GO:0008277(regulation of G-protein coupled receptor protein signaling pathway)//GO:0009968(negative regulation of signal transduction)//GO:0035556(intracellular signal transduction)//GO:0007186(G-protein coupled receptor signaling pathway)//GO:0043547(positive regulation of GTPase activity)
PLXNA2	ENSG00000076356	protein_coding	-	chr1:208195586-208417665	42.9495	0	inf	inf	5e-05	0.000215776	up	5362	OCT|PLXN2	MIM:601054|HGNC:HGNC:9100|Ensembl:ENSG00000076356|HPRD:03033|Vega:OTTHUMG00000036564	1	1q32.2	plexin A2	hsa04360(Axon guidance)	GO:0005886(plasma membrane)//GO:0005887(integral component of plasma membrane)//GO:0002116(semaphorin receptor complex)	GO:0005515(protein binding)//GO:0017154(semaphorin receptor activity)	GO:0021785(branchiomotor neuron axon guidance)//GO:0007411(axon guidance)//GO:0071526(semaphorin-plexin signaling pathway)//GO:0051642(centrosome localization)//GO:0060037(pharyngeal system development)//GO:1902287(semaphorin-plexin signaling pathway involved in axon guidance)//GO:0021915(neural tube development)//GO:0001756(somitogenesis)//GO:0021935(cerebellar granule cell precursor tangential …
ICAM3	ENSG00000076662	protein_coding	-	chr19:10444451-10450499	76.3887	0	inf	inf	5e-05	0.000215776	up	3385	CD50|CDW50|ICAM-R	MIM:146631|HGNC:HGNC:5346|Ensembl:ENSG00000076662|HPRD:00889|Vega:OTTHUMG00000180410	19	19p13.2	intercellular adhesion molecule 3	hsa04514(Cell adhesion molecules (CAMs))	GO:0016020(membrane)//GO:0016021(integral component of membrane)//GO:0005887(integral component of plasma membrane)//GO:0005886(plasma membrane)//GO:0070062(extracellular exosome)	GO:0005102(receptor binding)//GO:0005515(protein binding)//GO:0005178(integrin binding)	GO:0002223(stimulatory C-type lectin receptor signaling pathway)//GO:0045087(innate immune response)//GO:0030198(extracellular matrix organization)//GO:0007155(cell adhesion)//GO:0016337(single organismal cell-cell adhesion)//GO:0050776(regulation of immune response)
ARHGEF1	ENSG00000076928	protein_coding	+	chr19:42387227-42434302	248.384	0	inf	inf	5e-05	0.000215776	up	9138	GEF1|LBCL2|LSC|P115-RHOGEF|SUB1.5	MIM:601855|HGNC:HGNC:681|Ensembl:ENSG00000076928|HPRD:03511|Vega:OTTHUMG00000182679	19	19q13.13	Rho guanine nucleotide exchange factor 1	hsa04270(Vascular smooth muscle contraction)//hsa04611(Platelet activation)//hsa04810(Regulation of actin cytoskeleton)//hsa05200(Pathways in cancer)//hsa05205(Proteoglycans in cancer)	GO:0005886(plasma membrane)//GO:0005737(cytoplasm)//GO:0005829(cytosol)	GO:0005089(Rho guanyl-nucleotide exchange factor activity)//GO:0044822(poly(A) RNA binding)//GO:0005096(GTPase activator activity)//GO:0005515(protein binding)	GO:0007266(Rho protein signal transduction)//GO:0050770(regulation of axonogenesis)//GO:0008283(cell proliferation)//GO:0043547(positive regulation of GTPase activity)//GO:0050771(negative regulation of axonogenesis)//GO:0048011(neurotrophin TRK receptor signaling pathway)//GO:0035023(regulation of Rho protein signal transduction)
MAP2K7	ENSG00000076984	protein_coding	+	chr19:7968727-7979363	44.3216	0	inf	inf	5e-05	0.000215776	up	5609	JNKK2|MAPKK7|MEK|MEK 7|MKK7|PRKMK7|SAPKK-4|SAPKK4	MIM:603014|HGNC:HGNC:6847|Ensembl:ENSG00000076984|Vega:OTTHUMG00000137368	19	19p13.3-p13.2	mitogen-activated protein kinase kinase 7	hsa04010(MAPK signaling pathway)//hsa04012(ErbB signaling pathway)//hsa04141(Protein processing in endoplasmic reticulum)//hsa04380(Osteoclast differentiation)//hsa04620(Toll-like receptor signaling pathway)//hsa04660(T cell receptor signaling pathway)//hsa04664(Fc epsilon RI signaling pathway)//hsa04668(TNF signaling pathway)//hsa04722(Neurotrophin signaling pathway)//hsa04912(GnRH signaling pat…	GO:0005634(nucleus)//GO:0005737(cytoplasm)//GO:0005829(cytosol)	GO:0019903(protein phosphatase binding)//GO:0004674(protein serine/threonine kinase activity)//GO:0005524(ATP binding)//GO:0019899(enzyme binding)//GO:0008545(JUN kinase kinase activity)//GO:0000287(magnesium ion binding)//GO:0004708(MAP kinase kinase activity)//GO:0031435(mitogen-activated protein kinase kinase kinase binding)//GO:0019901(protein kinase binding)//GO:0004713(protein tyrosine kina…	GO:0034166(toll-like receptor 10 signaling pathway)//GO:0007257(activation of JUN kinase activity)//GO:0006915(apoptotic process)//GO:0035666(TRIF-dependent toll-like receptor signaling pathway)//GO:0009611(response to wounding)//GO:0034142(toll-like receptor 4 signaling pathway)//GO:0051403(stress-activated MAPK cascade)//GO:0034146(toll-like receptor 5 signaling pathway)//GO:0032212(positive re…
GTF3C1	ENSG00000077235	protein_coding	-	chr16:27470875-27561234	21.7721	0	inf	inf	5e-05	0.000215776	up	2975	TFIIIC|TFIIIC220|TFIIICalpha	MIM:603246|HGNC:HGNC:4664|Ensembl:ENSG00000077235|HPRD:07540|Vega:OTTHUMG00000176805	16	16p12	general transcription factor IIIC subunit 1		GO:0030529(intracellular ribonucleoprotein complex)//GO:0016020(membrane)//GO:0000127(transcription factor TFIIIC complex)//GO:0005730(nucleolus)//GO:0005654(nucleoplasm)//GO:0005634(nucleus)	GO:0005515(protein binding)//GO:0003677(DNA binding)	GO:0006383(transcription from RNA polymerase III promoter)//GO:0009303(rRNA transcription)//GO:0010467(gene expression)//GO:0006351(transcription, DNA-templated)//GO:0009304(tRNA transcription)//GO:0042791(5S class rRNA transcription from RNA polymerase III type 1 promoter)//GO:0042797(tRNA transcription from RNA polymerase III promoter)
IL4R	ENSG00000077238	protein_coding	+	chr16:27324988-27376099	48.0101	0	inf	inf	0.0043	0.0125854	up	3566	CD124|IL-4RA|IL4RA	MIM:147781|HGNC:HGNC:6015|Ensembl:ENSG00000077238|HPRD:00990|Vega:OTTHUMG00000097015	16	16p12.1-p11.2	interleukin 4 receptor	hsa04060(Cytokine-cytokine receptor interaction)//hsa04151(PI3K-Akt signaling pathway)//hsa04630(Jak-STAT signaling pathway)//hsa04640(Hematopoietic cell lineage)//hsa05321(Inflammatory bowel disease (IBD))	GO:0005622(intracellular)//GO:0016021(integral component of membrane)//GO:0005887(integral component of plasma membrane)//GO:0005615(extracellular space)//GO:0043235(receptor complex)	GO:0004913(interleukin-4 receptor activity)//GO:0004896(cytokine receptor activity)//GO:0005515(protein binding)//GO:0005057(receptor signaling protein activity)	GO:0030728(ovulation)//GO:0090197(positive regulation of chemokine secretion)//GO:0045630(positive regulation of T-helper 2 cell differentiation)//GO:0042832(defense response to protozoan)//GO:0002532(production of molecular mediator involved in inflammatory response)//GO:0045626(negative regulation of T-helper 1 cell differentiation)//GO:0042127(regulation of cell proliferation)//GO:1901741(posi…
LRCH4	ENSG00000077454	protein_coding	-	chr7:100169854-100205798	47.9505	0.142708	336.003	8.39233	0.0289	0.06434	up	4034	LRN|LRRN1|LRRN4|PP14183	HGNC:HGNC:6691|HPRD:10062	7	7q22	leucine-rich repeats and calponin homology (CH) domain containing 4		GO:0016021(integral component of membrane)//GO:0016605(PML body)	GO:0005515(protein binding)	GO:0007399(nervous system development)
CAPZB	ENSG00000077549	protein_coding	-	chr1:19665266-19812066	26.2136	0	inf	inf	5e-05	0.000215776	up	832	CAPB|CAPPB|CAPZ	MIM:601572|HGNC:HGNC:1491|Ensembl:ENSG00000077549|HPRD:11872|Vega:OTTHUMG00000002556	1	1p36.1	capping actin protein of muscle Z-line beta subunit	hsa04144(Endocytosis)	GO:0030863(cortical cytoskeleton)//GO:0030027(lamellipodium)//GO:0005903(brush border)//GO:0016020(membrane)//GO:0001669(acrosomal vesicle)//GO:0015629(actin cytoskeleton)//GO:0005829(cytosol)//GO:0030017(sarcomere)//GO:0070062(extracellular exosome)//GO:0071203(WASH complex)//GO:0008290(F-actin capping protein complex)//GO:0005884(actin filament)//GO:0005856(cytoskeleton)//GO:0005737(cytoplasm)	GO:0003779(actin binding)//GO:0048487(beta-tubulin binding)//GO:0051015(actin filament binding)	GO:0031175(neuron projection development)//GO:0000902(cell morphogenesis)//GO:0051016(barbed-end actin filament capping)//GO:0031115(negative regulation of microtubule polymerization)//GO:0007596(blood coagulation)//GO:0048747(muscle fiber development)//GO:0051490(negative regulation of filopodium assembly)//GO:0010591(regulation of lamellipodium assembly)//GO:0007010(cytoskeleton organization)//…
PIK3C3	ENSG00000078142	protein_coding	+	chr18:39535170-39667794	39.9478	0.0534817	746.946	9.54486	0.02965	0.0658153	up	5289	VPS34|Vps34|hVps34	MIM:602609|HGNC:HGNC:8974|HPRD:04009	18	18q12.3	phosphatidylinositol 3-kinase catalytic subunit type 3	hsa00562(Inositol phosphate metabolism)//	GO:0005777(peroxisome)//GO:0034272(phosphatidylinositol 3-kinase complex, class III, type II)//GO:0005930(axoneme)//GO:0005776(autophagosome)//GO:0005770(late endosome)//GO:0034271(phosphatidylinositol 3-kinase complex, class III, type I)//GO:0005829(cytosol)//GO:0035032(phosphatidylinositol 3-kinase complex, class III)//GO:0030496(midbody)//GO:0016020(membrane)//GO:0005622(intracellular)//GO:000…	GO:0005524(ATP binding)//GO:0016773(phosphotransferase activity, alcohol group as acceptor)//GO:0016301(kinase activity)//GO:0016303(1-phosphatidylinositol-3-kinase activity)//GO:0005515(protein binding)//GO:0004672(protein kinase activity)	GO:0006644(phospholipid metabolic process)//GO:0042149(cellular response to glucose starvation)//GO:0046854(phosphatidylinositol phosphorylation)//GO:0043201(response to leucine)//GO:0032465(regulation of cytokinesis)//GO:0050708(regulation of protein secretion)//GO:0036092(phosphatidylinositol-3-phosphate biosynthetic process)//GO:0000910(cytokinesis)//GO:0006661(phosphatidylinositol biosyntheti…
FGF20	ENSG00000078579	protein_coding	-	chr8:16849677-16859690	51.5309	0	inf	inf	0.0009	0.00311401	up	26281	FGF-20|RHDA2	MIM:605558|HGNC:HGNC:3677|HPRD:05709	8	8p22	fibroblast growth factor 20	hsa04010(MAPK signaling pathway)//hsa04014(Ras signaling pathway)//hsa04015(Rap1 signaling pathway)//hsa04151(PI3K-Akt signaling pathway)//hsa04810(Regulation of actin cytoskeleton)//hsa05200(Pathways in cancer)//hsa05218(Melanoma)	GO:0005622(intracellular)//GO:0005576(extracellular region)	GO:0008083(growth factor activity)//GO:0005104(fibroblast growth factor receptor binding)	GO:0008284(positive regulation of cell proliferation)//GO:0007411(axon guidance)//GO:0045087(innate immune response)//GO:0007267(cell-cell signaling)//GO:0000165(MAPK cascade)//GO:0008286(insulin receptor signaling pathway)//GO:0007173(epidermal growth factor receptor signaling pathway)//GO:0007264(small GTPase mediated signal transduction)//GO:0060113(inner ear receptor cell differentiation)//GO…
PCM1	ENSG00000078674	protein_coding	+	chr8:17780348-17885478	51.6617	0	inf	inf	5e-05	0.000215776	up	5108	PTC4|RET/PCM-1	MIM:600299|HGNC:HGNC:8727|Ensembl:ENSG00000078674|HPRD:02624|Vega:OTTHUMG00000163699	8	8p22-p21.3	pericentriolar material 1		GO:0034451(centriolar satellite)//GO:0031965(nuclear membrane)//GO:0016020(membrane)//GO:0043234(protein complex)//GO:0005829(cytosol)//GO:0005813(centrosome)//GO:0005814(centriole)//GO:0036064(ciliary basal body)//GO:0031513(nonmotile primary cilium)//GO:0000242(pericentriolar material)//GO:0005737(cytoplasm)	GO:0005515(protein binding)//GO:0042802(identical protein binding)	GO:0035735(intraciliary transport involved in cilium morphogenesis)//GO:0042384(cilium assembly)//GO:0050768(negative regulation of neurogenesis)//GO:0051297(centrosome organization)//GO:0097150(neuronal stem cell population maintenance)//GO:0034454(microtubule anchoring at centrosome)//GO:0035058(nonmotile primary cilium assembly)//GO:0000278(mitotic cell cycle)//GO:0006996(organelle organizatio…
TNRC6C	ENSG00000078687	protein_coding	+	chr17:76000248-76139049	69.9481	0.706775	98.968	6.62889	0.0244	0.0556931	up	57690	-	MIM:610741|HGNC:HGNC:29318|Ensembl:ENSG00000078687|HPRD:10026|Vega:OTTHUMG00000132642	17	17q25.3	trinucleotide repeat containing 6C		GO:0005829(cytosol)	GO:0000166(nucleotide binding)//GO:0005515(protein binding)//GO:0003723(RNA binding)	GO:0060964(regulation of gene silencing by miRNA)//GO:0035162(embryonic hemopoiesis)//GO:0045087(innate immune response)//GO:0060213(positive regulation of nuclear-transcribed mRNA poly(A) tail shortening)//GO:0031047(gene silencing by RNA)//GO:0035195(gene silencing by miRNA)//GO:1900153(positive regulation of nuclear-transcribed mRNA catabolic process, deadenylation-dependent decay)//GO:0010467…
CBFA2T2	ENSG00000078699	protein_coding	+	chr20:32077880-32237842	215.514	0.93913	229.482	7.84224	0.0122	0.0310268	up	9139	EHT|MTGR1|ZMYND3|p85	MIM:603672|HGNC:HGNC:1536|Ensembl:ENSG00000078699|HPRD:04721|Vega:OTTHUMG00000032261	20	20q11	core-binding factor, runt domain, alpha subunit 2; translocated to, 2		GO:0005634(nucleus)	GO:0003714(transcription corepressor activity)//GO:0046872(metal ion binding)//GO:0005515(protein binding)//GO:0003700(transcription factor activity, sequence-specific DNA binding)	GO:0010976(positive regulation of neuron projection development)//GO:0010977(negative regulation of neuron projection development)//GO:0006351(transcription, DNA-templated)//GO:0030855(epithelial cell differentiation)//GO:0045892(negative regulation of transcription, DNA-templated)//GO:0045944(positive regulation of transcription from RNA polymerase II promoter)
SLC1A3	ENSG00000079215	protein_coding	+	chr5:36606456-36725297	25.7411	0	inf	inf	0.0001	0.00041302	up	6507	EA6|EAAT1|GLAST|GLAST1	MIM:600111|HGNC:HGNC:10941|Ensembl:ENSG00000079215|HPRD:02523|Vega:OTTHUMG00000090793	5	5p13	solute carrier family 1 member 3	hsa04724(Glutamatergic synapse)	GO:0005886(plasma membrane)//GO:0043205(fibril)//GO:0009986(cell surface)//GO:0016020(membrane)//GO:0016021(integral component of membrane)//GO:0016323(basolateral plasma membrane)//GO:0043197(dendritic spine)//GO:0005743(mitochondrial inner membrane)//GO:0043025(neuronal cell body)	GO:0017153(sodium:dicarboxylate symporter activity)//GO:0016595(glutamate binding)//GO:0005313(L-glutamate transmembrane transporter activity)//GO:0005314(high-affinity glutamate transmembrane transporter activity)	GO:0001504(neurotransmitter uptake)//GO:0006537(glutamate biosynthetic process)//GO:0009611(response to wounding)//GO:0002230(positive regulation of defense response to virus by host)//GO:0031223(auditory behavior)//GO:0007605(sensory perception of sound)//GO:0007269(neurotransmitter secretion)//GO:0007268(synaptic transmission)//GO:0050806(positive regulation of synaptic transmission)//GO:005508…
SOX2	ENSG00000125285	protein_coding	-	chr13:95361885-95364389	24.942	0.903233	1	0	1	1	up	11166	SOX2	MIM:604974|HGNC:HGNC:11197|Ensembl:ENSG00000125285|HPRD:16083|Vega:OTTHUMG00000017209	13	13q32.1	SRY-box 21		GO:0005634(nucleus)//GO:0005575(cellular_component)	GO:0000981(RNA polymerase II transcription factor activity, sequence-specific DNA binding)//GO:0003677(DNA binding)//GO:0003700(transcription factor activity, sequence-specific DNA binding)	GO:0006357(regulation of transcription from RNA polymerase II promoter)//GO:0001942(hair follicle development)//GO:0006351(transcription, DNA-templated)//GO:0006355(regulation of transcription, DNA-templated)//GO:0048863(stem cell differentiation)
MKNK1	ENSG00000079277	protein_coding	-	chr1:47004367-47082563	40.6586	0	inf	inf	0.0161	0.0395329	up	8569	MNK1	MIM:606724|HGNC:HGNC:7110|Ensembl:ENSG00000079277|HPRD:09468|Vega:OTTHUMG00000007983	1	1p33	MAP kinase interacting serine/threonine kinase 1	hsa04010(MAPK signaling pathway)//hsa04066(HIF-1 signaling pathway)//hsa04910(Insulin signaling pathway)	GO:0005654(nucleoplasm)//GO:0005737(cytoplasm)//GO:0005829(cytosol)	GO:0004674(protein serine/threonine kinase activity)//GO:0005524(ATP binding)//GO:0005516(calmodulin binding)//GO:0004683(calmodulin-dependent protein kinase activity)//GO:0009931(calcium-dependent protein serine/threonine kinase activity)//GO:0004672(protein kinase activity)//GO:0005515(protein binding)	GO:0018105(peptidyl-serine phosphorylation)//GO:0006468(protein phosphorylation)//GO:0046777(protein autophosphorylation)//GO:0008543(fibroblast growth factor receptor signaling pathway)//GO:0097192(extrinsic apoptotic signaling pathway in absence of ligand)//GO:0035556(intracellular signal transduction)//GO:0006446(regulation of translational initiation)
RAPGEF3	ENSG00000079337	protein_coding	-	chr12:48099867-48231681	78.9906	6.6949e-07	1.17983e+08	26.814	0.02425	0.0554067	up	10411	CAMP-GEFI|EPAC|EPAC1|HSU79275|bcm910	MIM:606057|HGNC:HGNC:16629|Ensembl:ENSG00000079337|HPRD:06928|Vega:OTTHUMG00000133667	12	12q13.1	Rap guanine nucleotide exchange factor 3	hsa04015(Rap1 signaling pathway)//hsa04024(cAMP signaling pathway)//	GO:0097470(ribbon synapse)//GO:0005886(plasma membrane)//GO:0012505(endomembrane system)//GO:0045177(apical part of cell)//GO:1990794(basolateral part of cell)//GO:0030027(lamellipodium)//GO:1990796(photoreceptor cell terminal bouton)//GO:0016020(membrane)//GO:0009925(basal plasma membrane)//GO:0030864(cortical actin cytoskeleton)//GO:0030175(filopodium)//GO:0048471(perinuclear region of cytoplas…	GO:0019904(protein domain specific binding)//GO:0044325(ion channel binding)//GO:0005085(guanyl-nucleotide exchange factor activity)//GO:0017034(Rap guanyl-nucleotide exchange factor activity)//GO:0005515(protein binding)//GO:0030552(cAMP binding)	GO:1904474(cellular response to L-dopa)//GO:0030168(platelet activation)//GO:1990791(dorsal root ganglion development)//GO:0046827(positive regulation of protein export from nucleus)//GO:0032486(Rap protein signal transduction)//GO:0061028(establishment of endothelial barrier)//GO:0006112(energy reserve metabolic process)//GO:1904453(positive regulation of hydrogen:potassium-exchanging ATPase act…
CIC	ENSG00000079432	protein_coding	+	chr19:42772688-42799949	34.6919	0	inf	inf	5e-05	0.000215776	up	23152	-	MIM:612082|HGNC:HGNC:14214|Ensembl:ENSG00000079432|HPRD:10831|Vega:OTTHUMG00000182794	19	19q13.2	capicua transcriptional repressor		GO:0005634(nucleus)	GO:0003682(chromatin binding)//GO:0005515(protein binding)//GO:0003677(DNA binding)	GO:0048286(lung alveolus development)//GO:0006351(transcription, DNA-templated)//GO:0000122(negative regulation of transcription from RNA polymerase II promoter)
KEAP1	ENSG00000079999	protein_coding	-	chr19:10596795-10614417	35.564	0	inf	inf	0.0004	0.00149934	up	9817	INrf2|KLHL19	MIM:606016|HGNC:HGNC:23177|Ensembl:ENSG00000079999|HPRD:12079|Vega:OTTHUMG00000180579	19	19p13.2	kelch like ECH associated protein 1	hsa04120(Ubiquitin mediated proteolysis)	GO:0005815(microtubule organizing center)//GO:0005925(focal adhesion)//GO:0005829(cytosol)//GO:0030496(midbody)//GO:0031463(Cul3-RING ubiquitin ligase complex)//GO:0005913(cell-cell adherens junction)//GO:0005783(endoplasmic reticulum)//GO:0005654(nucleoplasm)//GO:0005884(actin filament)//GO:0005737(cytoplasm)	GO:0004842(ubiquitin-protein transferase activity)//GO:0008134(transcription factor binding)//GO:0005515(protein binding)	GO:0010499(proteasomal ubiquitin-independent protein catabolic process)//GO:0032436(positive regulation of proteasomal ubiquitin-dependent protein catabolic process)//GO:0042994(cytoplasmic sequestering of transcription factor)//GO:0006108(malate metabolic process)//GO:0006351(transcription, DNA-templated)//GO:0016567(protein ubiquitination)//GO:0001701(in utero embryonic development)//GO:0001887…
SCTR	ENSG00000080293	protein_coding	-	chr2:120197418-120282070	32.8402	0	inf	inf	0.0011	0.00368474	up	6344	SR	MIM:182098|HGNC:HGNC:10608|Ensembl:ENSG00000080293|HPRD:01628|Vega:OTTHUMG00000131407	2	2q14.1	secretin receptor	hsa04080(Neuroactive ligand-receptor interaction)//hsa04972(Pancreatic secretion)//hsa04976(Bile secretion)	GO:0005886(plasma membrane)//GO:0016021(integral component of membrane)//GO:0005887(integral component of plasma membrane)//GO:0005881(cytoplasmic microtubule)	GO:0004930(G-protein coupled receptor activity)//GO:0015055(secretin receptor activity)	GO:0007586(digestion)//GO:0007588(excretion)//GO:0007186(G-protein coupled receptor signaling pathway)//GO:0007166(cell surface receptor signaling pathway)
SLC4A4	ENSG00000080493	protein_coding	+	chr4:72053002-72437804	43.6598	0.880356	49.5932	5.63207	0.05	0.0999668	up	8671	HNBC1|KNBC|NBC1|NBC2|NBCe1-A|SLC4A5|hhNMC|pNBC	MIM:603345|HGNC:HGNC:11030|Ensembl:ENSG00000080493|HPRD:04516|Vega:OTTHUMG00000129907	4	4q21	solute carrier family 4 (sodium bicarbonate cotransporter), member 4	hsa04964(Proximal tubule bicarbonate reclamation)//hsa04972(Pancreatic secretion)//hsa04976(Bile secretion)	GO:0016323(basolateral plasma membrane)//GO:0005886(plasma membrane)//GO:0005887(integral component of plasma membrane)//GO:0070062(extracellular exosome)	GO:0008510(sodium:bicarbonate symporter activity)//GO:0005515(protein binding)//GO:0005452(inorganic anion exchanger activity)	GO:0035725(sodium ion transmembrane transport)//GO:0015701(bicarbonate transport)//GO:0098656(anion transmembrane transport)//GO:0006814(sodium ion transport)//GO:0055085(transmembrane transport)//GO:0006810(transport)//GO:0006811(ion transport)
CHRNA3	ENSG00000080644	protein_coding	-	chr15:78857861-78913637	80.6088	0	inf	inf	5e-05	0.000215776	up	1136	LNCR2|NACHRA3|PAOD2	MIM:118503|HGNC:HGNC:1957|Ensembl:ENSG00000080644|HPRD:07511|Vega:OTTHUMG00000143863	15	15q24	cholinergic receptor nicotinic alpha 3 subunit	hsa04080(Neuroactive ligand-receptor interaction)//hsa04725(Cholinergic synapse)	GO:0005892(acetylcholine-gated channel complex)//GO:0005886(plasma membrane)//GO:0030425(dendrite)//GO:0016021(integral component of membrane)//GO:0014069(postsynaptic density)//GO:0030054(cell junction)//GO:0045211(postsynaptic membrane)//GO:0043025(neuronal cell body)	GO:0015276(ligand-gated ion channel activity)//GO:0015464(acetylcholine receptor activity)//GO:0046982(protein heterodimerization activity)//GO:0042166(acetylcholine binding)//GO:0004889(acetylcholine-activated cation-selective channel activity)//GO:0008144(drug binding)	GO:0034220(ion transmembrane transport)//GO:0035095(behavioral response to nicotine)//GO:0010035(response to inorganic substance)//GO:0007171(activation of transmembrane receptor protein tyrosine kinase activity)//GO:0042493(response to drug)//GO:0014056(regulation of acetylcholine secretion, neurotransmission)//GO:0060084(synaptic transmission involved in micturition)//GO:0048814(regulation of d…
CNOT4	ENSG00000080802	protein_coding	-	chr7:135046546-135194875	37.5233	0	inf	inf	0.00025	0.000958139	up	4850	CLONE243|NOT4|NOT4H	MIM:604911|HGNC:HGNC:7880|Ensembl:ENSG00000080802|HPRD:05369|Vega:OTTHUMG00000155568	7	7q33	CCR4-NOT transcription complex subunit 4	hsa03018(RNA degradation)	GO:0030014(CCR4-NOT complex)//GO:0005634(nucleus)//GO:0005829(cytosol)	GO:0008270(zinc ion binding)//GO:0004842(ubiquitin-protein transferase activity)//GO:0000166(nucleotide binding)//GO:0016874(ligase activity)//GO:0044822(poly(A) RNA binding)//GO:0005515(protein binding)	GO:0000288(nuclear-transcribed mRNA catabolic process, deadenylation-dependent decay)//GO:0010467(gene expression)//GO:0051865(protein autoubiquitination)//GO:0000289(nuclear-transcribed mRNA poly(A) tail shortening)
MOK	ENSG00000080823	protein_coding	-	chr14:102547074-102771537	33.0283	1.27412	25.9224	4.69613	0.00085	0.00297056	up	5891	RAGE|RAGE-1|RAGE1|STK30	MIM:605762|HGNC:HGNC:9833|Ensembl:ENSG00000080823|HPRD:09310|Vega:OTTHUMG00000164896	14	14q32	MOK protein kinase		GO:0005737(cytoplasm)	GO:0004672(protein kinase activity)//GO:0005524(ATP binding)//GO:0004693(cyclin-dependent protein serine/threonine kinase activity)//GO:0004674(protein serine/threonine kinase activity)	GO:0006468(protein phosphorylation)//GO:0051726(regulation of cell cycle)//GO:0007165(signal transduction)
DLGAP4	ENSG00000080845	protein_coding	+	chr20:34894257-35274619	24.7374	0	inf	inf	0.0103	0.0268364	up	22839	DAP-4|DAP4|DLP4|SAPAP-4|SAPAP4	MIM:616191|HGNC:HGNC:24476|Ensembl:ENSG00000080845|HPRD:16826|Vega:OTTHUMG00000032390	20	20q11.23	discs large homolog associated protein 4		GO:0045202(synapse)//GO:0016020(membrane)	GO:0005515(protein binding)	GO:0023052(signaling)
MAGI3	ENSG00000081026	protein_coding	+	chr1:113933370-114228545	232.713	0	inf	inf	5e-05	0.000215776	up	260425	MAGI-3|dJ730K3.2	MIM:615943|HGNC:HGNC:29647|Ensembl:ENSG00000081026|HPRD:11290|Vega:OTTHUMG00000011737	1	1p13.2	membrane associated guanylate kinase, WW and PDZ domain containing 3	hsa04015(Rap1 signaling pathway)//hsa04530(Tight junction)	GO:0005923(bicellular tight junction)//GO:0016020(membrane)//GO:0005886(plasma membrane)//GO:0005634(nucleus)	GO:0005524(ATP binding)//GO:0032947(protein complex scaffold)//GO:0005515(protein binding)//GO:0004385(guanylate kinase activity)//GO:0005109(frizzled binding)	GO:0043507(positive regulation of JUN kinase activity)//GO:0046037(GMP metabolic process)//GO:0016032(viral process)//GO:0046710(GDP metabolic process)//GO:0035556(intracellular signal transduction)//GO:0006915(apoptotic process)
TCF7	ENSG00000081059	protein_coding	+	chr5:133450401-133706738	257.071	0	inf	inf	0.01555	0.0383386	up	6932	TCF-1	MIM:189908|HGNC:HGNC:11639|Ensembl:ENSG00000081059|HPRD:01797|Vega:OTTHUMG00000129124	5	5q31.1	transcription factor 7 (T-cell specific, HMG-box)	hsa04310(Wnt signaling pathway)//hsa04390(Hippo signaling pathway)//hsa04520(Adherens junction)//hsa04916(Melanogenesis)//hsa05200(Pathways in cancer)//hsa05210(Colorectal cancer)//hsa05213(Endometrial cancer)//hsa05215(Prostate cancer)//hsa05216(Thyroid cancer)//hsa05217(Basal cell carcinoma)//hsa05221(Acute myeloid leukemia)//hsa05412(Arrhythmogenic right ventricular cardiomyopathy (ARVC))	GO:0005654(nucleoplasm)//GO:0005667(transcription factor complex)//GO:0005634(nucleus)//GO:0005719(nuclear euchromatin)	GO:0001227(transcriptional repressor activity, RNA polymerase II transcription regulatory region sequence-specific binding)//GO:0008013(beta-catenin binding)//GO:0043565(sequence-specific DNA binding)//GO:0001047(core promoter binding)//GO:0044212(transcription regulatory region DNA binding)//GO:0005515(protein binding)	GO:0044336(canonical Wnt signaling pathway involved in negative regulation of apoptotic process)//GO:0046632(alpha-beta T cell differentiation)//GO:0060070(canonical Wnt signaling pathway)//GO:0016055(Wnt signaling pathway)//GO:0006351(transcription, DNA-templated)//GO:0048619(embryonic hindgut morphogenesis)//GO:0042127(regulation of cell proliferation)//GO:0033153(T cell receptor V(D)J recombin…
EPB41L3	ENSG00000082397	protein_coding	-	chr18:5392382-5630699	91.6626	0	inf	inf	5e-05	0.000215776	up	23136	4.1B|DAL-1|DAL1	MIM:605331|HGNC:HGNC:3380|Ensembl:ENSG00000082397|HPRD:05622|Vega:OTTHUMG00000131562	18	18p11.32	erythrocyte membrane protein band 4.1-like 3	hsa04530(Tight junction)	GO:0005886(plasma membrane)//GO:0030673(axolemma)//GO:0019898(extrinsic component of membrane)//GO:0097481(neuronal postsynaptic density)//GO:0033270(paranode region of axon)//GO:0005737(cytoplasm)//GO:0044224(juxtaparanode region of axon)//GO:0005856(cytoskeleton)//GO:0005911(cell-cell junction)	GO:0008092(cytoskeletal protein binding)//GO:0005198(structural molecule activity)//GO:0003779(actin binding)//GO:0005515(protein binding)//GO:0005200(structural constituent of cytoskeleton)	GO:0071205(protein localization to juxtaparanode region of axon)//GO:0008360(regulation of cell shape)//GO:0030865(cortical cytoskeleton organization)//GO:0048812(neuron projection morphogenesis)//GO:0030913(paranodal junction assembly)//GO:0002175(protein localization to paranode region of axon)//GO:0007016(cytoskeletal anchoring at plasma membrane)//GO:0043217(myelin maintenance)//GO:0030866(co…
GSK3B	ENSG00000082701	protein_coding	-	chr3:119540169-119813264	64.445	0	inf	inf	5e-05	0.000215776	up	2932	-	MIM:605004|HGNC:HGNC:4617|Ensembl:ENSG00000082701|HPRD:05418|Vega:OTTHUMG00000133765	3	3q13.3	glycogen synthase kinase 3 beta	hsa04012(ErbB signaling pathway)//hsa04062(Chemokine signaling pathway)//hsa04110(Cell cycle)//hsa04151(PI3K-Akt signaling pathway)//hsa04310(Wnt signaling pathway)//hsa04340(Hedgehog signaling pathway)//hsa04360(Axon guidance)//hsa04390(Hippo signaling pathway)//hsa04510(Focal adhesion)//hsa04550(Signaling pathways regulating pluripotency of stem cells)//hsa04660(T cell receptor signaling pathwa…	GO:0030529(intracellular ribonucleoprotein complex)//GO:1990909(Wnt signalosome)//GO:0005886(plasma membrane)//GO:0043198(dendritic shaft)//GO:0030877(beta-catenin destruction complex)//GO:0048471(perinuclear region of cytoplasm)//GO:0030424(axon)//GO:0005829(cytosol)//GO:0005813(centrosome)//GO:0097481(neuronal postsynaptic density)//GO:0005739(mitochondrion)//GO:0030426(growth cone)//GO:0045121…	GO:0034236(protein kinase A catalytic subunit binding)//GO:0004674(protein serine/threonine kinase activity)//GO:0019901(protein kinase binding)//GO:0008013(beta-catenin binding)//GO:0004672(protein kinase activity)//GO:0001085(RNA polymerase II transcription factor binding)//GO:0005524(ATP binding)//GO:0016301(kinase activity)//GO:0005178(integrin binding)//GO:0051059(NF-kappaB binding)//GO:0050…	GO:0071282(cellular response to iron(II) ion)//GO:2000738(positive regulation of stem cell differentiation)//GO:0070301(cellular response to hydrogen peroxide)//GO:0043407(negative regulation of MAP kinase activity)//GO:0097192(extrinsic apoptotic signaling pathway in absence of ligand)//GO:0032868(response to insulin)//GO:0045444(fat cell differentiation)//GO:0030010(establishment of cell polari…
PLOD1	ENSG00000083444	protein_coding	+	chr1:11994261-12035595	25.4911	0	inf	inf	5e-05	0.000215776	up	5351	EDS6|LH|LH1|LLH|PLOD	MIM:153454|HGNC:HGNC:9081|Ensembl:ENSG00000083444|HPRD:01086|Vega:OTTHUMG00000002393	1	1p36.22	procollagen-lysine, 2-oxoglutarate 5-dioxygenase 1	hsa00310(Lysine degradation)	GO:0030867(rough endoplasmic reticulum membrane)//GO:0070062(extracellular exosome)//GO:0005789(endoplasmic reticulum membrane)	GO:0008475(procollagen-lysine 5-dioxygenase activity)//GO:0031418(L-ascorbic acid binding)//GO:0042277(peptide binding)//GO:0008198(ferrous iron binding)//GO:0042803(protein homodimerization activity)	GO:0055114(oxidation-reduction process)//GO:0017185(peptidyl-lysine hydroxylation)//GO:0030198(extracellular matrix organization)//GO:0001666(response to hypoxia)//GO:0046947(hydroxylysine biosynthetic process)//GO:0006464(cellular protein modification process)//GO:0008544(epidermis development)//GO:0032870(cellular response to hormone stimulus)
CYLD	ENSG00000083799	protein_coding	+	chr16:50774820-50837249	177.455	0	inf	inf	5e-05	0.000215776	up	1540	BRSS|CDMT|CYLD1|CYLDI|EAC|MFT|MFT1|SBS|TEM|USPL2	MIM:605018|HGNC:HGNC:2584|Ensembl:ENSG00000083799|HPRD:05427|Vega:OTTHUMG00000173404	16	16q12.1	CYLD lysine 63 deubiquitinase	hsa04380(Osteoclast differentiation)//hsa04622(RIG-I-like receptor signaling pathway)	GO:0005881(cytoplasmic microtubule)//GO:0031234(extrinsic component of cytoplasmic side of plasma membrane)//GO:0048471(perinuclear region of cytoplasm)//GO:0030496(midbody)//GO:0005829(cytosol)//GO:0005813(centrosome)//GO:0005819(spindle)//GO:0097542(ciliary tip)//GO:0036064(ciliary basal body)	GO:0008270(zinc ion binding)//GO:0008234(cysteine-type peptidase activity)//GO:0019901(protein kinase binding)//GO:0061578(Lys63-specific deubiquitinase activity)//GO:0004843(thiol-dependent ubiquitin-specific protease activity)//GO:0070064(proline-rich region binding)//GO:0005515(protein binding)//GO:0036459(thiol-dependent ubiquitinyl hydrolase activity)	GO:2001238(positive regulation of extrinsic apoptotic signaling pathway)//GO:0032480(negative regulation of type I interferon production)//GO:0070266(necroptotic process)//GO:0007166(cell surface receptor signaling pathway)//GO:0033209(tumor necrosis factor-mediated signaling pathway)//GO:0035872(nucleotide-binding domain, leucine rich repeat containing receptor signaling pathway)//GO:1902017(reg…
SLC27A5	ENSG00000083807	protein_coding	-	chr19:58985383-59023780	26.2249	1.06997	24.5099	4.61529	0.0359	0.0774635	up	10998	ACSB|ACSVL6|BACS|BAL|FACVL3|FATP-5|FATP5|VLACSR|VLCS-H2|VLCSH2	MIM:603314|HGNC:HGNC:10999|Ensembl:ENSG00000083807|HPRD:04499|Vega:OTTHUMG00000183543	19	19q13.43	solute carrier family 27 member 5	hsa00120(Primary bile acid biosynthesis)//	GO:0016021(integral component of membrane)//GO:0009925(basal plasma membrane)//GO:0043234(protein complex)//GO:0005789(endoplasmic reticulum membrane)//GO:0030176(integral component of endoplasmic reticulum membrane)//GO:0005783(endoplasmic reticulum)	GO:0031957(very long-chain fatty acid-CoA ligase activity)//GO:0032403(protein complex binding)//GO:0005524(ATP binding)//GO:0047747(cholate-CoA ligase activity)//GO:0004467(long-chain fatty acid-CoA ligase activity)//GO:0015245(fatty acid transporter activity)	GO:0046951(ketone body biosynthetic process)//GO:0044281(small molecule metabolic process)//GO:0006642(triglyceride mobilization)//GO:0006699(bile acid biosynthetic process)//GO:0008206(bile acid metabolic process)//GO:0015721(bile acid and bile salt transport)//GO:0015911(plasma membrane long-chain fatty acid transport)//GO:0001676(long-chain fatty acid metabolic process)//GO:0000038(very long-c…
ZMPSTE24	ENSG00000084073	protein_coding	+	chr1:40723778-40759856	97.4639	0	inf	inf	0.00025	0.000958139	up	10269	FACE-1|FACE1|HGPS|PRO1|STE24|Ste24p	MIM:606480|HGNC:HGNC:12877|Ensembl:ENSG00000084073|HPRD:07349|Vega:OTTHUMG00000005762	1	1p34	zinc metallopeptidase STE24	hsa00900(Terpenoid backbone biosynthesis)	GO:0016020(membrane)//GO:0016021(integral component of membrane)//GO:0005637(nuclear inner membrane)//GO:0005789(endoplasmic reticulum membrane)//GO:0070062(extracellular exosome)	GO:0046872(metal ion binding)//GO:0004222(metalloendopeptidase activity)//GO:0008235(metalloexopeptidase activity)	GO:0006508(proteolysis)//GO:0006998(nuclear envelope organization)//GO:0030327(prenylated protein catabolic process)//GO:0071586(CAAX-box protein processing)
HAL	ENSG00000084110	protein_coding	-	chr12:96366439-96390143	3121.49	0	inf	inf	5e-05	0.000215776	up	3034	HIS|HSTD	MIM:609457|HGNC:HGNC:4806|Ensembl:ENSG00000084110|HPRD:07187|Vega:OTTHUMG00000170354	12	12q23.1	histidine ammonia-lyase	hsa00340(Histidine metabolism)//	GO:0005829(cytosol)	GO:0003824(catalytic activity)//GO:0004397(histidine ammonia-lyase activity)//GO:0016841(ammonia-lyase activity)	GO:0008152(metabolic process)//GO:0044281(small molecule metabolic process)//GO:0006548(histidine catabolic process)//GO:0019557(histidine catabolic process to glutamate and formate)//GO:0019556(histidine catabolic process to glutamate and formamide)//GO:0034641(cellular nitrogen compound metabolic process)
SSH1	ENSG00000084112	protein_coding	-	chr12:109176465-109251366	36.6939	0	inf	inf	5e-05	0.000215776	up	54434	SSH1L	MIM:606778|HGNC:HGNC:30579|Ensembl:ENSG00000084112|HPRD:09486|Vega:OTTHUMG00000169371	12	12q24.11	slingshot protein phosphatase 1	hsa04810(Regulation of actin cytoskeleton)	GO:0005886(plasma membrane)//GO:0030027(lamellipodium)//GO:0016021(integral component of membrane)//GO:0030496(midbody)//GO:0005654(nucleoplasm)//GO:0032154(cleavage furrow)//GO:0005856(cytoskeleton)//GO:0005737(cytoplasm)	GO:0008138(protein tyrosine/serine/threonine phosphatase activity)//GO:0005515(protein binding)//GO:0004721(phosphoprotein phosphatase activity)//GO:0016791(phosphatase activity)//GO:0003779(actin binding)//GO:0003677(DNA binding)//GO:0004725(protein tyrosine phosphatase activity)	GO:0000902(cell morphogenesis)//GO:0050770(regulation of axonogenesis)//GO:0008064(regulation of actin polymerization or depolymerization)//GO:0010591(regulation of lamellipodium assembly)//GO:0016311(dephosphorylation)//GO:0071318(cellular response to ATP)//GO:0030036(actin cytoskeleton organization)//GO:0032268(regulation of cellular protein metabolic process)//GO:0006470(protein dephosphorylat…
NKAIN1	ENSG00000084628	protein_coding	-	chr1:31652591-31712401	22.1558	0	inf	inf	0.00075	0.00266644	up	79570	FAM77C	MIM:612871|HGNC:HGNC:25743|Ensembl:ENSG00000084628|HPRD:07786|Vega:OTTHUMG00000003788	1	1p35.2	Na+/K+ transporting ATPase interacting 1		GO:0016021(integral component of membrane)//GO:0005886(plasma membrane)	GO:0051117(ATPase binding)	GO:0002028(regulation of sodium ion transport)
APOB	ENSG00000084674	protein_coding	-	chr2:21224300-21266945	40.1813	10.5729	3.80042	1.92616	0.04585	0.0942113	up	338	FLDB|LDLCQ4|apoB-100|apoB-48	MIM:107730|HGNC:HGNC:603|Ensembl:ENSG00000084674|HPRD:00133|Vega:OTTHUMG00000090785	2	2p24-p23	apolipoprotein B	hsa04975(Fat digestion and absorption)//hsa04977(Vitamin digestion and absorption)	GO:0071682(endocytic vesicle lumen)//GO:0005737(cytoplasm)//GO:0034359(mature chylomicron)//GO:0034363(intermediate-density lipoprotein particle)//GO:0010008(endosome membrane)//GO:0015629(actin cytoskeleton)//GO:0005794(Golgi apparatus)//GO:0034361(very-low-density lipoprotein particle)//GO:0042627(chylomicron)//GO:0034362(low-density lipoprotein particle)//GO:0043231(intracellular membrane-boun…	GO:0050750(low-density lipoprotein particle receptor binding)//GO:0005319(lipid transporter activity)//GO:0005515(protein binding)//GO:0017127(cholesterol transporter activity)//GO:0008201(heparin binding)//GO:0035473(lipase binding)//GO:0005543(phospholipid binding)	GO:0010269(response to selenium ion)//GO:0034374(low-density lipoprotein particle remodeling)//GO:0010628(positive regulation of gene expression)//GO:0071379(cellular response to prostaglandin stimulus)//GO:0007283(spermatogenesis)//GO:0009615(response to virus)//GO:0050900(leukocyte migration)//GO:0006766(vitamin metabolic process)//GO:0030317(sperm motility)//GO:0006775(fat-soluble vitamin meta…
GCKR	ENSG00000084734	protein_coding	+	chr2:27719708-27746554	40.4866	0	inf	inf	0.00485	0.0139602	up	2646	FGQTL5|GKRP	MIM:600842|HGNC:HGNC:4196|Ensembl:ENSG00000084734|HPRD:02909|Vega:OTTHUMG00000128426	2	2p23	glucokinase (hexokinase 4) regulator		GO:0005654(nucleoplasm)//GO:0005739(mitochondrion)//GO:0005737(cytoplasm)//GO:0005829(cytosol)	GO:0019904(protein domain specific binding)//GO:0016301(kinase activity)//GO:0019899(enzyme binding)//GO:0030246(carbohydrate binding)//GO:0070095(fructose-6-phosphate binding)//GO:0004857(enzyme inhibitor activity)//GO:0005515(protein binding)	GO:0000060(protein import into nucleus, translocation)//GO:0015758(glucose transport)//GO:0044281(small molecule metabolic process)//GO:0070328(triglyceride homeostasis)//GO:0001678(cellular glucose homeostasis)//GO:0033132(negative regulation of glucokinase activity)//GO:0016310(phosphorylation)//GO:0005975(carbohydrate metabolic process)//GO:0010827(regulation of glucose transport)//GO:0055085(…
CAD	ENSG00000084774	protein_coding	+	chr2:27440257-27466811	119.1	0	inf	inf	5e-05	0.000215776	up	790	CDG1Z	MIM:114010|HGNC:HGNC:1424|Ensembl:ENSG00000084774|HPRD:06437|Vega:OTTHUMG00000097070	2	2p22-p21	carbamoyl-phosphate synthetase 2, aspartate transcarbamylase, and dihydroorotase	hsa00240(Pyrimidine metabolism)//hsa00250(Alanine, aspartate and glutamate metabolism)//	GO:0070062(extracellular exosome)//GO:0043195(terminal bouton)//GO:0016020(membrane)//GO:0043234(protein complex)//GO:0042995(cell projection)//GO:0005829(cytosol)//GO:0016363(nuclear matrix)//GO:0005654(nucleoplasm)//GO:0005634(nucleus)//GO:0043025(neuronal cell body)	GO:0004088(carbamoyl-phosphate synthase (glutamine-hydrolyzing) activity)//GO:0046872(metal ion binding)//GO:0042802(identical protein binding)//GO:0005524(ATP binding)//GO:0019899(enzyme binding)//GO:0004151(dihydroorotase activity)//GO:0016810(hydrolase activity, acting on carbon-nitrogen (but not peptide) bonds)//GO:0004672(protein kinase activity)//GO:0004087(carbamoyl-phosphate synthase (amm…	GO:0008152(metabolic process)//GO:0006207('de novo' pyrimidine nucleobase biosynthetic process)//GO:0006206(pyrimidine nucleobase metabolic process)//GO:0018107(peptidyl-threonine phosphorylation)//GO:0044205('de novo' UMP biosynthetic process)//GO:0007507(heart development)//GO:0031100(organ regeneration)//GO:0033574(response to testosterone)//GO:0035690(cellular response to drug)//GO:0031000(re…
CD59	ENSG00000085063	protein_coding	-	chr11:33719806-33757991	25.3819	0	inf	inf	0.0002	0.000782771	up	966	16.3A5|1F5|EJ16|EJ30|EL32|G344|HRF-20|HRF20|MAC-IP|MACIF|MEM43|MIC11|MIN1|MIN2|MIN3|MIRL|MSK21|p18-20	MIM:107271|HGNC:HGNC:1689|HPRD:00117	11	11p13	CD59 molecule	hsa04610(Complement and coagulation cascades)//hsa04640(Hematopoietic cell lineage)	GO:0005886(plasma membrane)//GO:0031982(vesicle)//GO:0009986(cell surface)//GO:0031362(anchored component of external side of plasma membrane)//GO:0016020(membrane)//GO:0033116(endoplasmic reticulum-Golgi intermediate compartment membrane)//GO:0005789(endoplasmic reticulum membrane)//GO:0012507(ER to Golgi transport vesicle membrane)//GO:0043218(compact myelin)//GO:0070062(extracellular exosome)/…	GO:0005515(protein binding)//GO:0001848(complement binding)	GO:0061024(membrane organization)//GO:0044267(cellular protein metabolic process)//GO:0042102(positive regulation of T cell proliferation)//GO:0045087(innate immune response)//GO:0007596(blood coagulation)//GO:0048208(COPII vesicle coating)//GO:0001971(negative regulation of activation of membrane attack complex)//GO:0007166(cell surface receptor signaling pathway)//GO:0043066(negative regulation…
PREP	ENSG00000085377	protein_coding	-	chr6:105725439-105850959	48.0841	0	inf	inf	5e-05	0.000215776	up	5550	PE|PEP	MIM:600400|HGNC:HGNC:9358|Ensembl:ENSG00000085377|HPRD:02673|Vega:OTTHUMG00000015297	6	6q22	prolyl endopeptidase	hsa04614(Renin-angiotensin system)	GO:0016020(membrane)//GO:0005634(nucleus)//GO:0005737(cytoplasm)	GO:0008236(serine-type peptidase activity)//GO:0005515(protein binding)//GO:0004252(serine-type endopeptidase activity)//GO:0070008(serine-type exopeptidase activity)	GO:0006508(proteolysis)
SEH1L	ENSG00000085415	protein_coding	+	chr18:12947131-12991172	25.2046	0	inf	inf	5e-05	0.000215776	up	81929	SEC13L|SEH1A|SEH1B|Seh1	MIM:609263|HGNC:HGNC:30379|Ensembl:ENSG00000085415|HPRD:15319|Vega:OTTHUMG00000181909	18	18p11.21	SEH1 like nucleoporin	hsa03013(RNA transport)	GO:0031080(nuclear pore outer ring)//GO:0005635(nuclear envelope)//GO:0000776(kinetochore)//GO:0005829(cytosol)//GO:0061700(GATOR2 complex)//GO:0000777(condensed chromosome kinetochore)	GO:0005515(protein binding)	GO:0007080(mitotic metaphase plate congression)//GO:0044267(cellular protein metabolic process)//GO:0051301(cell division)//GO:0034198(cellular response to amino acid starvation)//GO:0005975(carbohydrate metabolic process)//GO:0015758(glucose transport)//GO:0043687(post-translational protein modification)//GO:0019054(modulation by virus of host process)//GO:0008645(hexose transport)//GO:0008033(t…
WDR47	ENSG00000085433	protein_coding	-	chr1:109512835-109584850	697.488	0	inf	inf	5e-05	0.000215776	up	22911	-	MIM:615734|HGNC:HGNC:29141|Ensembl:ENSG00000085433|HPRD:15670|Vega:OTTHUMG00000011734	1	1p13.3	WD repeat domain 47		GO:0005874(microtubule)//GO:0005737(cytoplasm)	GO:0005515(protein binding)	GO:0007275(multicellular organism development)
IGSF9	ENSG00000085552	protein_coding	-	chr1:159896828-159915386	118.821	22.9234	5.1834	2.3739	0.0217	0.0505904	up	57549	FP18798|IGSF9A|Nrt1	MIM:609738|HGNC:HGNC:18132|Ensembl:ENSG00000085552|HPRD:10001|Vega:OTTHUMG00000022794	1	1q22-q23	immunoglobulin superfamily member 9		GO:0005886(plasma membrane)//GO:0030425(dendrite)//GO:0030424(axon)//GO:0016021(integral component of membrane)//GO:0030054(cell junction)//GO:0060077(inhibitory synapse)	GO:0098632(protein binding involved in cell-cell adhesion)	GO:0050807(regulation of synapse organization)//GO:0007156(homophilic cell adhesion via plasma membrane adhesion molecules)//GO:0016358(dendrite development)
USP40	ENSG00000085982	protein_coding	-	chr2:234384165-234475428	61.641	0	inf	inf	5e-05	0.000215776	up	55230	-	MIM:610570|HGNC:HGNC:20069|Ensembl:ENSG00000085982|HPRD:07166|Vega:OTTHUMG00000153199	2	2q37.1	ubiquitin specific peptidase 40		GO:0005634(nucleus)//GO:0005737(cytoplasm)	GO:0036459(thiol-dependent ubiquitinyl hydrolase activity)//GO:0008234(cysteine-type peptidase activity)	GO:0016579(protein deubiquitination)//GO:0006511(ubiquitin-dependent protein catabolic process)
MRPL28	ENSG00000086504	protein_coding	-	chr16:417383-420527	213.721	0	inf	inf	5e-05	0.000215776	up	10573	MAAT1|p15	MIM:604853|HGNC:HGNC:14484|Ensembl:ENSG00000086504|Vega:OTTHUMG00000047994	16	16p13.3	mitochondrial ribosomal protein L28	hsa03010(Ribosome)	GO:0005743(mitochondrial inner membrane)//GO:0005739(mitochondrion)//GO:0005762(mitochondrial large ribosomal subunit)//GO:0005737(cytoplasm)//GO:0005761(mitochondrial ribosome)	GO:0044822(poly(A) RNA binding)//GO:0003735(structural constituent of ribosome)//GO:0005515(protein binding)	GO:0070124(mitochondrial translational initiation)//GO:0006996(organelle organization)//GO:0006412(translation)//GO:0032543(mitochondrial translation)//GO:0070125(mitochondrial translational elongation)//GO:0070126(mitochondrial translational termination)
ZFAND6	ENSG00000086666	protein_coding	+	chr15:80351909-80430735	58.2507	0	inf	inf	5e-05	0.000215776	up	54469	AWP1|ZA20D3|ZFAND5B	MIM:610183|HGNC:HGNC:30164|Ensembl:ENSG00000086666|HPRD:18314|Vega:OTTHUMG00000144169	15	15q25.1	zinc finger AN1-type containing 6		GO:0005575(cellular_component)//GO:0005737(cytoplasm)	GO:0003674(molecular_function)//GO:0008270(zinc ion binding)//GO:0005515(protein binding)//GO:0003677(DNA binding)//GO:0031593(polyubiquitin binding)	GO:0006915(apoptotic process)//GO:0043122(regulation of I-kappaB kinase/NF-kappaB signaling)//GO:0071356(cellular response to tumor necrosis factor)//GO:0043066(negative regulation of apoptotic process)//GO:0006625(protein targeting to peroxisome)
ALG9	ENSG00000086848	protein_coding	-	chr11:111652918-111756699	48.1822	0.878662	54.8359	5.77705	0.03645	0.0783697	up	79796	CDG1L|DIBD1|LOH11CR1J	MIM:606941|HGNC:HGNC:15672|Ensembl:ENSG00000086848|HPRD:09504|Vega:OTTHUMG00000166819	11	11q23	ALG9, alpha-1,2-mannosyltransferase	hsa00510(N-Glycan biosynthesis)//	GO:0016020(membrane)//GO:0016021(integral component of membrane)//GO:0005789(endoplasmic reticulum membrane)	GO:0052918(dol-P-Man:Man(8)GlcNAc(2)-PP-Dol alpha-1,2-mannosyltransferase activity)//GO:0016757(transferase activity, transferring glycosyl groups)//GO:0000030(mannosyltransferase activity)//GO:0052926(dol-P-Man:Man(6)GlcNAc(2)-PP-Dol alpha-1,2-mannosyltransferase activity)	GO:0044267(cellular protein metabolic process)//GO:0008152(metabolic process)//GO:0006488(dolichol-linked oligosaccharide biosynthetic process)//GO:0097502(mannosylation)//GO:0043687(post-translational protein modification)//GO:0018279(protein N-linked glycosylation via asparagine)
PPP1R15A	ENSG00000087074	protein_coding	+	chr19:49375648-49379314	21.9001	0	inf	inf	5e-05	0.000215776	up	23645	GADD34	MIM:611048|HGNC:HGNC:14375|Ensembl:ENSG00000087074|HPRD:06572|Vega:OTTHUMG00000183330	19	19q13.2	protein phosphatase 1 regulatory subunit 15A	hsa04141(Protein processing in endoplasmic reticulum)	GO:0005794(Golgi apparatus)//GO:0005789(endoplasmic reticulum membrane)//GO:0005829(cytosol)//GO:0005739(mitochondrion)//GO:0005741(mitochondrial outer membrane)//GO:0016020(membrane)//GO:0005783(endoplasmic reticulum)//GO:0000164(protein phosphatase type 1 complex)//GO:0005737(cytoplasm)	GO:0019901(protein kinase binding)//GO:0008157(protein phosphatase 1 binding)//GO:0071862(protein phosphatase type 1 activator activity)//GO:0005515(protein binding)//GO:0008599(protein phosphatase type 1 regulator activity)	GO:0042220(response to cocaine)//GO:0045765(regulation of angiogenesis)//GO:0010955(negative regulation of protein processing)//GO:1904312(cellular response to gold(3+))//GO:1903912(negative regulation of endoplasmic reticulum stress-induced eIF2 alpha phosphorylation)//GO:0060548(negative regulation of cell death)//GO:0035308(negative regulation of protein dephosphorylation)//GO:0072732(cellular…
ACHE	ENSG00000087085	protein_coding	-	chr7:100487614-100494594	53.3652	0	inf	inf	0.0001	0.00041302	up	43	ACEE|ARACHE|N-ACHE|YT	MIM:100740|HGNC:HGNC:108|Ensembl:ENSG00000087085|HPRD:00010|Vega:OTTHUMG00000157033	7	7q22	acetylcholinesterase (Yt blood group)	hsa00564(Glycerophospholipid metabolism)//hsa04725(Cholinergic synapse)	GO:0016021(integral component of membrane)//GO:0048471(perinuclear region of cytoplasm)//GO:0005576(extracellular region)//GO:0009986(cell surface)//GO:0016020(membrane)//GO:0031225(anchored component of membrane)//GO:0005794(Golgi apparatus)//GO:0005886(plasma membrane)//GO:0045202(synapse)//GO:0043083(synaptic cleft)//GO:0030054(cell junction)//GO:0031594(neuromuscular junction)//GO:0005605(bas…	GO:0043236(laminin binding)//GO:0017171(serine hydrolase activity)//GO:0042803(protein homodimerization activity)//GO:0005518(collagen binding)//GO:0001540(beta-amyloid binding)//GO:0004104(cholinesterase activity)//GO:0042166(acetylcholine binding)//GO:0043621(protein self-association)//GO:0005515(protein binding)//GO:0016787(hydrolase activity)//GO:0003990(acetylcholinesterase activity)	GO:0006644(phospholipid metabolic process)//GO:0007517(muscle organ development)//GO:0008152(metabolic process)//GO:0006260(DNA replication)//GO:0009611(response to wounding)//GO:0050714(positive regulation of protein secretion)//GO:0031623(receptor internalization)//GO:0042982(amyloid precursor protein metabolic process)//GO:0006581(acetylcholine catabolic process)//GO:0007416(synapse assembly)/…
PIGS	ENSG00000087111	protein_coding	-	chr17:26782769-26972472	29.8678	0	inf	inf	0.0132	0.033289	up	94005	-	MIM:610271|HGNC:HGNC:14937|Ensembl:ENSG00000087111|HPRD:15135|Vega:OTTHUMG00000132604	17	17p13.2	phosphatidylinositol glycan anchor biosynthesis class S	hsa00563(Glycosylphosphatidylinositol(GPI)-anchor biosynthesis)//	GO:0005789(endoplasmic reticulum membrane)//GO:0042765(GPI-anchor transamidase complex)//GO:0016020(membrane)	GO:0003923(GPI-anchor transamidase activity)//GO:0005515(protein binding)	GO:0043687(post-translational protein modification)//GO:0016255(attachment of GPI anchor to protein)//GO:0044267(cellular protein metabolic process)//GO:0006501(C-terminal protein lipidation)
RFX2	ENSG00000087903	protein_coding	-	chr19:5978413-6199583	31.6223	0.243581	129.822	7.02039	0.0265	0.0596729	up	5990	-	MIM:142765|HGNC:HGNC:9983|Ensembl:ENSG00000087903|HPRD:00824|Vega:OTTHUMG00000180711	19	19p13.3	regulatory factor X2		GO:0005634(nucleus)	GO:0000978(RNA polymerase II core promoter proximal region sequence-specific DNA binding)//GO:0003677(DNA binding)//GO:0003700(transcription factor activity, sequence-specific DNA binding)	GO:0006357(regulation of transcription from RNA polymerase II promoter)//GO:0006351(transcription, DNA-templated)//GO:0006355(regulation of transcription, DNA-templated)
METTL2A	ENSG00000087995	protein_coding	+	chr17:60501227-60527454	40.6194	0	inf	inf	5e-05	0.000215776	up	339175	METTL2	HGNC:HGNC:25755|Ensembl:ENSG00000087995|HPRD:07795|Vega:OTTHUMG00000164527	17	17q23.2	methyltransferase like 2A			GO:0016427(tRNA (cytosine) methyltransferase activity)	GO:0030488(tRNA methylation)
SULT2B1	ENSG00000088002	protein_coding	+	chr19:49055331-49102682	21.6751	0	inf	inf	0.0056	0.0157235	up	6820	HSST2	MIM:604125|HGNC:HGNC:11459|Ensembl:ENSG00000088002|HPRD:04991|Vega:OTTHUMG00000183314	19	19q13.3	sulfotransferase family 2B member 1	hsa00140(Steroid hormone biosynthesis)	GO:0070062(extracellular exosome)//GO:0005829(cytosol)//GO:0043231(intracellular membrane-bounded organelle)//GO:0005783(endoplasmic reticulum)//GO:0005634(nucleus)//GO:0005737(cytoplasm)	GO:0004027(alcohol sulfotransferase activity)//GO:0050294(steroid sulfotransferase activity)//GO:0005515(protein binding)	GO:0050427(3'-phosphoadenosine 5'-phosphosulfate metabolic process)//GO:0000103(sulfate assimilation)//GO:0006805(xenobiotic metabolic process)//GO:0044281(small molecule metabolic process)//GO:0008202(steroid metabolic process)
KHSRP	ENSG00000088247	protein_coding	-	chr19:6413358-6424805	1032.7	0	inf	inf	5e-05	0.000215776	up	8570	FBP2|FUBP2|KSRP	MIM:603445|HGNC:HGNC:6316|Ensembl:ENSG00000088247|HPRD:10350|Vega:OTTHUMG00000180850	19	19p13.3	KH-type splicing regulatory protein		GO:0016020(membrane)//GO:0030425(dendrite)//GO:0005829(cytosol)//GO:0005654(nucleoplasm)//GO:0010494(cytoplasmic stress granule)//GO:0043025(neuronal cell body)	GO:0044822(poly(A) RNA binding)//GO:0003723(RNA binding)//GO:0003677(DNA binding)//GO:0003730(mRNA 3'-UTR binding)	GO:0006402(mRNA catabolic process)//GO:0008380(RNA splicing)//GO:0051028(mRNA transport)//GO:0043488(regulation of mRNA stability)//GO:0010467(gene expression)//GO:0006351(transcription, DNA-templated)//GO:0000375(RNA splicing, via transesterification reactions)//GO:0006397(mRNA processing)//GO:2000628(regulation of miRNA metabolic process)//GO:0006355(regulation of transcription, DNA-templated)
GNA11	ENSG00000088256	protein_coding	+	chr19:3094407-3124002	53.2644	0	inf	inf	5e-05	0.000215776	up	2767	FBH|FBH2|FHH2|GNA-11|HHC2|HYPOC2	MIM:139313|HGNC:HGNC:4379|Ensembl:ENSG00000088256|HPRD:00759|Vega:OTTHUMG00000180631	19	19p13.3	guanine nucleotide binding protein (G protein), alpha 11 (Gq class)	hsa04020(Calcium signaling pathway)//hsa04022(cGMP-PKG signaling pathway)//hsa04270(Vascular smooth muscle contraction)//hsa04540(Gap junction)//hsa04725(Cholinergic synapse)//hsa04730(Long-term depression)//hsa04911(Insulin secretion)//hsa04912(GnRH signaling pathway)//	GO:0005765(lysosomal membrane)//GO:0005886(plasma membrane)//GO:0070062(extracellular exosome)//GO:0001750(photoreceptor outer segment)//GO:0005737(cytoplasm)	GO:0031826(type 2A serotonin receptor binding)//GO:0031683(G-protein beta/gamma-subunit complex binding)//GO:0003924(GTPase activity)//GO:0001664(G-protein coupled receptor binding)//GO:0005525(GTP binding)//GO:0004871(signal transducer activity)//GO:0019001(guanyl nucleotide binding)//GO:0046872(metal ion binding)	GO:0030168(platelet activation)//GO:0045634(regulation of melanocyte differentiation)//GO:0008152(metabolic process)//GO:0007507(heart development)//GO:0007596(blood coagulation)//GO:0007213(G-protein coupled acetylcholine receptor signaling pathway)//GO:0001501(skeletal system development)//GO:0009649(entrainment of circadian clock)//GO:0001508(action potential)//GO:0007603(phototransduction, vi…
SLC15A1	ENSG00000088386	protein_coding	-	chr13:99336054-99404908	145.999	0	inf	inf	5e-05	0.000215776	up	6564	HPECT1|HPEPT1|PEPT1	MIM:600544|HGNC:HGNC:10920|Ensembl:ENSG00000088386|HPRD:02768|Vega:OTTHUMG00000017255	13	13q32.3	solute carrier family 15 (oligopeptide transporter), member 1	hsa04974(Protein digestion and absorption)	GO:0016020(membrane)//GO:0016021(integral component of membrane)//GO:0005887(integral component of plasma membrane)//GO:0005886(plasma membrane)//GO:0005903(brush border)	GO:0015198(oligopeptide transporter activity)//GO:0005427(proton-dependent oligopeptide secondary active transmembrane transporter activity)//GO:0015333(peptide:proton symporter activity)	GO:0015992(proton transport)//GO:0006857(oligopeptide transport)//GO:0007586(digestion)//GO:0035672(oligopeptide transmembrane transport)//GO:0055085(transmembrane transport)//GO:0006810(transport)//GO:0015031(protein transport)//GO:0006811(ion transport)
C20orf194	ENSG00000088854	protein_coding	-	chr20:3229950-3388587	30.2327	0	inf	inf	0.0001	0.00041302	up	25943	-	MIM:614146|HGNC:HGNC:17721|Ensembl:ENSG00000088854|Vega:OTTHUMG00000031742	20	20p13	chromosome 20 open reading frame 194
CD133	ENSG00000007062	protein_coding	-	chr4:15961865-16086001	32.6372	0	inf	inf	0.00395	0.014166	up	8842	AC133|CD133|CORD12|MCDR2|MSTP061|PROML1|RP41|STGD4	MIM:604365|HGNC:HGNC:9454|Ensembl:ENSG00000007062|HPRD:05079|Vega:OTTHUMG00000160180	4	4p15.32	prominin 1	hsa05202(Transcriptional misregulation in cancer)	GO:0016021(integral component of membrane)//GO:0005887(integral component of plasma membrane)//GO:0009986(cell surface)//GO:0005903(brush border)//GO:0032420(stereocilium)//GO:0042622(photoreceptor outer segment membrane)//GO:0005886(plasma membrane)//GO:0001750(photoreceptor outer segment)//GO:0043231(intracellular membrane-bounded organelle)//GO:0070062(extracellular exosome)//GO:0031528(microv…	GO:0045296(cadherin binding)//GO:0042805(actinin binding)//GO:0005515(protein binding)	GO:0010842(retina layer formation)//GO:0045494(photoreceptor cell maintenance)//GO:0060219(camera-type eye photoreceptor cell differentiation)//GO:0072112(glomerular visceral epithelial cell differentiation)//GO:0060042(retina morphogenesis in camera-type eye)//GO:0072139(glomerular parietal epithelial cell differentiation)//GO:2000768(positive regulation of nephron tubule epithelial cell differe…
TESC	ENSG00000088992	protein_coding	-	chr12:117476727-117537284	517.013	0	inf	inf	5e-05	0.000215776	up	54997	CHP3|TSC	MIM:611585|HGNC:HGNC:26065|Ensembl:ENSG00000088992|HPRD:11649|Vega:OTTHUMG00000144168	12	12q24.22	tescalcin		GO:0005886(plasma membrane)//GO:0030027(lamellipodium)//GO:0001726(ruffle)//GO:0005634(nucleus)//GO:0032587(ruffle membrane)//GO:0005737(cytoplasm)	GO:0004860(protein kinase inhibitor activity)//GO:0042803(protein homodimerization activity)//GO:0019212(phosphatase inhibitor activity)//GO:0000287(magnesium ion binding)//GO:0005515(protein binding)//GO:0005509(calcium ion binding)	GO:0033628(regulation of cell adhesion mediated by integrin)//GO:1904030(negative regulation of cyclin-dependent protein kinase activity)//GO:0072661(protein targeting to plasma membrane)//GO:0071300(cellular response to retinoic acid)//GO:0008584(male gonad development)//GO:0010628(positive regulation of gene expression)//GO:0045654(positive regulation of megakaryocyte differentiation)//GO:00324…
SLC8B1	ENSG00000089060	protein_coding	-	chr12:113736563-113827203	24.9328	0	inf	inf	0.0002	0.000782771	up	80024	NCKX6|NCLX|SLC24A6	MIM:609841|HGNC:HGNC:26175|Ensembl:ENSG00000089060|HPRD:15354|Vega:OTTHUMG00000169566	12	12q24.13	solute carrier family 8 member B1		GO:0016021(integral component of membrane)//GO:0032592(integral component of mitochondrial membrane)//GO:0005886(plasma membrane)//GO:0005829(cytosol)//GO:0042383(sarcolemma)//GO:0030061(mitochondrial crista)	GO:0005432(calcium:sodium antiporter activity)//GO:0086038(calcium:sodium antiporter activity involved in regulation of cardiac muscle cell membrane potential)//GO:0042803(protein homodimerization activity)	GO:0035725(sodium ion transmembrane transport)//GO:0050796(regulation of insulin secretion)//GO:0086036(regulation of cardiac muscle cell membrane potential)//GO:0042593(glucose homeostasis)//GO:0070588(calcium ion transmembrane transport)//GO:0006851(mitochondrial calcium ion transport)//GO:0051560(mitochondrial calcium ion homeostasis)//GO:0055085(transmembrane transport)//GO:0051480(regulation…
ARHGAP4	ENSG00000089820	protein_coding	-	chrX:153126968-153200676	35.3736	0	inf	inf	0.0015	0.00486424	up	393	C1|RGC1|RhoGAP4|SrGAP4|p115	MIM:300023|HGNC:HGNC:674|Ensembl:ENSG00000089820|HPRD:02063|Vega:OTTHUMG00000024226	X	Xq28	Rho GTPase activating protein 4		GO:0030426(growth cone)//GO:0005794(Golgi apparatus)//GO:0005874(microtubule)//GO:0005737(cytoplasm)//GO:0005829(cytosol)	GO:0048365(Rac GTPase binding)//GO:0005096(GTPase activator activity)//GO:0005515(protein binding)//GO:0005070(SH3/SH2 adaptor activity)	GO:0007266(Rho protein signal transduction)//GO:0030517(negative regulation of axon extension)//GO:0030336(negative regulation of cell migration)//GO:0043065(positive regulation of apoptotic process)//GO:0007264(small GTPase mediated signal transduction)//GO:0043547(positive regulation of GTPase activity)//GO:0007010(cytoskeleton organization)//GO:0010764(negative regulation of fibroblast migrati…
LTBP4	ENSG00000090006	protein_coding	+	chr19:41098788-41135725	422.487	0	inf	inf	5e-05	0.000215776	up	8425	ARCL1C|LTBP-4|LTBP4L|LTBP4S	MIM:604710|HGNC:HGNC:6717|Ensembl:ENSG00000090006|HPRD:05274|Vega:OTTHUMG00000182635	19	19q13.1-q13.2	latent transforming growth factor beta binding protein 4		GO:0070062(extracellular exosome)//GO:0005576(extracellular region)//GO:0005623(cell)//GO:0005578(proteinaceous extracellular matrix)//GO:0031012(extracellular matrix)//GO:0005615(extracellular space)	GO:0005024(transforming growth factor beta-activated receptor activity)//GO:0050431(transforming growth factor beta binding)//GO:0005178(integrin binding)//GO:0005539(glycosaminoglycan binding)//GO:0005515(protein binding)//GO:0005509(calcium ion binding)	GO:0030198(extracellular matrix organization)//GO:0030252(growth hormone secretion)//GO:0006457(protein folding)//GO:0030162(regulation of proteolysis)//GO:0007275(multicellular organism development)//GO:0001558(regulation of cell growth)//GO:0007178(transmembrane receptor protein serine/threonine kinase signaling pathway)//GO:0045595(regulation of cell differentiation)//GO:0017015(regulation of …
PCBP4	ENSG00000090097	protein_coding	-	chr3:51989329-52023213	60.4488	0	inf	inf	5e-05	0.000215776	up	57060	CBP|LIP4|MCG10	MIM:608503|HGNC:HGNC:8652|Ensembl:ENSG00000090097|HPRD:16343|Vega:OTTHUMG00000157366	3	3p21	poly(rC) binding protein 4		GO:0030529(intracellular ribonucleoprotein complex)//GO:0005737(cytoplasm)	GO:0044822(poly(A) RNA binding)//GO:0003723(RNA binding)//GO:0003677(DNA binding)
ICAM1	ENSG00000090339	protein_coding	+	chr19:10362576-10399695	124.09	0	inf	inf	5e-05	0.000215776	up	3383	BB2|CD54|P3.58	MIM:147840|HGNC:HGNC:5344|Ensembl:ENSG00000090339|HPRD:00996|Vega:OTTHUMG00000180403	19	19p13.2	intercellular adhesion molecule 1	hsa04064(NF-kappa B signaling pathway)//hsa04514(Cell adhesion molecules (CAMs))//hsa04650(Natural killer cell mediated cytotoxicity)//hsa04668(TNF signaling pathway)//hsa04670(Leukocyte transendothelial migration)//	GO:0001772(immunological synapse)//GO:0016021(integral component of membrane)//GO:0005887(integral component of plasma membrane)//GO:0009986(cell surface)//GO:0009897(external side of plasma membrane)//GO:0016020(membrane)//GO:0005886(plasma membrane)//GO:0045121(membrane raft)//GO:0070062(extracellular exosome)//GO:0005615(extracellular space)//GO:0005925(focal adhesion)	GO:0001618(virus receptor activity)//GO:0004872(receptor activity)//GO:0005515(protein binding)//GO:0005178(integrin binding)//GO:0004888(transmembrane signaling receptor activity)	GO:0045907(positive regulation of vasoconstriction)//GO:0060333(interferon-gamma-mediated signaling pathway)//GO:0071356(cellular response to tumor necrosis factor)//GO:0002693(positive regulation of cellular extravasation)//GO:0061028(establishment of endothelial barrier)//GO:0001975(response to amphetamine)//GO:0007605(sensory perception of sound)//GO:2000352(negative regulation of endothelial …
PABPC4	ENSG00000090621	protein_coding	-	chr1:40026487-40042462	161.761	0	inf	inf	5e-05	0.000215776	up	8761	APP-1|APP1|PABP4|iPABP	MIM:603407|HGNC:HGNC:8557|Ensembl:ENSG00000090621|HPRD:04557|Vega:OTTHUMG00000009097	1	1p34.2	poly(A) binding protein, cytoplasmic 4 (inducible form)	hsa03013(RNA transport)//hsa03015(mRNA surveillance pathway)//hsa03018(RNA degradation)	GO:0030529(intracellular ribonucleoprotein complex)//GO:0005634(nucleus)//GO:0005737(cytoplasm)//GO:0010494(cytoplasmic stress granule)	GO:0008143(poly(A) binding)//GO:0003676(nucleic acid binding)//GO:0003723(RNA binding)//GO:0000166(nucleotide binding)//GO:0008266(poly(U) RNA binding)//GO:0044822(poly(A) RNA binding)//GO:0017130(poly(C) RNA binding)//GO:0005515(protein binding)	GO:0006412(translation)//GO:0007596(blood coagulation)//GO:0006396(RNA processing)//GO:0006401(RNA catabolic process)
NAT14	ENSG00000090971	protein_coding	+	chr19:55996370-55998935	50.6296	0	inf	inf	5e-05	0.000215776	up	57106	KLP1	HGNC:HGNC:28918|Ensembl:ENSG00000090971|HPRD:10036|Vega:OTTHUMG00000180854	19	19q13.42	N-acetyltransferase 14 (putative)		GO:0016021(integral component of membrane)//GO:0005634(nucleus)	GO:0003677(DNA binding)//GO:0008080(N-acetyltransferase activity)	GO:0006352(DNA-templated transcription, initiation)//GO:0008152(metabolic process)//GO:0045893(positive regulation of transcription, DNA-templated)
OSBPL8	ENSG00000091039	protein_coding	-	chr12:76745576-76953589	1763.18	0	inf	inf	5e-05	0.000215776	up	114882	MST120|MSTP120|ORP8|OSBP10	MIM:606736|HGNC:HGNC:16396|Ensembl:ENSG00000091039|HPRD:09478|Vega:OTTHUMG00000169876	12	12q14	oxysterol binding protein like 8		GO:0016021(integral component of membrane)//GO:0031965(nuclear membrane)//GO:0016020(membrane)//GO:0005789(endoplasmic reticulum membrane)//GO:0032541(cortical endoplasmic reticulum)//GO:0005783(endoplasmic reticulum)	GO:0015485(cholesterol binding)//GO:0001786(phosphatidylserine binding)//GO:0070273(phosphatidylinositol-4-phosphate binding)//GO:0005548(phospholipid transporter activity)	GO:0030336(negative regulation of cell migration)//GO:0015914(phospholipid transport)//GO:0046628(positive regulation of insulin receptor signaling pathway)//GO:0051897(positive regulation of protein kinase B signaling)//GO:0006869(lipid transport)//GO:2001275(positive regulation of glucose import in response to insulin stimulus)//GO:0090204(protein localization to nuclear pore)//GO:0032148(activ…
LAMB1	ENSG00000091136	protein_coding	-	chr7:107531414-107643700	25.5779	0	inf	inf	5e-05	0.000215776	up	3912	CLM|LIS5	MIM:150240|HGNC:HGNC:6486|Ensembl:ENSG00000091136|HPRD:01029|Vega:OTTHUMG00000149966	7	7q22	laminin subunit beta 1	hsa04151(PI3K-Akt signaling pathway)//hsa04510(Focal adhesion)//hsa04512(ECM-receptor interaction)//hsa05145(Toxoplasmosis)//hsa05146(Amoebiasis)//hsa05200(Pathways in cancer)//hsa05222(Small cell lung cancer)	GO:0005604(basement membrane)//GO:0070062(extracellular exosome)//GO:0005576(extracellular region)//GO:0005606(laminin-1 complex)//GO:0048471(perinuclear region of cytoplasm)//GO:0043259(laminin-10 complex)//GO:0043257(laminin-8 complex)//GO:0005607(laminin-2 complex)//GO:0031012(extracellular matrix)//GO:0005615(extracellular space)	GO:0005201(extracellular matrix structural constituent)//GO:0043208(glycosphingolipid binding)//GO:0005198(structural molecule activity)//GO:0019899(enzyme binding)//GO:0005178(integrin binding)	GO:0031175(neuron projection development)//GO:0007411(axon guidance)//GO:0042476(odontogenesis)//GO:0035987(endodermal cell differentiation)//GO:0022617(extracellular matrix disassembly)//GO:0030198(extracellular matrix organization)//GO:0007155(cell adhesion)//GO:0007566(embryo implantation)//GO:0030335(positive regulation of cell migration)//GO:0034446(substrate adhesion-dependent cell spreadin…
ABCC6	ENSG00000091262	protein_coding	-	chr16:16242784-16318118	42.2542	0	inf	inf	5e-05	0.000215776	up	368	ABC34|ARA|EST349056|GACI2|MLP1|MOAT-E|MOATE|MRP6|PXE|PXE1|URG7	MIM:603234|HGNC:HGNC:57|Ensembl:ENSG00000091262|HPRD:04453|Vega:OTTHUMG00000129967	16	16p13.1	ATP binding cassette subfamily C member 6	hsa02010(ABC transporters)	GO:0016021(integral component of membrane)//GO:0016328(lateral plasma membrane)//GO:0005789(endoplasmic reticulum membrane)//GO:0005886(plasma membrane)//GO:0016323(basolateral plasma membrane)//GO:0005634(nucleus)//GO:0016324(apical plasma membrane)	GO:0005524(ATP binding)//GO:0005215(transporter activity)//GO:0042626(ATPase activity, coupled to transmembrane movement of substances)	GO:0055085(transmembrane transport)//GO:0006810(transport)//GO:0008152(metabolic process)//GO:0007601(visual perception)//GO:0042493(response to drug)
ITGA6	ENSG00000091409	protein_coding	+	chr2:173292081-173489823	51.6999	0	inf	inf	0.0265	0.0596729	up	3655	CD49f|ITGA6B|VLA-6	MIM:147556|HGNC:HGNC:6142|Ensembl:ENSG00000091409|HPRD:00945|Vega:OTTHUMG00000132277	2	2q31.1	integrin subunit alpha 6	hsa04151(PI3K-Akt signaling pathway)//hsa04510(Focal adhesion)//hsa04512(ECM-receptor interaction)//hsa04514(Cell adhesion molecules (CAMs))//hsa04640(Hematopoietic cell lineage)//hsa04810(Regulation of actin cytoskeleton)//hsa05145(Toxoplasmosis)//hsa05200(Pathways in cancer)//hsa05222(Small cell lung cancer)//hsa05410(Hypertrophic cardiomyopathy (HCM))//hsa05412(Arrhythmogenic right ventricular…	GO:0005604(basement membrane)//GO:0005886(plasma membrane)//GO:0009986(cell surface)//GO:0009897(external side of plasma membrane)//GO:0009925(basal plasma membrane)//GO:0016021(integral component of membrane)//GO:0008305(integrin complex)//GO:0030056(hemidesmosome)//GO:0005925(focal adhesion)	GO:0046872(metal ion binding)//GO:0005515(protein binding)//GO:0005178(integrin binding)	GO:0031581(hemidesmosome assembly)//GO:0072001(renal system development)//GO:2001237(negative regulation of extrinsic apoptotic signaling pathway)//GO:0050900(leukocyte migration)//GO:0043588(skin development)//GO:0010668(ectodermal cell differentiation)//GO:0030198(extracellular matrix organization)//GO:0043065(positive regulation of apoptotic process)//GO:0022409(positive regulation of cell-cel…
SPAG7	ENSG00000091640	protein_coding	-	chr17:4862520-4871167	23.6372	0	inf	inf	0.02665	0.0599509	up	9552	ACRP|FSA-1	MIM:610056|HGNC:HGNC:11216|Ensembl:ENSG00000091640|HPRD:10247|Vega:OTTHUMG00000177733	17	17p13.2	sperm associated antigen 7		GO:0005634(nucleus)	GO:0003676(nucleic acid binding)
CD200	ENSG00000091972	protein_coding	+	chr3:112021324-112081659	30.5218	0	inf	inf	0.0002	0.000782771	up	4345	MOX1|MOX2|MRC|OX-2	MIM:155970|HGNC:HGNC:7203|Ensembl:ENSG00000091972|Vega:OTTHUMG00000159248	3	3q13.2	CD200 molecule		GO:0016021(integral component of membrane)//GO:0005887(integral component of plasma membrane)//GO:0005886(plasma membrane)//GO:0005913(cell-cell adherens junction)	GO:0004872(receptor activity)//GO:0005102(receptor binding)//GO:0050839(cell adhesion molecule binding)//GO:0005515(protein binding)//GO:0042803(protein homodimerization activity)	GO:0008037(cell recognition)//GO:0007156(homophilic cell adhesion via plasma membrane adhesion molecules)//GO:0050776(regulation of immune response)//GO:0007157(heterophilic cell-cell adhesion via plasma membrane cell adhesion molecules)
CCDC80	ENSG00000091986	protein_coding	-	chr3:112323406-112368377	24.877	0	inf	inf	5e-05	0.000215776	up	151887	DRO1|SSG1|URB|okuribin	MIM:608298|HGNC:HGNC:30649|HPRD:10508	3	3q13.2	coiled-coil domain containing 80		GO:0005604(basement membrane)//GO:0016021(integral component of membrane)//GO:0005614(interstitial matrix)	GO:0008201(heparin binding)//GO:0001968(fibronectin binding)	GO:0010811(positive regulation of cell-substrate adhesion)//GO:0030198(extracellular matrix organization)
HECTD1	ENSG00000092148	protein_coding	-	chr14:31569317-31677010	86.9412	0	inf	inf	5e-05	0.000215776	up	25831	EULIR	HGNC:HGNC:20157|Ensembl:ENSG00000092148|HPRD:17098|Vega:OTTHUMG00000170670	14	14q12	HECT domain containing E3 ubiquitin protein ligase 1			GO:0005515(protein binding)//GO:0004842(ubiquitin-protein transferase activity)//GO:0046872(metal ion binding)//GO:0016874(ligase activity)//GO:0061630(ubiquitin protein ligase activity)	GO:0003170(heart valve development)//GO:0070534(protein K63-linked ubiquitination)//GO:0060707(trophoblast giant cell differentiation)//GO:1903077(negative regulation of protein localization to plasma membrane)//GO:0035904(aorta development)//GO:0016567(protein ubiquitination)//GO:0051865(protein autoubiquitination)//GO:0060708(spongiotrophoblast differentiation)//GO:0042787(protein ubiquitinatio…
RPGRIP1	ENSG00000092200	protein_coding	+	chr14:21756097-21819460	157.418	0	inf	inf	5e-05	0.000215776	up	57096	CORD13|LCA6|RGI1|RGRIP|RPGRIP|RPGRIP1d	MIM:605446|HGNC:HGNC:13436|Ensembl:ENSG00000092200|HPRD:05673|Vega:OTTHUMG00000170758	14	14q11	retinitis pigmentosa GTPase regulator interacting protein 1		GO:0032391(photoreceptor connecting cilium)//GO:0005930(axoneme)	GO:0005515(protein binding)	GO:0061351(neural precursor cell proliferation)//GO:0042462(eye photoreceptor cell development)//GO:0060041(retina development in camera-type eye)//GO:0007601(visual perception)//GO:0050896(response to stimulus)
TYRO3	ENSG00000092445	protein_coding	+	chr15:41849872-41871536	65.0414	0	inf	inf	5e-05	0.000215776	up	7301	BYK|Dtk|Etk-2|RSE|Rek|Sky|Tif	MIM:600341|HGNC:HGNC:12446|HPRD:02641	15	15q15	TYRO3 protein tyrosine kinase		GO:0016021(integral component of membrane)//GO:0005634(nucleus)//GO:0005789(endoplasmic reticulum membrane)//GO:0005887(integral component of plasma membrane)//GO:0005635(nuclear envelope)	GO:0004713(protein tyrosine kinase activity)//GO:0005524(ATP binding)//GO:0046982(protein heterodimerization activity)//GO:0004716(receptor signaling protein tyrosine kinase activity)//GO:0004714(transmembrane receptor protein tyrosine kinase activity)//GO:0043548(phosphatidylinositol 3-kinase binding)//GO:0001618(virus receptor activity)//GO:0005515(protein binding)	GO:0030168(platelet activation)//GO:0007283(spermatogenesis)//GO:0060068(vagina development)//GO:0051250(negative regulation of lymphocyte activation)//GO:0050728(negative regulation of inflammatory response)//GO:0014065(phosphatidylinositol 3-kinase signaling)//GO:0045824(negative regulation of innate immune response)//GO:0070050(neuron cellular homeostasis)//GO:0001779(natural killer cell diffe…
RFFL	ENSG00000092871	protein_coding	-	chr17:33332106-33448541	77.9784	1.02766	75.8796	6.24564	0.0467	0.0954589	up	117584	CARP-2|CARP2|FRING|RIFIFYLIN|RNF189|RNF34L	MIM:609735|HGNC:HGNC:24821|Ensembl:ENSG00000092871|HPRD:11489|Vega:OTTHUMG00000132933	17	17q12	ring finger and FYVE-like domain containing E3 ubiquitin protein ligase		GO:0005886(plasma membrane)//GO:0055038(recycling endosome membrane)//GO:0010008(endosome membrane)//GO:0016020(membrane)//GO:0005764(lysosome)//GO:0002947(tumor necrosis factor receptor superfamily complex)//GO:0005829(cytosol)//GO:0005737(cytoplasm)//GO:0016023(cytoplasmic, membrane-bounded vesicle)//GO:0000139(Golgi membrane)	GO:0008270(zinc ion binding)//GO:0031625(ubiquitin protein ligase binding)//GO:0019901(protein kinase binding)//GO:0061630(ubiquitin protein ligase activity)//GO:0002020(protease binding)//GO:0016874(ligase activity)//GO:0005515(protein binding)//GO:0002039(p53 binding)	GO:0070936(protein K48-linked ubiquitination)//GO:0032006(regulation of TOR signaling)//GO:0010762(regulation of fibroblast migration)//GO:2001271(negative regulation of cysteine-type endopeptidase activity involved in execution phase of apoptosis)//GO:1902042(negative regulation of extrinsic apoptotic signaling pathway via death domain receptors)//GO:0010804(negative regulation of tumor necrosis…
ECHDC1	ENSG00000093144	protein_coding	-	chr6:127609854-127664754	36.5842	0	inf	inf	0.00065	0.0023469	up	55862	HEL-S-76|MMCD|dJ351K20.2	MIM:612136|HGNC:HGNC:21489|Ensembl:ENSG00000093144|HPRD:13260|Vega:OTTHUMG00000015523	6	6q22.33	ethylmalonyl-CoA decarboxylase 1	hsa00640(Propanoate metabolism)	GO:0016021(integral component of membrane)//GO:0070062(extracellular exosome)//GO:0005829(cytosol)	GO:0003824(catalytic activity)//GO:0016831(carboxy-lyase activity)//GO:0004492(methylmalonyl-CoA decarboxylase activity)	GO:0008152(metabolic process)
OR1I1	ENSG00000094661	protein_coding	+	chr19:15197790-15199032	292.282	3.02434	96.6434	6.5946	5e-05	0.000215776	up	126370	OR19-20|OR1I1P|OR1I1Q	HGNC:HGNC:8207|Ensembl:ENSG00000094661|HPRD:14915|Vega:OTTHUMG00000183206	19	19p13.12	olfactory receptor family 1 subfamily I member 1	hsa04740(Olfactory transduction)	GO:0005886(plasma membrane)//GO:0016021(integral component of membrane)	GO:0004930(G-protein coupled receptor activity)//GO:0004984(olfactory receptor activity)	GO:0050911(detection of chemical stimulus involved in sensory perception of smell)//GO:0007186(G-protein coupled receptor signaling pathway)
DHPS	ENSG00000095059	protein_coding	-	chr19:12754020-12792716	1038.63	0	inf	inf	5e-05	0.000215776	up	1725	DHS|DS|MIG13	MIM:600944|HGNC:HGNC:2869|Ensembl:ENSG00000095059|HPRD:02969|Vega:OTTHUMG00000182618	19	19p13.2	deoxyhypusine synthase		GO:0005829(cytosol)	GO:0034038(deoxyhypusine synthase activity)//GO:0005515(protein binding)	GO:0008284(positive regulation of cell proliferation)//GO:0008612(peptidyl-lysine modification to peptidyl-hypusine)//GO:0042102(positive regulation of T cell proliferation)//GO:0050983(deoxyhypusine biosynthetic process from spermidine)//GO:0042593(glucose homeostasis)//GO:0044267(cellular protein metabolic process)//GO:0006412(translation)//GO:0043687(post-translational protein modification)//G…
SEMA4G	ENSG00000095539	protein_coding	+	chr10:102729214-102754158	1068.25	0	inf	inf	5e-05	0.000215776	up	57715	-	HGNC:HGNC:10735|Ensembl:ENSG00000095539|HPRD:10218|Vega:OTTHUMG00000018922	10	10q24.31	semaphorin 4G	hsa04360(Axon guidance)	GO:0005886(plasma membrane)//GO:0005615(extracellular space)//GO:0016021(integral component of membrane)	GO:0038191(neuropilin binding)//GO:0045499(chemorepellent activity)//GO:0005515(protein binding)//GO:0030215(semaphorin receptor binding)	GO:0048843(negative regulation of axon extension involved in axon guidance)//GO:0030335(positive regulation of cell migration)//GO:0001755(neural crest cell migration)//GO:0071526(semaphorin-plexin signaling pathway)//GO:0050919(negative chemotaxis)
OCEL1	ENSG00000099330	protein_coding	+	chr19:17337012-17340028	37.6209	0	inf	inf	5e-05	0.000215776	up	79629	FWP009|S863-9	HGNC:HGNC:26221|Ensembl:ENSG00000099330|HPRD:08004|Vega:OTTHUMG00000182726	19	19p13.11	occludin/ELL domain containing 1		GO:0016021(integral component of membrane)
MYO9B	ENSG00000099331	protein_coding	+	chr19:17186590-17325346	28.8048	0	inf	inf	5e-05	0.000215776	up	4650	CELIAC4|MYR5	MIM:602129|HGNC:HGNC:7609|Ensembl:ENSG00000099331|HPRD:03677|Vega:OTTHUMG00000182707	19	19p13.1	myosin IXB		GO:0048471(perinuclear region of cytoplasm)//GO:0030027(lamellipodium)//GO:0005938(cell cortex)//GO:0016020(membrane)//GO:0015629(actin cytoskeleton)//GO:0001726(ruffle)//GO:0005829(cytosol)//GO:0031941(filamentous actin)//GO:0032433(filopodium tip)//GO:0016459(myosin complex)//GO:0005737(cytoplasm)	GO:0043531(ADP binding)//GO:0008270(zinc ion binding)//GO:0000146(microfilament motor activity)//GO:0042803(protein homodimerization activity)//GO:0005524(ATP binding)//GO:0005515(protein binding)//GO:0005516(calmodulin binding)//GO:0005096(GTPase activator activity)//GO:0043008(ATP-dependent protein binding)//GO:0003774(motor activity)//GO:0030898(actin-dependent ATPase activity)//GO:0016887(ATP…	GO:0008152(metabolic process)//GO:0032011(ARF protein signal transduction)//GO:0051056(regulation of small GTPase mediated signal transduction)//GO:0007264(small GTPase mediated signal transduction)//GO:0072673(lamellipodium morphogenesis)//GO:0043547(positive regulation of GTPase activity)//GO:0048246(macrophage chemotaxis)//GO:0007266(Rho protein signal transduction)//GO:0030048(actin filament-…
STX1B	ENSG00000099365	protein_coding	-	chr16:31000576-31021949	23.6596	0	inf	inf	0.0042	0.0123246	up	112755	GEFSP9|STX1B1|STX1B2	MIM:601485|HGNC:HGNC:18539|Ensembl:ENSG00000099365|HPRD:18126|Vega:OTTHUMG00000132391	16	16p11.2	syntaxin 1B	hsa04130(SNARE interactions in vesicular transport)//hsa04721(Synaptic vesicle cycle)	GO:0016021(integral component of membrane)//GO:0005815(microtubule organizing center)//GO:0012505(endomembrane system)//GO:0031201(SNARE complex)//GO:0005886(plasma membrane)//GO:0005829(cytosol)//GO:0005819(spindle)//GO:0008021(synaptic vesicle)//GO:0016020(membrane)//GO:0005622(intracellular)//GO:0005634(nucleus)	GO:0000149(SNARE binding)//GO:0005484(SNAP receptor activity)//GO:0019901(protein kinase binding)//GO:0019904(protein domain specific binding)	GO:0010807(regulation of synaptic vesicle priming)//GO:0048278(vesicle docking)//GO:0016081(synaptic vesicle docking)//GO:0017157(regulation of exocytosis)//GO:0061025(membrane fusion)//GO:2000463(positive regulation of excitatory postsynaptic potential)//GO:0016192(vesicle-mediated transport)//GO:0010468(regulation of gene expression)//GO:0006886(intracellular protein transport)//GO:0031629(syna…
CIRBP	ENSG00000099622	protein_coding	+	chr19:1259383-1274879	60.8835	0	inf	inf	5e-05	0.000215776	up	1153	CIRP	MIM:602649|HGNC:HGNC:1982|Ensembl:ENSG00000099622|HPRD:08375|Vega:OTTHUMG00000180145	19	19p13.3	cold inducible RNA binding protein		GO:0005730(nucleolus)//GO:0005634(nucleus)//GO:0005737(cytoplasm)//GO:0005654(nucleoplasm)//GO:0010494(cytoplasmic stress granule)	GO:0003676(nucleic acid binding)//GO:0003730(mRNA 3'-UTR binding)//GO:0030371(translation repressor activity)//GO:0000166(nucleotide binding)//GO:0070181(small ribosomal subunit rRNA binding)//GO:0044822(poly(A) RNA binding)//GO:0005515(protein binding)	GO:0034063(stress granule assembly)//GO:0048255(mRNA stabilization)//GO:0017148(negative regulation of translation)//GO:0045727(positive regulation of translation)//GO:0009409(response to cold)//GO:0009411(response to UV)
TECR	ENSG00000099797	protein_coding	+	chr19:14625581-14676792	25.0738	0	inf	inf	0.04665	0.0953783	up	9524	GPSN2|MRT14|SC2|TER	MIM:610057|HGNC:HGNC:4551|Ensembl:ENSG00000099797|HPRD:17076|Vega:OTTHUMG00000183290	19	19p13.12	trans-2,3-enoyl-CoA reductase	hsa00062(Fatty acid elongation)//hsa01040(Biosynthesis of unsaturated fatty acids)//	GO:0016021(integral component of membrane)//GO:0005789(endoplasmic reticulum membrane)//GO:0030176(integral component of endoplasmic reticulum membrane)//GO:0005783(endoplasmic reticulum)//GO:0005634(nucleus)//GO:0005737(cytoplasm)	GO:0005515(protein binding)//GO:0016627(oxidoreductase activity, acting on the CH-CH group of donors)	GO:0055114(oxidation-reduction process)//GO:0044255(cellular lipid metabolic process)//GO:0044281(small molecule metabolic process)//GO:0035338(long-chain fatty-acyl-CoA biosynthetic process)//GO:0030497(fatty acid elongation)//GO:0019432(triglyceride biosynthetic process)//GO:0042761(very long-chain fatty acid biosynthetic process)//GO:0006629(lipid metabolic process)
CEP170B	ENSG00000099814	protein_coding	+	chr14:105331616-105363107	19.5716	1.505	13.0043	3.70092	0.01955	0.0464647	up	283638	CEP170R|FAM68C|KIAA0284	HGNC:HGNC:20362|Ensembl:ENSG00000099814|HPRD:12388|Vega:OTTHUMG00000170763	14	14q32.33	centrosomal protein 170B		GO:0005874(microtubule)//GO:0005737(cytoplasm)
CDHR5	ENSG00000099834	protein_coding	-	chr11:616564-626078	116.468	0	inf	inf	5e-05	0.000215776	up	53841	MU-PCDH|MUCDHL|MUPCDH	MIM:606839|HGNC:HGNC:7521|Ensembl:ENSG00000099834|HPRD:06021|Vega:OTTHUMG00000132018	11	11p15.5	cadherin related family member 5		GO:0005886(plasma membrane)//GO:0070062(extracellular exosome)//GO:0016021(integral component of membrane)//GO:0005905(coated pit)	GO:0005515(protein binding)//GO:0005509(calcium ion binding)//GO:0008013(beta-catenin binding)	GO:0007156(homophilic cell adhesion via plasma membrane adhesion molecules)//GO:0007155(cell adhesion)
MED15	ENSG00000099917	protein_coding	+	chr22:20850199-20946505	118.767	3.96129	29.9819	4.90602	0.0265	0.0596729	up	51586	ARC105|CAG7A|CTG7A|PCQAP|TIG-1|TIG1|TNRC7	MIM:607372|HGNC:HGNC:14248|Ensembl:ENSG00000099917|HPRD:12117|Vega:OTTHUMG00000150810	22	22q11.2	mediator complex subunit 15		GO:0016592(mediator complex)//GO:0005654(nucleoplasm)//GO:0005634(nucleus)//GO:0005737(cytoplasm)//GO:0016020(membrane)	GO:0005515(protein binding)//GO:0001104(RNA polymerase II transcription cofactor activity)	GO:0006357(regulation of transcription from RNA polymerase II promoter)//GO:0010467(gene expression)//GO:0006367(transcription initiation from RNA polymerase II promoter)//GO:0019827(stem cell population maintenance)
LZTR1	ENSG00000099949	protein_coding	+	chr22:21319395-21353327	49.2435	0	inf	inf	5e-05	0.000215776	up	8216	BTBD29|LZTR-1|NS10|SWNTS2	MIM:600574|HGNC:HGNC:6742|Ensembl:ENSG00000099949|HPRD:08992|Vega:OTTHUMG00000150878	22	22q11.21|22q11.1-q11.2	leucine-zipper-like transcription regulator 1		GO:0005794(Golgi apparatus)	GO:0003700(transcription factor activity, sequence-specific DNA binding)	GO:0009653(anatomical structure morphogenesis)//GO:0006355(regulation of transcription, DNA-templated)
STAT3	ENSG00000099985	protein_coding	-	chr22:30658817-30662829	29.2963	0	inf	inf	5e-05	0.000215776	up	5008	-	MIM:165095|HGNC:HGNC:8506|Ensembl:ENSG00000099985|HPRD:01300|Vega:OTTHUMG00000150913	22	22q12.2	oncostatin M	hsa04060(Cytokine-cytokine receptor interaction)//hsa04151(PI3K-Akt signaling pathway)//hsa04630(Jak-STAT signaling pathway)	GO:0005622(intracellular)//GO:0005576(extracellular region)//GO:0005615(extracellular space)	GO:0005147(oncostatin-M receptor binding)//GO:0008083(growth factor activity)//GO:0005125(cytokine activity)	GO:0051781(positive regulation of cell division)//GO:0008285(negative regulation of cell proliferation)//GO:0006955(immune response)//GO:0042506(tyrosine phosphorylation of Stat5 protein)//GO:0046888(negative regulation of hormone secretion)//GO:0040008(regulation of growth)//GO:0050731(positive regulation of peptidyl-tyrosine phosphorylation)//GO:0045944(positive regulation of transcription from…
TBC1D10A	ENSG00000099992	protein_coding	-	chr22:30681105-30723035	42.8921	0	inf	inf	5e-05	0.000215776	up	83874	EPI64|TBC1D10|dJ130H16.1|dJ130H16.2	MIM:610020|HGNC:HGNC:23609|Ensembl:ENSG00000099992|HPRD:18162|Vega:OTTHUMG00000150924	22	22q12.2	TBC1 domain family member 10A		GO:0005622(intracellular)//GO:0005886(plasma membrane)//GO:0070062(extracellular exosome)//GO:0005902(microvillus)	GO:0030165(PDZ domain binding)//GO:0005096(GTPase activator activity)//GO:0005515(protein binding)//GO:0005085(guanyl-nucleotide exchange factor activity)	GO:0042147(retrograde transport, endosome to Golgi)//GO:0097202(activation of cysteine-type endopeptidase activity)//GO:0045862(positive regulation of proteolysis)//GO:1902017(regulation of cilium assembly)//GO:0043547(positive regulation of GTPase activity)
LRP5L	ENSG00000100068	protein_coding	-	chr22:25747384-25801344	65.1686	0	inf	inf	5e-05	0.000215776	up	91355	-	HGNC:HGNC:25323|Ensembl:ENSG00000100068|HPRD:13200|Vega:OTTHUMG00000150900	22	22q11.23	LDL receptor related protein 5 like		GO:0005886(plasma membrane)//GO:0043235(receptor complex)	GO:0042813(Wnt-activated receptor activity)//GO:0017147(Wnt-protein binding)	GO:0060070(canonical Wnt signaling pathway)//GO:0044332(Wnt signaling pathway involved in dorsal/ventral axis specification)
SLC25A1	ENSG00000100075	protein_coding	-	chr22:19163087-19166376	29.5107	0	inf	inf	0.0051	0.0145455	up	6576	CTP|D2L2AD|SEA|SLC20A3	MIM:190315|HGNC:HGNC:10979|Ensembl:ENSG00000100075|HPRD:01832|Vega:OTTHUMG00000150123	22	22q11.21	solute carrier family 25 (mitochondrial carrier; citrate transporter), member 1		GO:0016021(integral component of membrane)//GO:0005634(nucleus)//GO:0005743(mitochondrial inner membrane)//GO:0070062(extracellular exosome)	GO:0003735(structural constituent of ribosome)//GO:0015137(citrate transmembrane transporter activity)	GO:0044255(cellular lipid metabolic process)//GO:0044281(small molecule metabolic process)//GO:0035338(long-chain fatty-acyl-CoA biosynthetic process)//GO:0006094(gluconeogenesis)//GO:0015746(citrate transport)//GO:0006006(glucose metabolic process)//GO:0006412(translation)//GO:0005975(carbohydrate metabolic process)//GO:0019432(triglyceride biosynthetic process)//GO:0055085(transmembrane transpo…
SH3BP1	ENSG00000100092	protein_coding	+	chr22:38030660-38062941	98.8301	0	inf	inf	5e-05	0.000215776	up	23616	ARHGAP43	HGNC:HGNC:10824|Ensembl:ENSG00000100092|HPRD:10227|Vega:OTTHUMG00000030996	22	22q13.1	SH3-domain binding protein 1		GO:0005737(cytoplasm)	GO:0017124(SH3 domain binding)//GO:0005096(GTPase activator activity)//GO:0005515(protein binding)	GO:0043547(positive regulation of GTPase activity)//GO:0007165(signal transduction)
TRIOBP	ENSG00000100106	protein_coding	+	chr22:38077679-38172563	72.2049	14.559	4.95948	2.31019	0.0406	0.0857027	up	11078	DFNB28|HRIHFB2122|TAP68|TARA|dJ37E16.4	MIM:609761|HGNC:HGNC:17009|Ensembl:ENSG00000100106|HPRD:11028|Vega:OTTHUMG00000150657	22	22q13.1	TRIO and F-actin binding protein		GO:0005815(microtubule organizing center)//GO:0015629(actin cytoskeleton)//GO:0030496(midbody)//GO:0005737(cytoplasm)//GO:0005634(nucleus)//GO:0005925(focal adhesion)	GO:0017049(GTP-Rho binding)//GO:0051015(actin filament binding)//GO:0045159(myosin II binding)//GO:0031625(ubiquitin protein ligase binding)	GO:0007067(mitotic nuclear division)//GO:0051016(barbed-end actin filament capping)//GO:0032956(regulation of actin cytoskeleton organization)//GO:0051301(cell division)//GO:1900026(positive regulation of substrate adhesion-dependent cell spreading)//GO:0030047(actin modification)
ANKRD54	ENSG00000100124	protein_coding	-	chr22:38226861-38285414	48.1112	0	inf	inf	5e-05	0.000215776	up	129138	LIAR	MIM:613383|HGNC:HGNC:25185|Ensembl:ENSG00000100124|HPRD:14042|Vega:OTTHUMG00000150663	22	22q13.1	ankyrin repeat domain 54		GO:0030496(midbody)//GO:0005634(nucleus)//GO:0005737(cytoplasm)	GO:0005515(protein binding)//GO:0032403(protein complex binding)//GO:0019887(protein kinase regulator activity)	GO:0045859(regulation of protein kinase activity)//GO:0006913(nucleocytoplasmic transport)//GO:1902531(regulation of intracellular signal transduction)//GO:0045648(positive regulation of erythrocyte differentiation)
MICALL1	ENSG00000100139	protein_coding	+	chr22:38301663-38338829	335.02	0	inf	inf	5e-05	0.000215776	up	85377	MICAL-L1|MIRAB13	HGNC:HGNC:29804|Ensembl:ENSG00000100139|HPRD:11363|Vega:OTTHUMG00000150670	22	22q13.1	MICAL like 1		GO:0031902(late endosome membrane)//GO:0005802(trans-Golgi network)//GO:0055038(recycling endosome membrane)//GO:0005770(late endosome)//GO:0019898(extrinsic component of membrane)//GO:0005622(intracellular)//GO:0005769(early endosome)	GO:0070300(phosphatidic acid binding)//GO:0017137(Rab GTPase binding)//GO:0008270(zinc ion binding)//GO:0005515(protein binding)//GO:0042802(identical protein binding)	GO:0006897(endocytosis)//GO:1990090(cellular response to nerve growth factor stimulus)//GO:0031175(neuron projection development)//GO:0006898(receptor-mediated endocytosis)//GO:0097320(membrane tubulation)//GO:0032456(endocytic recycling)//GO:0032458(slow endocytic recycling)//GO:1990126(retrograde transport, endosome to plasma membrane)//GO:0006612(protein targeting to membrane)//GO:0036010(prot…
DEPDC5	ENSG00000100150	protein_coding	+	chr22:32149943-32303020	54.5489	0	inf	inf	0.00325	0.00986346	up	9681	DEP.5|FFEVF	MIM:614191|HGNC:HGNC:18423|Ensembl:ENSG00000100150|HPRD:16795|Vega:OTTHUMG00000030926	22	22q12.3	DEP domain containing 5		GO:0005764(lysosome)//GO:0048471(perinuclear region of cytoplasm)//GO:0005829(cytosol)//GO:0005765(lysosomal membrane)//GO:1990130(Iml1 complex)//GO:0005622(intracellular)	GO:0005096(GTPase activator activity)//GO:0032403(protein complex binding)	GO:0032007(negative regulation of TOR signaling)//GO:0035556(intracellular signal transduction)//GO:0034198(cellular response to amino acid starvation)//GO:0043547(positive regulation of GTPase activity)
TCF20	ENSG00000100207	protein_coding	-	chr22:42556018-42739622	21.8696	0	inf	inf	5e-05	0.000215776	up	6942	AR1|SPBP|TCF-20	MIM:603107|HGNC:HGNC:11631|Ensembl:ENSG00000100207|HPRD:04378|Vega:OTTHUMG00000150920	22	22q13.3|22q13.3	transcription factor 20 (AR1)		GO:0005654(nucleoplasm)//GO:0005634(nucleus)	GO:0008270(zinc ion binding)//GO:0003700(transcription factor activity, sequence-specific DNA binding)//GO:0044212(transcription regulatory region DNA binding)//GO:0044822(poly(A) RNA binding)//GO:0003677(DNA binding)//GO:0003713(transcription coactivator activity)	GO:0006351(transcription, DNA-templated)//GO:0006355(regulation of transcription, DNA-templated)//GO:0045944(positive regulation of transcription from RNA polymerase II promoter)
JOSD1	ENSG00000100221	protein_coding	-	chr22:39081547-39097561	183.649	12.1596	15.1032	3.91678	0.0095	0.0249606	up	9929	dJ508I15.2	MIM:615323|HGNC:HGNC:28953|Ensembl:ENSG00000100221|HPRD:08823|Vega:OTTHUMG00000151030	22	22q13.1	Josephin domain containing 1		GO:0016020(membrane)//GO:0005886(plasma membrane)//GO:0005737(cytoplasm)	GO:0008242(omega peptidase activity)//GO:0005515(protein binding)//GO:0036459(thiol-dependent ubiquitinyl hydrolase activity)	GO:0006508(proteolysis)
SUN2	ENSG00000100242	protein_coding	-	chr22:39101727-39190203	46.6222	5.66516	8.22964	3.04083	0.0294	0.0653245	up	25777	UNC84B	MIM:613569|HGNC:HGNC:14210|Ensembl:ENSG00000100242|HPRD:15611|Vega:OTTHUMG00000151031	22	22q13.1	Sad1 and UNC84 domain containing 2		GO:0000794(condensed nuclear chromosome)//GO:0005635(nuclear envelope)//GO:0010008(endosome membrane)//GO:0034993(LINC complex)//GO:0005639(integral component of nuclear inner membrane)//GO:0031965(nuclear membrane)//GO:0000784(nuclear chromosome, telomeric region)	GO:0043495(protein anchor)//GO:0008017(microtubule binding)//GO:0005515(protein binding)//GO:0042802(identical protein binding)//GO:0005521(lamin binding)	GO:0006998(nuclear envelope organization)//GO:0007052(mitotic spindle organization)//GO:0007097(nuclear migration)//GO:0051642(centrosome localization)//GO:0090292(nuclear matrix anchoring at nuclear membrane)//GO:0090286(cytoskeletal anchoring at nuclear membrane)//GO:0031022(nuclear migration along microfilament)//GO:0030335(positive regulation of cell migration)
TOM1	ENSG00000100284	protein_coding	+	chr22:35694830-35743987	34.6657	0	inf	inf	0.0001	0.00041302	up	10043	-	MIM:604700|HGNC:HGNC:11982|Ensembl:ENSG00000100284|HPRD:05265|Vega:OTTHUMG00000150958	22	22q13.1	target of myb1 membrane trafficking protein		GO:0005768(endosome)//GO:0070062(extracellular exosome)//GO:0016020(membrane)//GO:0005829(cytosol)//GO:0005622(intracellular)//GO:0005769(early endosome)//GO:0005737(cytoplasm)	GO:0005515(protein binding)//GO:0030276(clathrin binding)	GO:0006897(endocytosis)//GO:0016197(endosomal transport)//GO:0015031(protein transport)//GO:0006886(intracellular protein transport)
THOC5	ENSG00000100296	protein_coding	-	chr22:29901867-29977326	31.5641	0	inf	inf	5e-05	0.000215776	up	8563	C22orf19|Fmip|PK1.3|fSAP79	MIM:612733|HGNC:HGNC:19074|Ensembl:ENSG00000100296|HPRD:16650|Vega:OTTHUMG00000151291	22	22q12.2	THO complex 5	hsa03013(RNA transport)	GO:0000346(transcription export complex)//GO:0000445(THO complex part of transcription export complex)//GO:0000347(THO complex)//GO:0000784(nuclear chromosome, telomeric region)//GO:0005654(nucleoplasm)//GO:0005634(nucleus)//GO:0005737(cytoplasm)	GO:0003723(RNA binding)//GO:0005515(protein binding)	GO:0006406(mRNA export from nucleus)//GO:0008380(RNA splicing)//GO:0046784(viral mRNA export from host cell nucleus)//GO:0032786(positive regulation of DNA-templated transcription, elongation)//GO:0006397(mRNA processing)//GO:2000002(negative regulation of DNA damage checkpoint)//GO:0060215(primitive hemopoiesis)//GO:0030224(monocyte differentiation)
RASD2	ENSG00000100302	protein_coding	+	chr22:35936914-35950048	20.1435	0	inf	inf	5e-05	0.000215776	up	23551	MGC:4834|Rhes|TEM2	MIM:612842|HGNC:HGNC:18229|Ensembl:ENSG00000100302|HPRD:15210|Vega:OTTHUMG00000150607	22	22q13.1	RASD family member 2		GO:0005622(intracellular)//GO:0005886(plasma membrane)	GO:0003924(GTPase activity)//GO:0031681(G-protein beta-subunit binding)//GO:0005525(GTP binding)//GO:0031624(ubiquitin conjugating enzyme binding)	GO:0033235(positive regulation of protein sumoylation)//GO:0001963(synaptic transmission, dopaminergic)//GO:0043949(regulation of cAMP-mediated signaling)//GO:0031397(negative regulation of protein ubiquitination)//GO:0007264(small GTPase mediated signal transduction)//GO:0051897(positive regulation of protein kinase B signaling)//GO:0007626(locomotory behavior)
CBX7	ENSG00000100307	protein_coding	-	chr22:39516171-39548679	38.5231	0	inf	inf	5e-05	0.000215776	up	23492	-	MIM:608457|HGNC:HGNC:1557|Ensembl:ENSG00000100307|HPRD:12234|Vega:OTTHUMG00000150418	22	22q13.1	chromobox 7		GO:0035102(PRC1 complex)//GO:0000792(heterochromatin)//GO:0000790(nuclear chromatin)//GO:0005654(nucleoplasm)//GO:0031519(PcG protein complex)//GO:0005634(nucleus)//GO:0005737(cytoplasm)	GO:0003682(chromatin binding)//GO:0005515(protein binding)//GO:0035064(methylated histone binding)//GO:0003727(single-stranded RNA binding)	GO:0016568(chromatin modification)//GO:0048733(sebaceous gland development)//GO:0006351(transcription, DNA-templated)//GO:0042493(response to drug)//GO:0000122(negative regulation of transcription from RNA polymerase II promoter)
MTMR3	ENSG00000100330	protein_coding	+	chr22:30279143-30573064	53.8357	8.28929	6.4946	2.69924	0.0143	0.0356455	up	8897	FYVE-DSP1|ZFYVE10	MIM:603558|HGNC:HGNC:7451|Ensembl:ENSG00000100330|HPRD:09151	22	22q12.2	myotubularin related protein 3	hsa00562(Inositol phosphate metabolism)//	GO:0005654(nucleoplasm)//GO:0016020(membrane)//GO:0019898(extrinsic component of membrane)//GO:0005737(cytoplasm)//GO:0005829(cytosol)	GO:0004722(protein serine/threonine phosphatase activity)//GO:0046872(metal ion binding)//GO:0004438(phosphatidylinositol-3-phosphatase activity)//GO:0052629(phosphatidylinositol-3,5-bisphosphate 3-phosphatase activity)//GO:0004725(protein tyrosine phosphatase activity)	GO:0006644(phospholipid metabolic process)//GO:0016236(macroautophagy)//GO:0044281(small molecule metabolic process)//GO:0046856(phosphatidylinositol dephosphorylation)//GO:0042149(cellular response to glucose starvation)//GO:1904562(phosphatidylinositol 5-phosphate metabolic process)//GO:2000785(regulation of autophagosome assembly)//GO:0006661(phosphatidylinositol biosynthetic process)//GO:0006…
CSF2RB	ENSG00000100368	protein_coding	+	chr22:37309669-37336491	38.1947	0	inf	inf	0.0007	0.00250344	up	1439	CD131|CDw131|IL3RB|IL5RB|SMDP5	MIM:138981|HGNC:HGNC:2436|Ensembl:ENSG00000100368|HPRD:00739|Vega:OTTHUMG00000150546	22	22q13.1	colony stimulating factor 2 receptor beta common subunit	hsa04060(Cytokine-cytokine receptor interaction)//hsa04210(Apoptosis)//hsa04630(Jak-STAT signaling pathway)	GO:0005622(intracellular)//GO:0005886(plasma membrane)//GO:0005887(integral component of plasma membrane)//GO:0030526(granulocyte macrophage colony-stimulating factor receptor complex)//GO:0016021(integral component of membrane)	GO:0004872(receptor activity)//GO:0004896(cytokine receptor activity)//GO:0005515(protein binding)//GO:0004912(interleukin-3 receptor activity)//GO:0004914(interleukin-5 receptor activity)	GO:0044267(cellular protein metabolic process)//GO:0007411(axon guidance)//GO:0045087(innate immune response)//GO:0008286(insulin receptor signaling pathway)//GO:0038156(interleukin-3-mediated signaling pathway)//GO:0000165(MAPK cascade)//GO:0019221(cytokine-mediated signaling pathway)//GO:0007173(epidermal growth factor receptor signaling pathway)//GO:0007264(small GTPase mediated signal transdu…
POLR3H	ENSG00000100413	protein_coding	-	chr22:41865128-41940610	36.8434	0	inf	inf	5e-05	0.000215776	up	171568	RPC22.9|RPC8	HGNC:HGNC:30349|Ensembl:ENSG00000100413|HPRD:15157|Vega:OTTHUMG00000150971	22	22q13.2	polymerase (RNA) III (DNA directed) polypeptide H (22.9kD)	hsa00230(Purine metabolism)//hsa00240(Pyrimidine metabolism)//	GO:0005654(nucleoplasm)//GO:0043231(intracellular membrane-bounded organelle)//GO:0005829(cytosol)//GO:0005666(DNA-directed RNA polymerase III complex)//GO:0005813(centrosome)	GO:0001056(RNA polymerase III activity)//GO:0003899(DNA-directed RNA polymerase activity)//GO:0003677(DNA binding)	GO:0006384(transcription initiation from RNA polymerase III promoter)//GO:0006385(transcription elongation from RNA polymerase III promoter)//GO:0045087(innate immune response)//GO:0006383(transcription from RNA polymerase III promoter)//GO:0010467(gene expression)//GO:0006351(transcription, DNA-templated)//GO:0032481(positive regulation of type I interferon production)//GO:0051607(defense respon…
KHNYN	ENSG00000100441	protein_coding	+	chr14:24895737-24912111	38.2736	0.187583	204.035	7.67267	0.01385	0.0346672	up	23351	KIAA0323	HGNC:HGNC:20166|Ensembl:ENSG00000100441|HPRD:11076|Vega:OTTHUMG00000171312	14	14q12	KH and NYN domain containing		GO:0005575(cellular_component)	GO:0003723(RNA binding)//GO:0003674(molecular_function)	GO:0008150(biological_process)
PRMT5	ENSG00000100462	protein_coding	-	chr14:23388664-23398794	31.1518	0	inf	inf	0.04585	0.0942113	up	10419	HRMT1L5|IBP72|JBP1|SKB1|SKB1Hs	MIM:604045|HGNC:HGNC:10894|Ensembl:ENSG00000100462|HPRD:04955|Vega:OTTHUMG00000028709	14	14q11.2	protein arginine methyltransferase 5	hsa03013(RNA transport)	GO:0035097(histone methyltransferase complex)//GO:0034709(methylosome)//GO:0005794(Golgi apparatus)//GO:0005829(cytosol)//GO:0005654(nucleoplasm)//GO:0005634(nucleus)//GO:0005737(cytoplasm)	GO:0016274(protein-arginine N-methyltransferase activity)//GO:0046982(protein heterodimerization activity)//GO:0032403(protein complex binding)//GO:0044020(histone methyltransferase activity (H4-R3 specific))//GO:0008469(histone-arginine N-methyltransferase activity)//GO:0035243(protein-arginine omega-N symmetric methyltransferase activity)//GO:0008168(methyltransferase activity)//GO:0008327(meth…	GO:0006325(chromatin organization)//GO:0090161(Golgi ribbon formation)//GO:0035246(peptidyl-arginine N-methylation)//GO:0042118(endothelial cell activation)//GO:0044030(regulation of DNA methylation)//GO:0018216(peptidyl-arginine methylation)//GO:0000387(spliceosomal snRNP assembly)//GO:0010467(gene expression)//GO:0008283(cell proliferation)//GO:0019918(peptidyl-arginine methylation, to symmetri…
PLEK2	ENSG00000100558	protein_coding	-	chr14:67853699-67878917	686.917	0	inf	inf	5e-05	0.000215776	up	26499	-	MIM:608007|HGNC:HGNC:19238|Ensembl:ENSG00000100558|HPRD:12151|Vega:OTTHUMG00000171247	14	14q23.3	pleckstrin 2		GO:0005622(intracellular)//GO:0031258(lamellipodium membrane)//GO:0005856(cytoskeleton)//GO:0005737(cytoplasm)		GO:0030036(actin cytoskeleton organization)//GO:0035556(intracellular signal transduction)
PSMA3	ENSG00000100567	protein_coding	+	chr14:58466452-58764857	153.364	0	inf	inf	0.02295	0.0528505	up	5684	HC8|PSC3	MIM:176843|HGNC:HGNC:9532|Ensembl:ENSG00000100567|HPRD:01463|Vega:OTTHUMG00000140319	14	14q23	proteasome subunit alpha 3	hsa03050(Proteasome)	GO:0070062(extracellular exosome)//GO:0005829(cytosol)//GO:0005839(proteasome core complex)//GO:0000502(proteasome complex)//GO:0005654(nucleoplasm)//GO:0005634(nucleus)//GO:0005737(cytoplasm)//GO:0019773(proteasome core complex, alpha-subunit complex)	GO:0005515(protein binding)//GO:0004298(threonine-type endopeptidase activity)//GO:0004175(endopeptidase activity)	GO:0002474(antigen processing and presentation of peptide antigen via MHC class I)//GO:0043488(regulation of mRNA stability)//GO:0034641(cellular nitrogen compound metabolic process)//GO:0048011(neurotrophin TRK receptor signaling pathway)//GO:0043066(negative regulation of apoptotic process)//GO:0033209(tumor necrosis factor-mediated signaling pathway)//GO:0051437(positive regulation of ubiquiti…
CHGA	ENSG00000100604	protein_coding	+	chr14:93389424-93401638	37.4236	0	inf	inf	0.00095	0.00325339	up	1113	CGA	MIM:118910|HGNC:HGNC:1929|Ensembl:ENSG00000100604|HPRD:07170|Vega:OTTHUMG00000171225	14	14q32	chromogranin A		GO:0030658(transport vesicle membrane)//GO:0048471(perinuclear region of cytoplasm)//GO:0042629(mast cell granule)//GO:0042583(chromaffin granule)//GO:0005615(extracellular space)//GO:0030141(secretory granule)		GO:2000707(positive regulation of dense core granule biogenesis)//GO:0045908(negative regulation of vasodilation)//GO:0033604(negative regulation of catecholamine secretion)//GO:0002551(mast cell chemotaxis)//GO:0050829(defense response to Gram-negative bacterium)//GO:0045576(mast cell activation)//GO:0030816(positive regulation of cAMP metabolic process)//GO:0050830(defense response to Gram-posi…
SLC10A1	ENSG00000100652	protein_coding	-	chr14:70242133-70264006	263.143	0	inf	inf	5e-05	0.000215776	up	6554	NTCP	MIM:182396|HGNC:HGNC:10905|HPRD:01672	14	14q24.1	solute carrier family 10 member 1	hsa04976(Bile secretion)	GO:0016323(basolateral plasma membrane)//GO:0005886(plasma membrane)//GO:0005887(integral component of plasma membrane)	GO:0001618(virus receptor activity)//GO:0008508(bile acid:sodium symporter activity)	GO:0044281(small molecule metabolic process)//GO:0008206(bile acid metabolic process)//GO:0015721(bile acid and bile salt transport)//GO:0006814(sodium ion transport)//GO:0055085(transmembrane transport)//GO:0006810(transport)//GO:0046718(viral entry into host cell)
DICER1	ENSG00000100697	protein_coding	-	chr14:95552564-95646263	34.5341	0	inf	inf	5e-05	0.000215776	up	23405	DCR1|Dicer|Dicer1e|HERNA|K12H4.8-LIKE|MNG1|RMSE2	MIM:606241|HGNC:HGNC:17098|Ensembl:ENSG00000100697|HPRD:05875|Vega:OTTHUMG00000166134	14	14q32.13	dicer 1 ribonuclease III	hsa05206(MicroRNAs in cancer)	GO:0070578(RISC-loading complex)//GO:0035068(micro-ribonucleoprotein complex)//GO:0016442(RISC complex)//GO:0030425(dendrite)//GO:0030424(axon)//GO:0005829(cytosol)//GO:0030426(growth cone)//GO:0005793(endoplasmic reticulum-Golgi intermediate compartment)//GO:0005634(nucleus)//GO:0033167(ARC complex)//GO:0005737(cytoplasm)	GO:0004521(endoribonuclease activity)//GO:0019904(protein domain specific binding)//GO:0004525(ribonuclease III activity)//GO:0005524(ATP binding)//GO:0003723(RNA binding)//GO:0035198(miRNA binding)//GO:0003725(double-stranded RNA binding)//GO:0004530(deoxyribonuclease I activity)//GO:0070883(pre-miRNA binding)//GO:0004386(helicase activity)//GO:0035197(siRNA binding)//GO:0046872(metal ion bindin…	GO:0048608(reproductive structure development)//GO:0048255(mRNA stabilization)//GO:0010626(negative regulation of Schwann cell proliferation)//GO:0060119(inner ear receptor cell development)//GO:0010628(positive regulation of gene expression)//GO:0010070(zygote asymmetric cell division)//GO:2000630(positive regulation of miRNA metabolic process)//GO:0030423(targeting of mRNA for destruction invol…
ARHGAP5	ENSG00000100852	protein_coding	+	chr14:32544624-32628934	67.3322	0.260384	258.588	8.01451	0.0294	0.0653245	up	394	GFI2|RhoGAP5|p190-B|p190BRhoGAP	MIM:602680|HGNC:HGNC:675|Ensembl:ENSG00000100852|HPRD:04060	14	14q12	Rho GTPase activating protein 5	hsa04510(Focal adhesion)//hsa04670(Leukocyte transendothelial migration)	GO:0005783(endoplasmic reticulum)//GO:0005622(intracellular)//GO:0016020(membrane)//GO:0005737(cytoplasm)//GO:0005829(cytosol)	GO:0003924(GTPase activity)//GO:0005096(GTPase activator activity)//GO:0005515(protein binding)//GO:0005525(GTP binding)//GO:0042169(SH2 domain binding)	GO:0007266(Rho protein signal transduction)//GO:0008361(regulation of cell size)//GO:0002053(positive regulation of mesenchymal cell proliferation)//GO:0007155(cell adhesion)//GO:0007264(small GTPase mediated signal transduction)//GO:0030879(mammary gland development)//GO:0030335(positive regulation of cell migration)//GO:0043547(positive regulation of GTPase activity)//GO:0051056(regulation of s…
DHRS2	ENSG00000100867	protein_coding	+	chr14:24099323-24114848	50.5422	0	inf	inf	5e-05	0.000215776	up	10202	HEP27|SDR25C1	MIM:615194|HGNC:HGNC:18349|Ensembl:ENSG00000100867|HPRD:07483|Vega:OTTHUMG00000028771	14	14q11.2	dehydrogenase/reductase (SDR family) member 2		GO:0070062(extracellular exosome)//GO:0005635(nuclear envelope)//GO:0005759(mitochondrial matrix)//GO:0005739(mitochondrion)//GO:0005634(nucleus)//GO:0005737(cytoplasm)	GO:0004090(carbonyl reductase (NADPH) activity)//GO:0016491(oxidoreductase activity)//GO:0005515(protein binding)	GO:0055114(oxidation-reduction process)//GO:0008207(C21-steroid hormone metabolic process)//GO:0009636(response to toxic substance)//GO:0034599(cellular response to oxidative stress)//GO:0008285(negative regulation of cell proliferation)//GO:0043066(negative regulation of apoptotic process)//GO:0043011(myeloid dendritic cell differentiation)
CHD8	ENSG00000100888	protein_coding	-	chr14:21853352-21924285	30.3358	0	inf	inf	0.00095	0.00325339	up	57680	AUTS18|HELSNF1	MIM:610528|HGNC:HGNC:20153|Ensembl:ENSG00000100888|HPRD:16712|Vega:OTTHUMG00000170759	14	14q11.2	chromodomain helicase DNA binding protein 8	hsa04310(Wnt signaling pathway)	GO:0043234(protein complex)//GO:0005654(nucleoplasm)//GO:0005634(nucleus)//GO:0071339(MLL1 complex)	GO:0003678(DNA helicase activity)//GO:0070016(armadillo repeat domain binding)//GO:0008013(beta-catenin binding)//GO:0005524(ATP binding)//GO:0003682(chromatin binding)//GO:0042393(histone binding)//GO:0008094(DNA-dependent ATPase activity)//GO:0003677(DNA binding)//GO:0035064(methylated histone binding)//GO:0005515(protein binding)//GO:0002039(p53 binding)	GO:0045945(positive regulation of transcription from RNA polymerase III promoter)//GO:0090090(negative regulation of canonical Wnt signaling pathway)//GO:0048565(digestive tract development)//GO:0007420(brain development)//GO:0032508(DNA duplex unwinding)//GO:0006351(transcription, DNA-templated)//GO:0001701(in utero embryonic development)//GO:0030178(negative regulation of Wnt signaling pathway)…
REC8	ENSG00000100918	protein_coding	+	chr14:24641061-24708448	73.8174	0	inf	inf	0.0489	0.0984643	up	9985	HR21spB|REC8L1|Rec8p	MIM:608193|HGNC:HGNC:16879|Ensembl:ENSG00000100918|HPRD:09739|Vega:OTTHUMG00000171916	14	14q12	REC8 meiotic recombination protein	hsa04114(Oocyte meiosis)	GO:0000800(lateral element)//GO:0000778(condensed nuclear chromosome kinetochore)//GO:0034991(nuclear meiotic cohesin complex)//GO:0005634(nucleus)//GO:0001673(male germ cell nucleus)		GO:0001556(oocyte maturation)//GO:0007131(reciprocal meiotic recombination)//GO:0009566(fertilization)//GO:0007286(spermatid development)//GO:0007126(meiotic nuclear division)//GO:0007283(spermatogenesis)//GO:0000724(double-strand break repair via homologous recombination)//GO:0007130(synaptonemal complex assembly)//GO:0007141(male meiosis I)//GO:0007062(sister chromatid cohesion)//GO:0072520(sem…
PYGB	ENSG00000100994	protein_coding	+	chr20:25228704-25371619	32.5741	0	inf	inf	0.0103	0.0268364	up	5834	GPBB	MIM:138550|HGNC:HGNC:9723|Ensembl:ENSG00000100994|HPRD:00720|Vega:OTTHUMG00000032117	20	20p11.21	phosphorylase, glycogen; brain	hsa00500(Starch and sucrose metabolism)//	GO:0016020(membrane)//GO:0070062(extracellular exosome)//GO:0005737(cytoplasm)	GO:0030170(pyridoxal phosphate binding)//GO:0005515(protein binding)//GO:0008184(glycogen phosphorylase activity)	GO:0005975(carbohydrate metabolic process)//GO:0044281(small molecule metabolic process)//GO:0005980(glycogen catabolic process)//GO:0006006(glucose metabolic process)
MYBL2	ENSG00000101057	protein_coding	+	chr20:42295753-42345136	21.2053	0	inf	inf	0.0012	0.00397552	up	4605	B-MYB|BMYB	MIM:601415|HGNC:HGNC:7548|Ensembl:ENSG00000101057|HPRD:03247|Vega:OTTHUMG00000033062	20	20q13.1	v-myb avian myeloblastosis viral oncogene homolog-like 2	hsa05166(HTLV-I infection)	GO:0005654(nucleoplasm)//GO:0031523(Myb complex)	GO:0001077(transcriptional activator activity, RNA polymerase II core promoter proximal region sequence-specific binding)//GO:0000978(RNA polymerase II core promoter proximal region sequence-specific DNA binding)//GO:0005515(protein binding)//GO:0003700(transcription factor activity, sequence-specific DNA binding)	GO:0090307(mitotic spindle assembly)//GO:0000278(mitotic cell cycle)//GO:0006366(transcription from RNA polymerase II promoter)//GO:0045944(positive regulation of transcription from RNA polymerase II promoter)//GO:0000086(G2/M transition of mitotic cell cycle)//GO:0051726(regulation of cell cycle)
NELFCD	ENSG00000101158	protein_coding	+	chr20:57556262-57570188	137.136	0	inf	inf	5e-05	0.000215776	up	51497	HSPC130|NELF-C|NELF-D|TH1|TH1L	MIM:605297|HGNC:HGNC:15934|Ensembl:ENSG00000101158|HPRD:16096|Vega:OTTHUMG00000032861	20	20q13	negative elongation factor complex member C/D		GO:0005654(nucleoplasm)//GO:0005634(nucleus)//GO:0032021(NELF complex)//GO:0016020(membrane)	GO:0005515(protein binding)	GO:0010467(gene expression)//GO:0006366(transcription from RNA polymerase II promoter)//GO:0045892(negative regulation of transcription, DNA-templated)//GO:0016032(viral process)//GO:0050434(positive regulation of viral transcription)//GO:0006368(transcription elongation from RNA polymerase II promoter)
COL20A1	ENSG00000101203	protein_coding	+	chr20:61924537-61966203	29.6992	0	inf	inf	5e-05	0.000215776	up	57642	bA261N11.4	HGNC:HGNC:14670|Ensembl:ENSG00000101203|HPRD:17215|Vega:OTTHUMG00000032964	20	20q13.33	collagen type XX alpha 1		GO:0031012(extracellular matrix)//GO:0005788(endoplasmic reticulum lumen)//GO:0005581(collagen trimer)//GO:0005576(extracellular region)//GO:0005615(extracellular space)	GO:0005515(protein binding)	GO:0030198(extracellular matrix organization)
IDH3B	ENSG00000101365	protein_coding	-	chr20:2639040-2644865	45.0466	0	inf	inf	0.0001	0.00041302	up	3420	H-IDHB|RP46	MIM:604526|HGNC:HGNC:5385|Ensembl:ENSG00000101365|HPRD:05163|Vega:OTTHUMG00000031699	20	20p13	isocitrate dehydrogenase 3 (NAD+) beta	hsa00020(Citrate cycle (TCA cycle))//	GO:0005634(nucleus)//GO:0005739(mitochondrion)//GO:0005759(mitochondrial matrix)	GO:0016616(oxidoreductase activity, acting on the CH-OH group of donors, NAD or NADP as acceptor)//GO:0009055(electron carrier activity)//GO:0004449(isocitrate dehydrogenase (NAD+) activity)//GO:0000287(magnesium ion binding)//GO:0051287(NAD binding)	GO:0055114(oxidation-reduction process)//GO:0006102(isocitrate metabolic process)//GO:0006103(2-oxoglutarate metabolic process)//GO:0006734(NADH metabolic process)//GO:0044237(cellular metabolic process)//GO:0044281(small molecule metabolic process)//GO:0006099(tricarboxylic acid cycle)
SNTA1	ENSG00000101400	protein_coding	-	chr20:31995760-32031698	37.6544	11.2052	3.36044	1.74865	0.0134	0.0337276	up	6640	LQT12|SNT1|TACIP1|dJ1187J4.5	MIM:601017|HGNC:HGNC:11167|Ensembl:ENSG00000101400|HPRD:03009|Vega:OTTHUMG00000032259	20	20q11.2	syntrophin alpha 1		GO:0016328(lateral plasma membrane)//GO:0016013(syntrophin complex)//GO:0043234(protein complex)//GO:0045211(postsynaptic membrane)//GO:0030054(cell junction)//GO:0042383(sarcolemma)//GO:0031594(neuromuscular junction)//GO:0005622(intracellular)//GO:0005856(cytoskeleton)//GO:0005737(cytoplasm)	GO:0050998(nitric-oxide synthase binding)//GO:0003779(actin binding)//GO:0005198(structural molecule activity)//GO:0005516(calmodulin binding)//GO:0044325(ion channel binding)//GO:0017080(sodium channel regulator activity)//GO:0030165(PDZ domain binding)//GO:0005515(protein binding)//GO:0051117(ATPase binding)	GO:0060307(regulation of ventricular cardiac muscle cell membrane repolarization)//GO:0002027(regulation of heart rate)//GO:0006936(muscle contraction)//GO:1902305(regulation of sodium ion transmembrane transport)//GO:0003117(regulation of vasoconstriction by circulating norepinephrine)//GO:0007528(neuromuscular junction development)//GO:0086005(ventricular cardiac muscle cell action potential)//…
CST9L	ENSG00000101435	protein_coding	-	chr20:23545368-23549386	65.0394	0	inf	inf	5e-05	0.000215776	up	128821	CTES7B|bA218C14.1	MIM:616536|HGNC:HGNC:16233|Ensembl:ENSG00000101435|HPRD:16769|Vega:OTTHUMG00000032073	20	20p11.21	cystatin 9-like		GO:0005576(extracellular region)	GO:0005515(protein binding)//GO:0004869(cysteine-type endopeptidase inhibitor activity)	GO:0010951(negative regulation of endopeptidase activity)
FAM83D	ENSG00000101447	protein_coding	+	chr20:37554954-37581703	30.4164	0	inf	inf	5e-05	0.000215776	up	81610	C20orf129|CHICA|dJ616B8.3	HGNC:HGNC:16122|Ensembl:ENSG00000101447|HPRD:12744|Vega:OTTHUMG00000032462	20	20q11.23	family with sequence similarity 83 member D		GO:0097431(mitotic spindle pole)//GO:0005737(cytoplasm)	GO:0019901(protein kinase binding)//GO:0008017(microtubule binding)//GO:0005515(protein binding)//GO:0019894(kinesin binding)	GO:0042176(regulation of protein catabolic process)//GO:0007067(mitotic nuclear division)//GO:1902808(positive regulation of cell cycle G1/S phase transition)//GO:1902480(protein localization to mitotic spindle)//GO:0051310(metaphase plate congression)//GO:0051301(cell division)//GO:0008283(cell proliferation)//GO:0001837(epithelial to mesenchymal transition)//GO:0016477(cell migration)//GO:00320…
ZNF516	ENSG00000101493	protein_coding	-	chr18:74069643-74207146	45.3057	0	inf	inf	5e-05	0.000215776	up	9658	HsT287	MIM:615114|HGNC:HGNC:28990|Ensembl:ENSG00000101493|Vega:OTTHUMG00000165995	18	18q23	zinc finger protein 516		GO:0005634(nucleus)	GO:0003676(nucleic acid binding)//GO:0000987(core promoter proximal region sequence-specific DNA binding)//GO:0003700(transcription factor activity, sequence-specific DNA binding)//GO:0043565(sequence-specific DNA binding)//GO:0044212(transcription regulatory region DNA binding)//GO:0033613(activating transcription factor binding)//GO:0046872(metal ion binding)	GO:0060612(adipose tissue development)//GO:0006366(transcription from RNA polymerase II promoter)//GO:0007275(multicellular organism development)//GO:0009409(response to cold)//GO:0050873(brown fat cell differentiation)//GO:0007165(signal transduction)//GO:0045893(positive regulation of transcription, DNA-templated)
CDH20	ENSG00000101542	protein_coding	+	chr18:59000814-59223006	141.994	0	inf	inf	5e-05	0.000215776	up	28316	CDH7L3|Cdh7	MIM:605807|HGNC:HGNC:1760|Ensembl:ENSG00000101542|HPRD:10429|Vega:OTTHUMG00000132768	18	18q21.33	cadherin 20		GO:0005886(plasma membrane)//GO:0016021(integral component of membrane)	GO:0005509(calcium ion binding)	GO:0007156(homophilic cell adhesion via plasma membrane adhesion molecules)
USP14	ENSG00000101557	protein_coding	+	chr18:158382-268050	376.265	16.5339	22.7572	4.50825	0.0412	0.086706	up	9097	TGT	MIM:607274|HGNC:HGNC:12612|HPRD:06279	18	18p11.32	ubiquitin specific peptidase 14		GO:0005886(plasma membrane)//GO:0070062(extracellular exosome)//GO:0009986(cell surface)//GO:0045202(synapse)//GO:0005737(cytoplasm)//GO:0000502(proteasome complex)//GO:0016023(cytoplasmic, membrane-bounded vesicle)	GO:0070628(proteasome binding)//GO:0004197(cysteine-type endopeptidase activity)//GO:0004866(endopeptidase inhibitor activity)//GO:0008193(tRNA guanylyltransferase activity)//GO:0036459(thiol-dependent ubiquitinyl hydrolase activity)//GO:0005515(protein binding)//GO:0004843(thiol-dependent ubiquitin-specific protease activity)	GO:0016579(protein deubiquitination)//GO:0050920(regulation of chemotaxis)//GO:0007268(synaptic transmission)//GO:0061136(regulation of proteasomal protein catabolic process)//GO:0006511(ubiquitin-dependent protein catabolic process)//GO:0010951(negative regulation of endopeptidase activity)//GO:1903070(negative regulation of ER-associated ubiquitin-dependent protein catabolic process)
MYL12A	ENSG00000101608	protein_coding	+	chr18:3247478-3278282	57.8862	0	inf	inf	5e-05	0.000215776	up	10627	HEL-S-24|MLC-2B|MLCB|MRCL3|MRLC3|MYL2B	HGNC:HGNC:16701|Ensembl:ENSG00000101608|HPRD:14735|Vega:OTTHUMG00000131509	18	18p11.31	myosin light chain 12A	hsa04510(Focal adhesion)//hsa04530(Tight junction)//hsa04611(Platelet activation)//hsa04670(Leukocyte transendothelial migration)//hsa04810(Regulation of actin cytoskeleton)	GO:0030018(Z disc)//GO:0070062(extracellular exosome)//GO:0016460(myosin II complex)//GO:0001725(stress fiber)//GO:0005829(cytosol)//GO:0016459(myosin complex)	GO:0005515(protein binding)//GO:0005509(calcium ion binding)//GO:0035254(glutamate receptor binding)	GO:0008360(regulation of cell shape)//GO:0007411(axon guidance)//GO:0048013(ephrin receptor signaling pathway)//GO:0070527(platelet aggregation)//GO:0006936(muscle contraction)//GO:0072661(protein targeting to plasma membrane)
RIOK3	ENSG00000101782	protein_coding	+	chr18:21032786-21066567	55.5279	0	inf	inf	5e-05	0.000215776	up	8780	SUDD	MIM:603579|HGNC:HGNC:11451|Ensembl:ENSG00000101782|HPRD:04659|Vega:OTTHUMG00000131813	18	18q11.2	RIO kinase 3			GO:0005524(ATP binding)//GO:0005515(protein binding)//GO:0046872(metal ion binding)//GO:0004674(protein serine/threonine kinase activity)	GO:0006468(protein phosphorylation)//GO:0007059(chromosome segregation)
VSIG1	ENSG00000101842	protein_coding	+	chrX:107288199-107322414	33.6875	0	inf	inf	0.0062	0.0171893	up	340547	1700062D20Rik|GPA34|dJ889N15.1	MIM:300620|HGNC:HGNC:28675|Ensembl:ENSG00000101842|HPRD:06655|Vega:OTTHUMG00000022175	X	Xq22.3	V-set and immunoglobulin domain containing 1		GO:0016323(basolateral plasma membrane)//GO:0005886(plasma membrane)//GO:0016021(integral component of membrane)		GO:0003382(epithelial cell morphogenesis)//GO:0030277(maintenance of gastrointestinal epithelium)
WDR13	ENSG00000101940	protein_coding	+	chrX:48448429-48463582	59.2186	0	inf	inf	0.0085	0.0226425	up	64743	MG21	MIM:300512|HGNC:HGNC:14352|Ensembl:ENSG00000101940|HPRD:06753|Vega:OTTHUMG00000024119	X	Xp11.23	WD repeat domain 13		GO:0005654(nucleoplasm)//GO:0005737(cytoplasm)
PLP2	ENSG00000102007	protein_coding	+	chrX:49028272-49042845	24.5994	0	inf	inf	0.02975	0.0660048	up	5355	A4|A4LSB	MIM:300112|HGNC:HGNC:9087|Ensembl:ENSG00000102007|HPRD:02121|Vega:OTTHUMG00000021513	X	Xp11.23	proteolipid protein 2 (colonic epithelium-enriched)		GO:0005886(plasma membrane)//GO:0070062(extracellular exosome)//GO:0016020(membrane)//GO:0005789(endoplasmic reticulum membrane)//GO:0016021(integral component of membrane)//GO:0005783(endoplasmic reticulum)	GO:0019956(chemokine binding)//GO:0005515(protein binding)//GO:0015075(ion transmembrane transporter activity)	GO:0034220(ion transmembrane transport)//GO:0019221(cytokine-mediated signaling pathway)//GO:0006935(chemotaxis)//GO:0006811(ion transport)
CDK16	ENSG00000102225	protein_coding	+	chrX:47077258-47089396	24.162	0	inf	inf	0.00075	0.00266644	up	5127	PCTAIRE|PCTAIRE1|PCTGAIRE|PCTK1	MIM:311550|HGNC:HGNC:8749|Ensembl:ENSG00000102225|HPRD:02409|Vega:OTTHUMG00000021438	X	Xp11	cyclin-dependent kinase 16		GO:0005886(plasma membrane)//GO:0043005(neuron projection)//GO:0008021(synaptic vesicle)//GO:0030054(cell junction)//GO:0015630(microtubule cytoskeleton)//GO:0031234(extrinsic component of cytoplasmic side of plasma membrane)//GO:0005737(cytoplasm)	GO:0004672(protein kinase activity)//GO:0005524(ATP binding)//GO:0004693(cyclin-dependent protein serine/threonine kinase activity)//GO:0004674(protein serine/threonine kinase activity)//GO:0005515(protein binding)	GO:0031175(neuron projection development)//GO:0006468(protein phosphorylation)//GO:0030252(growth hormone secretion)//GO:0007283(spermatogenesis)//GO:0061178(regulation of insulin secretion involved in cellular response to glucose stimulus)//GO:0006887(exocytosis)//GO:0051726(regulation of cell cycle)
PCYT1B	ENSG00000102230	protein_coding	-	chrX:24576203-24690794	29.3922	0	inf	inf	5e-05	0.000215776	up	9468	CCTB|CTB	MIM:300948|HGNC:HGNC:8755|Ensembl:ENSG00000102230|HPRD:05376|Vega:OTTHUMG00000021270	X	Xp22.11	phosphate cytidylyltransferase 1, choline, beta	hsa00564(Glycerophospholipid metabolism)//	GO:0005789(endoplasmic reticulum membrane)//GO:0005737(cytoplasm)	GO:0003824(catalytic activity)//GO:0004105(choline-phosphate cytidylyltransferase activity)	GO:0006644(phospholipid metabolic process)//GO:0044281(small molecule metabolic process)//GO:0001541(ovarian follicle development)//GO:0007283(spermatogenesis)//GO:0046474(glycerophospholipid biosynthetic process)//GO:0006656(phosphatidylcholine biosynthetic process)//GO:0009058(biosynthetic process)//GO:0006657(CDP-choline pathway)
PORCN	ENSG00000102312	protein_coding	+	chrX:48367349-48379202	120.794	0	inf	inf	5e-05	0.000215776	up	64840	DHOF|FODH|MG61|PORC|PPN	MIM:300651|HGNC:HGNC:17652|Ensembl:ENSG00000102312|HPRD:06680|Vega:OTTHUMG00000024116	X	Xp11.23	porcupine homolog (Drosophila)	hsa04310(Wnt signaling pathway)	GO:0005783(endoplasmic reticulum)//GO:0016021(integral component of membrane)//GO:0032281(AMPA glutamate receptor complex)//GO:0005789(endoplasmic reticulum membrane)//GO:0030176(integral component of endoplasmic reticulum membrane)	GO:0017147(Wnt-protein binding)//GO:1990698(palmitoleoyltransferase activity)	GO:0060070(canonical Wnt signaling pathway)//GO:0009100(glycoprotein metabolic process)//GO:0016055(Wnt signaling pathway)//GO:0006497(protein lipidation)//GO:0045234(protein palmitoleylation)
ARHGEF7	ENSG00000102606	protein_coding	+	chr13:111766158-111958084	20.1497	0	inf	inf	5e-05	0.000215776	up	8874	BETA-PIX|COOL-1|COOL1|Nbla10314|P50|P50BP|P85|P85COOL1|P85SPR|PAK3|PIXB	MIM:605477|HGNC:HGNC:15607|Ensembl:ENSG00000102606|HPRD:05688|Vega:OTTHUMG00000017357	13	13q34	Rho guanine nucleotide exchange factor 7	hsa04810(Regulation of actin cytoskeleton)	GO:0005886(plasma membrane)//GO:0000322(storage vacuole)//GO:0030027(lamellipodium)//GO:0005938(cell cortex)//GO:0043005(neuron projection)//GO:0043234(protein complex)//GO:0001726(ruffle)//GO:0005829(cytosol)//GO:0005622(intracellular)//GO:0005925(focal adhesion)//GO:0043025(neuronal cell body)	GO:0005089(Rho guanyl-nucleotide exchange factor activity)//GO:0019901(protein kinase binding)//GO:0005515(protein binding)//GO:0005085(guanyl-nucleotide exchange factor activity)	GO:0048013(ephrin receptor signaling pathway)//GO:0097190(apoptotic signaling pathway)//GO:1900026(positive regulation of substrate adhesion-dependent cell spreading)//GO:0048011(neurotrophin TRK receptor signaling pathway)//GO:2000394(positive regulation of lamellipodium morphogenesis)//GO:0048041(focal adhesion assembly)//GO:0060124(positive regulation of growth hormone secretion)//GO:0042059(n…
HSF4	ENSG00000102878	protein_coding	+	chr16:67188082-67203848	27.5711	0	inf	inf	5e-05	0.000215776	up	3299	CTM|CTRCT5	MIM:602438|HGNC:HGNC:5227|HPRD:03896	16	16q21	heat shock transcription factor 4		GO:0005654(nucleoplasm)//GO:0005634(nucleus)	GO:0043565(sequence-specific DNA binding)//GO:0003714(transcription corepressor activity)//GO:0019903(protein phosphatase binding)//GO:0003700(transcription factor activity, sequence-specific DNA binding)	GO:0008284(positive regulation of cell proliferation)//GO:0048468(cell development)//GO:0033169(histone H3-K9 demethylation)//GO:0006351(transcription, DNA-templated)//GO:0045597(positive regulation of cell differentiation)//GO:0045944(positive regulation of transcription from RNA polymerase II promoter)//GO:0000122(negative regulation of transcription from RNA polymerase II promoter)//GO:0070207…
CBLN1	ENSG00000102924	protein_coding	-	chr16:49311827-49315742	93.9896	0	inf	inf	0.00085	0.00297056	up	869	-	MIM:600432|HGNC:HGNC:1543|Ensembl:ENSG00000102924|HPRD:02697|Vega:OTTHUMG00000133148	16	16q12.1	cerebellin 1 precursor		GO:0030054(cell junction)//GO:0005576(extracellular region)//GO:0045211(postsynaptic membrane)	GO:0042803(protein homodimerization activity)	GO:0021707(cerebellar granule cell differentiation)//GO:0007157(heterophilic cell-cell adhesion via plasma membrane cell adhesion molecules)//GO:0007268(synaptic transmission)//GO:0009306(protein secretion)//GO:0051965(positive regulation of synapse assembly)//GO:0007399(nervous system development)
SLC38A7	ENSG00000103042	protein_coding	-	chr16:58699012-58719008	27.5546	0	inf	inf	0.00015	0.00060113	up	55238	SNAT7	MIM:614236|HGNC:HGNC:25582|Ensembl:ENSG00000103042|HPRD:07701|Vega:OTTHUMG00000133491	16	16q21	solute carrier family 38 member 7		GO:0016021(integral component of membrane)//GO:0030424(axon)//GO:0043025(neuronal cell body)	GO:0015182(L-asparagine transmembrane transporter activity)//GO:0005313(L-glutamate transmembrane transporter activity)//GO:0015191(L-methionine transmembrane transporter activity)//GO:0015180(L-alanine transmembrane transporter activity)//GO:0015186(L-glutamine transmembrane transporter activity)//GO:0015194(L-serine transmembrane transporter activity)//GO:0005290(L-histidine transmembrane trans…	GO:0015803(branched-chain amino acid transport)//GO:0015825(L-serine transport)//GO:0089712(L-aspartate transmembrane transport)//GO:0006867(asparagine transport)//GO:0089711(L-glutamate transmembrane transport)//GO:0015810(aspartate transport)//GO:0006814(sodium ion transport)//GO:0006868(glutamine transport)//GO:0015821(methionine transport)//GO:0015808(L-alanine transport)//GO:0089709(L-histid…
SMPD3	ENSG00000103056	protein_coding	-	chr16:68344876-68482591	29.3312	0	inf	inf	5e-05	0.000215776	up	55512	NSMASE2	MIM:605777|HGNC:HGNC:14240|Ensembl:ENSG00000103056|HPRD:16154|Vega:OTTHUMG00000137559	16	16q22.1	sphingomyelin phosphodiesterase 3	hsa00600(Sphingolipid metabolism)//	GO:0005886(plasma membrane)//GO:0016021(integral component of membrane)//GO:0000137(Golgi cis cisterna)//GO:0000139(Golgi membrane)	GO:0004767(sphingomyelin phosphodiesterase activity)//GO:0046872(metal ion binding)	GO:0044281(small molecule metabolic process)//GO:0030072(peptide hormone secretion)//GO:0006687(glycosphingolipid metabolic process)//GO:0002244(hematopoietic progenitor cell differentiation)//GO:0007049(cell cycle)//GO:0007166(cell surface receptor signaling pathway)//GO:2000304(positive regulation of ceramide biosynthetic process)//GO:0006685(sphingomyelin catabolic process)//GO:0033209(tumor n…
PLA2G15	ENSG00000103066	protein_coding	+	chr16:68279206-68294961	47.2058	0	inf	inf	5e-05	0.000215776	up	23659	ACS|GXVPLA2|LLPL|LPLA2|LYPLA3	MIM:609362|HGNC:HGNC:17163|Ensembl:ENSG00000103066|HPRD:07128|Vega:OTTHUMG00000137554	16	16q22.1	phospholipase A2 group XV	hsa00564(Glycerophospholipid metabolism)//hsa04142(Lysosome)	GO:0016020(membrane)//GO:0005764(lysosome)//GO:0005739(mitochondrion)//GO:0005615(extracellular space)//GO:0070062(extracellular exosome)	GO:0005543(phospholipid binding)//GO:0047499(calcium-independent phospholipase A2 activity)//GO:0004622(lysophospholipase activity)//GO:0008374(O-acyltransferase activity)	GO:0006650(glycerophospholipid metabolic process)//GO:0046338(phosphatidylethanolamine catabolic process)//GO:0006672(ceramide metabolic process)//GO:0034638(phosphatidylcholine catabolic process)//GO:0009062(fatty acid catabolic process)//GO:0006629(lipid metabolic process)
NPRL3	ENSG00000103148	protein_coding	-	chr16:127005-188859	36.1485	0	inf	inf	5e-05	0.000215776	up	8131	C16orf35|CGTHBA|HS-40|MARE|NPR3|RMD11	MIM:600928|HGNC:HGNC:14124|Ensembl:ENSG00000103148|HPRD:11866|Vega:OTTHUMG00000047792	16	16p13.3	NPR3-like, GATOR1 complex subunit		GO:0005575(cellular_component)//GO:1990130(Iml1 complex)	GO:0003674(molecular_function)//GO:0005096(GTPase activator activity)	GO:0035909(aorta morphogenesis)//GO:0060021(palate development)//GO:0034198(cellular response to amino acid starvation)//GO:0048738(cardiac muscle tissue development)//GO:0043547(positive regulation of GTPase activity)//GO:0032007(negative regulation of TOR signaling)//GO:0008150(biological_process)//GO:0003281(ventricular septum development)
TAF1C	ENSG00000103168	protein_coding	-	chr16:84178864-84220669	25.949	2.38279	10.8902	3.44496	0.01135	0.0292102	up	9013	MGC:39976|SL1|TAFI110|TAFI95	MIM:604905|HGNC:HGNC:11534|Ensembl:ENSG00000103168|HPRD:05364|Vega:OTTHUMG00000176665	16	16q24	TATA-box binding protein associated factor, RNA polymerase I, C		GO:0005654(nucleoplasm)//GO:0043231(intracellular membrane-bounded organelle)//GO:0000120(RNA polymerase I transcription factor complex)	GO:0001164(RNA polymerase I CORE element sequence-specific DNA binding)//GO:0005515(protein binding)	GO:0000183(chromatin silencing at rDNA)//GO:0045815(positive regulation of gene expression, epigenetic)//GO:0006362(transcription elongation from RNA polymerase I promoter)//GO:0006360(transcription from RNA polymerase I promoter)//GO:0040029(regulation of gene expression, epigenetic)//GO:0010467(gene expression)//GO:0006366(transcription from RNA polymerase II promoter)//GO:0045814(negative regu…
COTL1	ENSG00000103187	protein_coding	-	chr16:84599199-84651683	30.5859	0	inf	inf	0.00015	0.00060113	up	23406	CLP	MIM:606748|HGNC:HGNC:18304|Ensembl:ENSG00000103187|HPRD:09482|Vega:OTTHUMG00000137634	16	16q24.1	coactosin-like F-actin binding protein 1		GO:0005622(intracellular)//GO:0005634(nucleus)//GO:0005856(cytoskeleton)//GO:0005737(cytoplasm)//GO:0070062(extracellular exosome)	GO:0005515(protein binding)//GO:0019899(enzyme binding)//GO:0003779(actin binding)	GO:0008150(biological_process)//GO:0050832(defense response to fungus)
USP10	ENSG00000103194	protein_coding	+	chr16:84733583-84813528	48.457	0	inf	inf	5e-05	0.000215776	up	9100	UBPO	MIM:609818|HGNC:HGNC:12608|Ensembl:ENSG00000103194|HPRD:07029|Vega:OTTHUMG00000176770	16	16q24.1	ubiquitin specific peptidase 10		GO:0005622(intracellular)//GO:0005769(early endosome)//GO:0005634(nucleus)//GO:0005737(cytoplasm)//GO:0005654(nucleoplasm)	GO:0004197(cysteine-type endopeptidase activity)//GO:0044325(ion channel binding)//GO:0002039(p53 binding)//GO:0044822(poly(A) RNA binding)//GO:0005515(protein binding)//GO:0004843(thiol-dependent ubiquitin-specific protease activity)	GO:0016579(protein deubiquitination)//GO:0030330(DNA damage response, signal transduction by p53 class mediator)//GO:0010506(regulation of autophagy)//GO:0006511(ubiquitin-dependent protein catabolic process)//GO:0006914(autophagy)//GO:0019985(translesion synthesis)//GO:0006281(DNA repair)
TSC2	ENSG00000103197	protein_coding	+	chr16:2089815-2185899	22.0025	0	inf	inf	0.0361	0.0778393	up	7249	LAM|PPP1R160|TSC4	MIM:191092|HGNC:HGNC:12363|Ensembl:ENSG00000103197|HPRD:01850|Vega:OTTHUMG00000128745	16	16p13.3	tuberous sclerosis 2		GO:0005764(lysosome)//GO:0033596(TSC1-TSC2 complex)//GO:0016020(membrane)//GO:0048471(perinuclear region of cytoplasm)//GO:0005794(Golgi apparatus)//GO:0005829(cytosol)//GO:0005634(nucleus)//GO:0005737(cytoplasm)	GO:0019902(phosphatase binding)//GO:0042803(protein homodimerization activity)//GO:0031267(small GTPase binding)//GO:0005096(GTPase activator activity)//GO:0005515(protein binding)//GO:0071889(14-3-3 protein binding)	GO:0046626(regulation of insulin receptor signaling pathway)//GO:0032007(negative regulation of TOR signaling)//GO:0050918(positive chemotaxis)//GO:0016192(vesicle-mediated transport)//GO:0008285(negative regulation of cell proliferation)//GO:0046323(glucose import)//GO:0048009(insulin-like growth factor receptor signaling pathway)//GO:0001843(neural tube closure)//GO:0044861(protein transport in…
LMF1	ENSG00000103227	protein_coding	-	chr16:903633-1031663	326.888	0	inf	inf	5e-05	0.000215776	up	64788	C16orf26|HMFN1876|JFP11|TMEM112|TMEM112A	MIM:611761|HGNC:HGNC:14154|Ensembl:ENSG00000103227|Ensembl:ENSG00000260807|HPRD:07789|Vega:OTTHUMG00000047848	16	16p13.3	lipase maturation factor 1		GO:0005794(Golgi apparatus)//GO:0016021(integral component of membrane)//GO:0005789(endoplasmic reticulum membrane)		GO:0044281(small molecule metabolic process)//GO:0033578(protein glycosylation in Golgi)//GO:0090207(regulation of triglyceride metabolic process)//GO:0044241(lipid digestion)//GO:0009306(protein secretion)//GO:0051604(protein maturation)//GO:0051006(positive regulation of lipoprotein lipase activity)//GO:0034382(chylomicron remnant clearance)//GO:0090181(regulation of cholesterol metabolic proce…
CLCN7	ENSG00000103249	protein_coding	-	chr16:1494934-1525581	46.1281	0	inf	inf	5e-05	0.000215776	up	1186	CLC-7|CLC7|OPTA2|OPTB4|PPP1R63	MIM:602727|HGNC:HGNC:2025|Ensembl:ENSG00000103249|HPRD:04103|Vega:OTTHUMG00000044467	16	16p13	chloride voltage-gated channel 7		GO:0005765(lysosomal membrane)//GO:0016020(membrane)//GO:0016021(integral component of membrane)//GO:0031410(cytoplasmic vesicle)	GO:0005524(ATP binding)//GO:0005247(voltage-gated chloride channel activity)//GO:0015297(antiporter activity)//GO:0005254(chloride channel activity)	GO:0006821(chloride transport)//GO:1902476(chloride transmembrane transport)//GO:0009268(response to pH)//GO:0055085(transmembrane transport)//GO:1903959(regulation of anion transmembrane transport)//GO:0006810(transport)//GO:0034220(ion transmembrane transport)
STUB1	ENSG00000103266	protein_coding	+	chr16:730223-734529	37.4496	0	inf	inf	0.0074	0.020025	up	10273	CHIP|HSPABP2|NY-CO-7|SCAR16|SDCCAG7|UBOX1	MIM:607207|HGNC:HGNC:11427|Ensembl:ENSG00000103266|HPRD:06232|Vega:OTTHUMG00000121140	16	16p13.3	STIP1 homology and U-box containing protein 1, E3 ubiquitin protein ligase	hsa04120(Ubiquitin mediated proteolysis)//hsa04141(Protein processing in endoplasmic reticulum)	GO:0042405(nuclear inclusion body)//GO:0005886(plasma membrane)//GO:0070062(extracellular exosome)//GO:0031371(ubiquitin conjugating enzyme complex)//GO:0045111(intermediate filament cytoskeleton)//GO:0005829(cytosol)//GO:0005783(endoplasmic reticulum)//GO:0005654(nucleoplasm)//GO:0005737(cytoplasm)//GO:0000151(ubiquitin ligase complex)	GO:0019900(kinase binding)//GO:1904264(ubiquitin protein ligase activity involved in ERAD pathway)//GO:0031625(ubiquitin protein ligase binding)//GO:0042803(protein homodimerization activity)//GO:0030911(TPR domain binding)//GO:0004842(ubiquitin-protein transferase activity)//GO:0061630(ubiquitin protein ligase activity)//GO:0030674(protein binding, bridging)//GO:0034450(ubiquitin-ubiquitin ligas…	GO:0070534(protein K63-linked ubiquitination)//GO:0071218(cellular response to misfolded protein)//GO:0032091(negative regulation of protein binding)//GO:0043161(proteasome-mediated ubiquitin-dependent protein catabolic process)//GO:0007179(transforming growth factor beta receptor signaling pathway)//GO:0031943(regulation of glucocorticoid metabolic process)//GO:0030968(endoplasmic reticulum unfo…
CRYM	ENSG00000103316	protein_coding	-	chr16:21244985-21329912	566.449	0	inf	inf	0.01315	0.0331722	up	1428	DFNA40|THBP	MIM:123740|HGNC:HGNC:2418|Ensembl:ENSG00000103316|HPRD:08831|Vega:OTTHUMG00000090707	16	16p12.2	crystallin mu		GO:0005739(mitochondrion)//GO:0005634(nucleus)//GO:0005782(peroxisomal matrix)//GO:0005737(cytoplasm)//GO:0070062(extracellular exosome)	GO:0070324(thyroid hormone binding)//GO:0047127(thiomorpholine-carboxylate dehydrogenase activity)//GO:0042803(protein homodimerization activity)//GO:0050661(NADP binding)//GO:0003714(transcription corepressor activity)//GO:0005515(protein binding)	GO:0055114(oxidation-reduction process)//GO:0070327(thyroid hormone transport)//GO:0044281(small molecule metabolic process)//GO:0042403(thyroid hormone metabolic process)//GO:0006554(lysine catabolic process)//GO:0000122(negative regulation of transcription from RNA polymerase II promoter)//GO:0034641(cellular nitrogen compound metabolic process)//GO:0007605(sensory perception of sound)
UBFD1	ENSG00000103353	protein_coding	+	chr16:23533334-23585711	420.108	0	inf	inf	5e-05	0.000215776	up	56061	UBPH	HGNC:HGNC:30565|Ensembl:ENSG00000103353|HPRD:15606|Vega:OTTHUMG00000128855	16	16p12	ubiquitin family domain containing 1			GO:0044822(poly(A) RNA binding)
EARS2	ENSG00000103356	protein_coding	-	chr16:23533334-23585711	92.5114	0	inf	inf	5e-05	0.000215776	up	124454	COXPD12|MSE1|gluRS	MIM:612799|HGNC:HGNC:29419|Ensembl:ENSG00000103356|Vega:OTTHUMG00000177018	16	16p12.2	glutamyl-tRNA synthetase 2, mitochondrial	hsa00860(Porphyrin and chlorophyll metabolism)//hsa00970(Aminoacyl-tRNA biosynthesis)//	GO:0005739(mitochondrion)//GO:0005759(mitochondrial matrix)//GO:0005737(cytoplasm)	GO:0005524(ATP binding)//GO:0050561(glutamate-tRNA(Gln) ligase activity)//GO:0004818(glutamate-tRNA ligase activity)//GO:0000049(tRNA binding)	GO:0006424(glutamyl-tRNA aminoacylation)//GO:0070127(tRNA aminoacylation for mitochondrial protein translation)//GO:0010467(gene expression)//GO:0006418(tRNA aminoacylation for protein translation)
RBL2	ENSG00000103479	protein_coding	+	chr16:53467888-53538323	349.767	0	inf	inf	5e-05	0.000215776	up	5934	P130|Rb2	MIM:180203|HGNC:HGNC:9894|Ensembl:ENSG00000103479|HPRD:01576|Vega:OTTHUMG00000133198	16	16q12.2	retinoblastoma-like 2	hsa04068(FoxO signaling pathway)//hsa04110(Cell cycle)//hsa04151(PI3K-Akt signaling pathway)//hsa05203(Viral carcinogenesis)	GO:0070062(extracellular exosome)//GO:0005667(transcription factor complex)//GO:0005730(nucleolus)//GO:0005654(nucleoplasm)//GO:0005634(nucleus)//GO:0005737(cytoplasm)	GO:0005515(protein binding)//GO:0003677(DNA binding)	GO:0016568(chromatin modification)//GO:0006351(transcription, DNA-templated)//GO:0000278(mitotic cell cycle)//GO:0007049(cell cycle)//GO:0006357(regulation of transcription from RNA polymerase II promoter)//GO:0043550(regulation of lipid kinase activity)//GO:0051726(regulation of cell cycle)
CTSH	ENSG00000103811	protein_coding	-	chr15:79213399-79241916	35.7929	0	inf	inf	5e-05	0.000215776	up	1512	ACC-4|ACC-5|ACC4|ACC5|CPSB	MIM:116820|HGNC:HGNC:2535|HPRD:00288	15	15q25.1	cathepsin H	hsa04142(Lysosome)//hsa04210(Apoptosis)	GO:0005764(lysosome)//GO:0070062(extracellular exosome)//GO:0097486(multivesicular body lumen)//GO:0005829(cytosol)//GO:0097208(alveolar lamellar body)//GO:0005615(extracellular space)	GO:0070324(thyroid hormone binding)//GO:0008233(peptidase activity)//GO:0004177(aminopeptidase activity)//GO:0008234(cysteine-type peptidase activity)//GO:0004175(endopeptidase activity)//GO:0004252(serine-type endopeptidase activity)//GO:0030108(HLA-A specific activating MHC class I receptor activity)//GO:0008656(cysteine-type endopeptidase activator activity involved in apoptotic process)//GO:0…	GO:0044267(cellular protein metabolic process)//GO:0097067(cellular response to thyroid hormone stimulus)//GO:0010815(bradykinin catabolic process)//GO:0010628(positive regulation of gene expression)//GO:0019882(antigen processing and presentation)//GO:0060448(dichotomous subdivision of terminal units involved in lung branching)//GO:0043066(negative regulation of apoptotic process)//GO:0006508(pr…
KIAA1199	ENSG00000103888	protein_coding	+	chr15:81071683-81282219	167.578	0	inf	inf	5e-05	0.000215776	up
RPAP1	ENSG00000103932	protein_coding	-	chr15:41809373-41836467	24.8036	0	inf	inf	5e-05	0.000215776	up	26015	-	MIM:611475|HGNC:HGNC:24567|Ensembl:ENSG00000103932|HPRD:11522|Vega:OTTHUMG00000130342	15	15q15.1	RNA polymerase II associated protein 1		GO:0005634(nucleus)	GO:0003899(DNA-directed RNA polymerase activity)//GO:0005515(protein binding)//GO:0003677(DNA binding)	GO:0006366(transcription from RNA polymerase II promoter)
RHOV	ENSG00000104140	protein_coding	-	chr15:41164411-41166487	39.4423	0	inf	inf	5e-05	0.000215776	up	171177	ARHV|CHP|WRCH2	HGNC:HGNC:18313|Ensembl:ENSG00000104140|HPRD:10191|Vega:OTTHUMG00000130134	15	15q13.3	ras homolog family member V		GO:0010008(endosome membrane)//GO:0005886(plasma membrane)//GO:0005829(cytosol)	GO:0046872(metal ion binding)//GO:0005515(protein binding)//GO:0005525(GTP binding)	GO:0051056(regulation of small GTPase mediated signal transduction)//GO:0007264(small GTPase mediated signal transduction)
RP1	ENSG00000104237	protein_coding	+	chr8:55528626-55543394	100.312	0	inf	inf	5e-05	0.000215776	up	6101	DCDC4A|ORP1	MIM:603937|HGNC:HGNC:10263|Ensembl:ENSG00000104237|HPRD:04896|Vega:OTTHUMG00000164379	8	8q12.1	retinitis pigmentosa 1 (autosomal dominant)		GO:0005874(microtubule)//GO:0005930(axoneme)//GO:0001750(photoreceptor outer segment)//GO:0005875(microtubule associated complex)//GO:0032391(photoreceptor connecting cilium)//GO:0001917(photoreceptor inner segment)	GO:0008017(microtubule binding)//GO:0005515(protein binding)	GO:0035845(photoreceptor cell outer segment organization)//GO:0060041(retina development in camera-type eye)//GO:0045494(photoreceptor cell maintenance)//GO:0007603(phototransduction, visible light)//GO:0046549(retinal cone cell development)//GO:0007601(visual perception)//GO:0042461(photoreceptor cell development)//GO:0035556(intracellular signal transduction)//GO:0046548(retinal rod cell develo…
TRPA1	ENSG00000104321	protein_coding	-	chr8:72740401-73030628	81.374	0	inf	inf	0.0026	0.00805848	up	8989	ANKTM1|FEPS	MIM:604775|HGNC:HGNC:497|Ensembl:ENSG00000104321|HPRD:09208|Vega:OTTHUMG00000164516	8	8q13	transient receptor potential cation channel subfamily A member 1	hsa04750(Inflammatory mediator regulation of TRP channels)	GO:0005622(intracellular)//GO:0016021(integral component of membrane)//GO:0005887(integral component of plasma membrane)//GO:0032421(stereocilium bundle)//GO:0005886(plasma membrane)	GO:0015267(channel activity)//GO:0097604(temperature-gated cation channel activity)//GO:0005218()//GO:0005216(ion channel activity)	GO:0051209(release of sequestered calcium ion into cytosol)//GO:0050968(detection of chemical stimulus involved in sensory perception of pain)//GO:0042493(response to drug)//GO:0051289(protein homotetramerization)//GO:0019233(sensory perception of pain)//GO:0055085(transmembrane transport)//GO:0048265(response to pain)//GO:0042542(response to hydrogen peroxide)//GO:0050955(thermoception)//GO:0009…
DECR1	ENSG00000104325	protein_coding	+	chr8:90945563-91064320	95.8939	0	inf	inf	0.0001	0.00041302	up	1666	DECR|NADPH|SDR18C1	MIM:222745|HGNC:HGNC:2753|Ensembl:ENSG00000104325|HPRD:01959|Vega:OTTHUMG00000163829	8	8q21.3	2,4-dienoyl-CoA reductase 1, mitochondrial		GO:0070062(extracellular exosome)//GO:0005759(mitochondrial matrix)//GO:0005739(mitochondrion)//GO:0005654(nucleoplasm)//GO:0005634(nucleus)//GO:0005737(cytoplasm)	GO:0016491(oxidoreductase activity)//GO:0016651(oxidoreductase activity, acting on NAD(P)H)//GO:0008670(2,4-dienoyl-CoA reductase (NADPH) activity)//GO:0070402(NADPH binding)	GO:0055114(oxidation-reduction process)//GO:0044255(cellular lipid metabolic process)//GO:0006635(fatty acid beta-oxidation)//GO:0044281(small molecule metabolic process)//GO:0051289(protein homotetramerization)
IKBKB	ENSG00000104365	protein_coding	+	chr8:42128819-42190171	285.502	0	inf	inf	0.03385	0.0736731	up	3551	IKK-beta|IKK2|IKKB|IMD15|NFKBIKB	MIM:603258|HGNC:HGNC:5960|Ensembl:ENSG00000104365|HPRD:04462|Vega:OTTHUMG00000164092	8	8p11.2	inhibitor of kappa light polypeptide gene enhancer in B-cells, kinase beta	hsa04010(MAPK signaling pathway)//hsa04014(Ras signaling pathway)//hsa04062(Chemokine signaling pathway)//hsa04064(NF-kappa B signaling pathway)//hsa04068(FoxO signaling pathway)//hsa04150(mTOR signaling pathway)//hsa04151(PI3K-Akt signaling pathway)//hsa04210(Apoptosis)//hsa04380(Osteoclast differentiation)//hsa04620(Toll-like receptor signaling pathway)//hsa04621(NOD-like receptor signaling pat…	GO:0009898(cytoplasmic side of plasma membrane)//GO:0035631(CD40 receptor complex)//GO:0005829(cytosol)//GO:0008385(IkappaB kinase complex)//GO:0045121(membrane raft)//GO:0005634(nucleus)//GO:0005737(cytoplasm)	GO:0004674(protein serine/threonine kinase activity)//GO:0019901(protein kinase binding)//GO:0042803(protein homodimerization activity)//GO:0004672(protein kinase activity)//GO:0046982(protein heterodimerization activity)//GO:0005524(ATP binding)//GO:0097110(scaffold protein binding)//GO:0008384(IkappaB kinase activity)//GO:0005515(protein binding)	GO:0034166(toll-like receptor 10 signaling pathway)//GO:0010976(positive regulation of neuron projection development)//GO:0043123(positive regulation of I-kappaB kinase/NF-kappaB signaling)//GO:0007249(I-kappaB kinase/NF-kappaB signaling)//GO:0001782(B cell homeostasis)//GO:0045893(positive regulation of transcription, DNA-templated)//GO:0070542(response to fatty acid)//GO:0035666(TRIF-dependent …
EMC2	ENSG00000104412	protein_coding	+	chr8:109455829-109499145	22.6217	0	inf	inf	0.00475	0.0136941	up	9694	KIAA0103|TTC35	MIM:607722|HGNC:HGNC:28963|Ensembl:ENSG00000104412|HPRD:09657|Vega:OTTHUMG00000164873	8	8q23.1	ER membrane protein complex subunit 2		GO:0005783(endoplasmic reticulum)//GO:0005739(mitochondrion)//GO:0005634(nucleus)//GO:0005737(cytoplasm)//GO:0072546(ER membrane protein complex)	GO:0005515(protein binding)
NDRG1	ENSG00000104419	protein_coding	-	chr8:134249413-134314265	89.9884	0	inf	inf	5e-05	0.000215776	up	10397	CAP43|CMT4D|DRG-1|DRG1|GC4|HMSNL|NDR1|NMSL|PROXY1|RIT42|RTP|TARG1|TDD5	MIM:605262|HGNC:HGNC:7679|Ensembl:ENSG00000104419|HPRD:05586|Vega:OTTHUMG00000164441	8	8q24.3	N-myc downstream regulated 1		GO:0005886(plasma membrane)//GO:0043209(myelin sheath)//GO:0005874(microtubule)//GO:0055038(recycling endosome membrane)//GO:0048471(perinuclear region of cytoplasm)//GO:0005829(cytosol)//GO:0005813(centrosome)//GO:0070062(extracellular exosome)//GO:0015630(microtubule cytoskeleton)//GO:0005913(cell-cell adherens junction)//GO:0005634(nucleus)//GO:0005737(cytoplasm)	GO:0045296(cadherin binding)//GO:0043015(gamma-tubulin binding)//GO:0008017(microtubule binding)//GO:0005515(protein binding)//GO:0017137(Rab GTPase binding)	GO:0030330(DNA damage response, signal transduction by p53 class mediator)//GO:0090232(positive regulation of spindle checkpoint)//GO:0045576(mast cell activation)//GO:0071456(cellular response to hypoxia)//GO:0042127(regulation of cell proliferation)//GO:0032287(peripheral nervous system myelin maintenance)//GO:0010038(response to metal ion)//GO:0008285(negative regulation of cell proliferation)
NCALD	ENSG00000104490	protein_coding	-	chr8:102698770-103137135	98.6855	7.6269	12.9391	3.69367	0.01205	0.0306971	up	83988	-	MIM:606722|HGNC:HGNC:7655|Ensembl:ENSG00000104490|HPRD:09466|Vega:OTTHUMG00000164876	8	8q22.2	neurocalcin delta	hsa04740(Olfactory transduction)	GO:0005622(intracellular)//GO:0030130(clathrin coat of trans-Golgi network vesicle)//GO:0070062(extracellular exosome)//GO:0005829(cytosol)	GO:0043014(alpha-tubulin binding)//GO:0003779(actin binding)//GO:0015631(tubulin binding)//GO:0005515(protein binding)//GO:0030276(clathrin binding)//GO:0005509(calcium ion binding)	GO:0003073(regulation of systemic arterial blood pressure)//GO:0016192(vesicle-mediated transport)//GO:0007268(synaptic transmission)//GO:0019722(calcium-mediated signaling)
INTS10	ENSG00000104613	protein_coding	+	chr8:19674650-19709594	85.6827	0	inf	inf	5e-05	0.000215776	up	55174	C8orf35|INT10	MIM:611353|HGNC:HGNC:25548|Ensembl:ENSG00000104613|HPRD:07686|Vega:OTTHUMG00000131065	8	8p21.3	integrator complex subunit 10		GO:0032039(integrator complex)	GO:0005515(protein binding)	GO:0016180(snRNA processing)
R3HCC1	ENSG00000104679	protein_coding	+	chr8:23127632-23153792	126.627	0	inf	inf	5e-05	0.000215776	up	203069	-	HGNC:HGNC:27329|Ensembl:ENSG00000104679|Vega:OTTHUMG00000163786	8	8p21.3	R3H domain and coiled-coil containing 1		GO:0035145(exon-exon junction complex)	GO:0000166(nucleotide binding)//GO:0003676(nucleic acid binding)
GYS1	ENSG00000104812	protein_coding	-	chr19:49471381-49496567	20.972	0	inf	inf	0.0164	0.0401713	up	2997	GSY|GYS	MIM:138570|HGNC:HGNC:4706|Ensembl:ENSG00000104812|HPRD:00721|Vega:OTTHUMG00000150723	19	19q13.3	glycogen synthase 1	hsa00500(Starch and sucrose metabolism)//hsa04151(PI3K-Akt signaling pathway)//hsa04152(AMPK signaling pathway)//hsa04910(Insulin signaling pathway)//hsa04922(Glucagon signaling pathway)//	GO:0016020(membrane)//GO:0016234(inclusion body)//GO:0005829(cytosol)	GO:0005536(glucose binding)//GO:0019901(protein kinase binding)//GO:0061547(glycogen synthase activity, transferring glucose-1-phosphate)//GO:0004373(glycogen (starch) synthase activity)//GO:0005515(protein binding)	GO:0044281(small molecule metabolic process)//GO:0005975(carbohydrate metabolic process)//GO:0005978(glycogen biosynthetic process)//GO:0007507(heart development)//GO:0006006(glucose metabolic process)
HNRNPL	ENSG00000104824	protein_coding	-	chr19:39306061-39342987	97.5081	0	inf	inf	5e-05	0.000215776	up	3191	HNRPL|P/OKcl.14|hnRNP-L	MIM:603083|HGNC:HGNC:5045|Ensembl:ENSG00000104824|HPRD:04360|Vega:OTTHUMG00000182612	19	19q13.2	heterogeneous nuclear ribonucleoprotein L		GO:0030529(intracellular ribonucleoprotein complex)//GO:0070062(extracellular exosome)//GO:0016020(membrane)//GO:0019013(viral nucleocapsid)//GO:0005654(nucleoplasm)//GO:0005634(nucleus)//GO:0005737(cytoplasm)	GO:0003676(nucleic acid binding)//GO:0003723(RNA binding)//GO:0044212(transcription regulatory region DNA binding)//GO:0000166(nucleotide binding)//GO:0044822(poly(A) RNA binding)//GO:0005515(protein binding)	GO:0006397(mRNA processing)//GO:0000398(mRNA splicing, via spliceosome)//GO:0010467(gene expression)//GO:0008380(RNA splicing)//GO:0006396(RNA processing)
KCNA7	ENSG00000104848	protein_coding	-	chr19:49570674-49576198	23.5946	0	inf	inf	5e-05	0.000215776	up	3743	HAK6|KV1.7	MIM:176268|HGNC:HGNC:6226|Ensembl:ENSG00000104848|HPRD:01445|Vega:OTTHUMG00000183343	19	19q13.3	potassium voltage-gated channel subfamily A member 7		GO:0005886(plasma membrane)//GO:0008076(voltage-gated potassium channel complex)//GO:0016021(integral component of membrane)	GO:0005251(delayed rectifier potassium channel activity)	GO:0034765(regulation of ion transmembrane transport)//GO:0051260(protein homooligomerization)//GO:0007268(synaptic transmission)//GO:0071805(potassium ion transmembrane transport)
LYL1	ENSG00000104903	protein_coding	-	chr19:13209846-13213975	44.7492	0	inf	inf	0.00025	0.000958139	up	4066	bHLHa18	MIM:151440|HGNC:HGNC:6734|Ensembl:ENSG00000104903|HPRD:01046|Vega:OTTHUMG00000180736	19	19p13.2	lymphoblastic leukemia associated hematopoiesis regulator 1	hsa05202(Transcriptional misregulation in cancer)	GO:0005634(nucleus)	GO:0000981(RNA polymerase II transcription factor activity, sequence-specific DNA binding)//GO:0046983(protein dimerization activity)//GO:0005515(protein binding)//GO:0000977(RNA polymerase II regulatory region sequence-specific DNA binding)//GO:0003677(DNA binding)	GO:0001955(blood vessel maturation)//GO:0006351(transcription, DNA-templated)//GO:0030183(B cell differentiation)//GO:0060216(definitive hemopoiesis)//GO:0006357(regulation of transcription from RNA polymerase II promoter)//GO:0006355(regulation of transcription, DNA-templated)//GO:0045893(positive regulation of transcription, DNA-templated)
CCDC130	ENSG00000104957	protein_coding	+	chr19:13842573-13874110	37.1971	0	inf	inf	0.00015	0.00060113	up	81576	-	HGNC:HGNC:28118|Ensembl:ENSG00000104957|HPRD:11304|Vega:OTTHUMG00000180837	19	19p13.2	coiled-coil domain containing 130		GO:0005575(cellular_component)	GO:0005515(protein binding)	GO:0009615(response to virus)
TNNT1	ENSG00000105048	protein_coding	-	chr19:55644161-55660722	40.4068	0	inf	inf	5e-05	0.000215776	up	7138	ANM|NEM5|STNT|TNT|TNTS	MIM:191041|HGNC:HGNC:11948|Ensembl:ENSG00000105048|HPRD:01841|Vega:OTTHUMG00000180542	19	19q13.4	troponin T1, slow skeletal type		GO:0005861(troponin complex)//GO:0005829(cytosol)	GO:0031014(troponin T binding)//GO:0005523(tropomyosin binding)//GO:0005515(protein binding)	GO:0030049(muscle filament sliding)//GO:0014883(transition between fast and slow fiber)//GO:0031444(slow-twitch skeletal muscle fiber contraction)//GO:0006937(regulation of muscle contraction)//GO:0003009(skeletal muscle contraction)//GO:0045932(negative regulation of muscle contraction)
ILVBL	ENSG00000105135	protein_coding	-	chr19:15218213-15236985	199.318	0	inf	inf	0.01075	0.0278803	up	10994	209L8|AHAS|ILV2H	MIM:605770|HGNC:HGNC:6041|Ensembl:ENSG00000105135|HPRD:16152|Vega:OTTHUMG00000165630	19	19p13.1	ilvB (bacterial acetolactate synthase)-like		GO:0016020(membrane)//GO:0016021(integral component of membrane)	GO:0003674(molecular_function)//GO:0030976(thiamine pyrophosphate binding)//GO:0000287(magnesium ion binding)//GO:0003824(catalytic activity)//GO:0005515(protein binding)//GO:0016740(transferase activity)	GO:0008152(metabolic process)//GO:0008150(biological_process)
SLC1A6	ENSG00000105143	protein_coding	-	chr19:15060845-15134081	32.6694	0	inf	inf	5e-05	0.000215776	up	6511	EAAT4	MIM:600637|HGNC:HGNC:10944|Ensembl:ENSG00000105143|HPRD:09005|Vega:OTTHUMG00000183351	19	19p13.12	solute carrier family 1 member 6	hsa04724(Glutamatergic synapse)	GO:0016020(membrane)//GO:0016021(integral component of membrane)//GO:0005887(integral component of plasma membrane)//GO:0005794(Golgi apparatus)//GO:0005886(plasma membrane)	GO:0017153(sodium:dicarboxylate symporter activity)//GO:0005313(L-glutamate transmembrane transporter activity)//GO:0015183(L-aspartate transmembrane transporter activity)	GO:0089712(L-aspartate transmembrane transport)//GO:0015813(L-glutamate transport)//GO:0007268(synaptic transmission)//GO:0015810(aspartate transport)//GO:0089711(L-glutamate transmembrane transport)//GO:0014047(glutamate secretion)//GO:0006835(dicarboxylic acid transport)//GO:0042391(regulation of membrane potential)//GO:0055085(transmembrane transport)//GO:0006811(ion transport)//GO:0007269(neu…
ANKRD27	ENSG00000105186	protein_coding	-	chr19:33087912-33169206	30.2572	0	inf	inf	0.03825	0.0815801	up	84079	PP12899|VARP	HGNC:HGNC:25310|Ensembl:ENSG00000105186|HPRD:10650|Vega:OTTHUMG00000180225	19	19q13.11	ankyrin repeat domain 27		GO:0005886(plasma membrane)//GO:0030659(cytoplasmic vesicle membrane)//GO:0030133(transport vesicle)//GO:0016020(membrane)//GO:0005764(lysosome)//GO:0005770(late endosome)//GO:0043005(neuron projection)//GO:0097422(tubular endosome)//GO:0042470(melanosome)//GO:0005769(early endosome)//GO:0005737(cytoplasm)	GO:0000149(SNARE binding)//GO:0005096(GTPase activator activity)//GO:0005515(protein binding)//GO:0005085(guanyl-nucleotide exchange factor activity)//GO:0017137(Rab GTPase binding)	GO:0035544(negative regulation of SNARE complex assembly)//GO:0035646(endosome to melanosome transport)//GO:1990126(retrograde transport, endosome to plasma membrane)//GO:0050775(positive regulation of dendrite morphogenesis)//GO:0043547(positive regulation of GTPase activity)//GO:0048812(neuron projection morphogenesis)//GO:0045022(early endosome to late endosome transport)//GO:0015031(protein t…
RPS16	ENSG00000105193	protein_coding	-	chr19:39923846-39926588	153.265	0	inf	inf	0.0185	0.0443539	up	6217	S16	MIM:603675|HGNC:HGNC:10396|Ensembl:ENSG00000105193|HPRD:04724|Vega:OTTHUMG00000182972	19	19q13.1	ribosomal protein S16	hsa03010(Ribosome)	GO:0070062(extracellular exosome)//GO:0016020(membrane)//GO:0015935(small ribosomal subunit)//GO:0005829(cytosol)//GO:0022627(cytosolic small ribosomal subunit)//GO:0005840(ribosome)//GO:0005925(focal adhesion)	GO:0044822(poly(A) RNA binding)//GO:0003735(structural constituent of ribosome)//GO:0005515(protein binding)//GO:0003723(RNA binding)	GO:0006415(translational termination)//GO:0001887(selenium compound metabolic process)//GO:0044267(cellular protein metabolic process)//GO:0000184(nuclear-transcribed mRNA catabolic process, nonsense-mediated decay)//GO:0044281(small molecule metabolic process)//GO:0006614(SRP-dependent cotranslational protein targeting to membrane)//GO:0019083(viral transcription)//GO:0042274(ribosomal small sub…
PIAS4	ENSG00000105229	protein_coding	+	chr19:4007643-4039384	25.3093	0	inf	inf	0.00375	0.0111894	up	51588	PIAS-gamma|PIASY|Piasg|ZMIZ6	MIM:605989|HGNC:HGNC:17002|Ensembl:ENSG00000105229|HPRD:06910|Vega:OTTHUMG00000181759	19	19p13.3	protein inhibitor of activated STAT 4	hsa04064(NF-kappa B signaling pathway)//hsa04120(Ubiquitin mediated proteolysis)//hsa04630(Jak-STAT signaling pathway)	GO:1990234(transferase complex)//GO:0016363(nuclear matrix)//GO:0016605(PML body)//GO:0005654(nucleoplasm)//GO:0005634(nucleus)//GO:0005737(cytoplasm)	GO:0061665(SUMO ligase activity)//GO:0008270(zinc ion binding)//GO:0031625(ubiquitin protein ligase binding)//GO:0019789(SUMO transferase activity)//GO:0016874(ligase activity)//GO:0005515(protein binding)//GO:0003677(DNA binding)//GO:0008022(protein C-terminus binding)	GO:0033235(positive regulation of protein sumoylation)//GO:0044267(cellular protein metabolic process)//GO:0032088(negative regulation of NF-kappaB transcription factor activity)//GO:1902231(positive regulation of intrinsic apoptotic signaling pathway in response to DNA damage)//GO:1902174(positive regulation of keratinocyte apoptotic process)//GO:0016055(Wnt signaling pathway)//GO:0006303(double…
CCDC94	ENSG00000105248	protein_coding	+	chr19:4247075-4269087	20.8547	0	inf	inf	0.00165	0.00530123	up	55702	-	HGNC:HGNC:25518|Ensembl:ENSG00000105248|HPRD:08546|Vega:OTTHUMG00000181867	19	19p13.3	coiled-coil domain containing 94			GO:0005515(protein binding)
TBCB	ENSG00000105254	protein_coding	+	chr19:36602103-36616849	59.943	0	inf	inf	0.0001	0.00041302	up	1155	CG22|CKAP1|CKAPI	MIM:601303|HGNC:HGNC:1989|Ensembl:ENSG00000105254|HPRD:03196|Vega:OTTHUMG00000048143	19	19q13.11-q13.12	tubulin folding cofactor B		GO:0005654(nucleoplasm)//GO:0005874(microtubule)//GO:0005737(cytoplasm)//GO:0015630(microtubule cytoskeleton)	GO:0005515(protein binding)	GO:0007399(nervous system development)//GO:0044267(cellular protein metabolic process)//GO:0030154(cell differentiation)//GO:0051084('de novo' posttranslational protein folding)
CLIP3	ENSG00000105270	protein_coding	-	chr19:36505409-36545664	35.3625	0	inf	inf	0.00365	0.0109198	up	25999	CLIPR-59|CLIPR59|RSNL1	MIM:607382|HGNC:HGNC:24314|Ensembl:ENSG00000105270|HPRD:09572|Vega:OTTHUMG00000181747	19	19q13.12	CAP-Gly domain containing linker protein 3		GO:0005886(plasma membrane)//GO:0055038(recycling endosome membrane)//GO:0005802(trans-Golgi network)//GO:0032588(trans-Golgi network membrane)//GO:0005829(cytosol)//GO:0031901(early endosome membrane)//GO:0045121(membrane raft)//GO:0005795(Golgi stack)	GO:0008017(microtubule binding)//GO:0035594(ganglioside binding)	GO:0018230(peptidyl-L-cysteine S-palmitoylation)//GO:0031115(negative regulation of microtubule polymerization)//GO:0043065(positive regulation of apoptotic process)//GO:0044091(membrane biogenesis)//GO:0010803(regulation of tumor necrosis factor-mediated signaling pathway)//GO:0010828(positive regulation of glucose transport)//GO:0090004(positive regulation of establishment of protein localizati…
CCDC9	ENSG00000105321	protein_coding	+	chr19:47759236-47775210	42.4496	0	inf	inf	0.00675	0.0184706	up	26093	-	HGNC:HGNC:24560|Ensembl:ENSG00000105321|HPRD:10813|Vega:OTTHUMG00000183503	19	19q13.32	coiled-coil domain containing 9			GO:0044822(poly(A) RNA binding)//GO:0005515(protein binding)
HNRNPUL1	ENSG00000105323	protein_coding	+	chr19:41768400-41930910	46.7198	0	inf	inf	5e-05	0.000215776	up	11100	E1B-AP5|E1BAP5|HNRPUL1	MIM:605800|HGNC:HGNC:17011|Ensembl:ENSG00000105323|HPRD:10428|Vega:OTTHUMG00000182740	19	19q13.2	heterogeneous nuclear ribonucleoprotein U-like 1	hsa05164(Influenza A)	GO:0030529(intracellular ribonucleoprotein complex)//GO:0005654(nucleoplasm)//GO:0005634(nucleus)//GO:0019013(viral nucleocapsid)	GO:0044822(poly(A) RNA binding)//GO:0003723(RNA binding)//GO:0019899(enzyme binding)//GO:0005515(protein binding)	GO:0008380(RNA splicing)//GO:0006396(RNA processing)//GO:0000398(mRNA splicing, via spliceosome)//GO:0010467(gene expression)//GO:0006351(transcription, DNA-templated)//GO:0009615(response to virus)//GO:0006355(regulation of transcription, DNA-templated)
ATP5SL	ENSG00000105341	protein_coding	-	chr19:41937222-41946622	67.7622	0	inf	inf	5e-05	0.000215776	up	55101	-	HGNC:HGNC:25496|Ensembl:ENSG00000105341|HPRD:07655|Vega:OTTHUMG00000182342	19	19q13.2	ATP5S-like		GO:0005739(mitochondrion)
MYH14	ENSG00000105357	protein_coding	+	chr19:50691442-50813802	233.833	7.46457	31.3256	4.96927	0.0446	0.0922509	up	79784	DFNA4|DFNA4A|FP17425|MHC16|MYH17|NMHC II-C|NMHC-II-C|PNMHH|myosin	MIM:608568|HGNC:HGNC:23212|Ensembl:ENSG00000105357|HPRD:10543|Vega:OTTHUMG00000183034	19	19q13.33	myosin, heavy chain 14, non-muscle	hsa04530(Tight junction)//hsa04810(Regulation of actin cytoskeleton)//hsa05132(Salmonella infection)	GO:0043209(myelin sheath)//GO:0016460(myosin II complex)//GO:0005903(brush border)//GO:0016020(membrane)//GO:0001725(stress fiber)//GO:0005829(cytosol)//GO:0042641(actomyosin)//GO:0097513(myosin II filament)//GO:0070062(extracellular exosome)//GO:0030426(growth cone)//GO:0030424(axon)//GO:0016459(myosin complex)	GO:0000146(microfilament motor activity)//GO:0005524(ATP binding)//GO:0005516(calmodulin binding)//GO:0003774(motor activity)//GO:0030898(actin-dependent ATPase activity)//GO:0051015(actin filament binding)//GO:0003779(actin binding)	GO:0008360(regulation of cell shape)//GO:0008152(metabolic process)//GO:0048013(ephrin receptor signaling pathway)//GO:0031032(actomyosin structure organization)//GO:0070584(mitochondrion morphogenesis)//GO:0019228(neuronal action potential)//GO:0071625(vocalization behavior)//GO:0007264(small GTPase mediated signal transduction)//GO:0007411(axon guidance)//GO:0030048(actin filament-based movemen…
RABAC1	ENSG00000105404	protein_coding	-	chr19:42460832-42463542	418.336	59.1036	7.07799	2.82334	0.0384	0.0817458	up	10567	PRA1|PRAF1|YIP3	MIM:604925|HGNC:HGNC:9794|Ensembl:ENSG00000105404|HPRD:05375|Vega:OTTHUMG00000182737	19	19q13.2	Rab acceptor 1 (prenylated)		GO:0016021(integral component of membrane)//GO:0016020(membrane)//GO:0005794(Golgi apparatus)//GO:0005886(plasma membrane)//GO:0008021(synaptic vesicle)//GO:0030054(cell junction)	GO:0070064(proline-rich region binding)//GO:0005515(protein binding)//GO:0042802(identical protein binding)//GO:0008022(protein C-terminus binding)
PTPRS	ENSG00000105426	protein_coding	-	chr19:5158505-5340814	27.181	0	inf	inf	5e-05	0.000215776	up	5802	PTPSIGMA	MIM:601576|HGNC:HGNC:9681|Ensembl:ENSG00000105426|HPRD:03344|Vega:OTTHUMG00000180325	19	19p13.3	protein tyrosine phosphatase, receptor type S		GO:0016021(integral component of membrane)//GO:0005887(integral component of plasma membrane)//GO:0070062(extracellular exosome)	GO:0005515(protein binding)//GO:0005001(transmembrane receptor protein tyrosine phosphatase activity)//GO:0004725(protein tyrosine phosphatase activity)	GO:0022038(corpus callosum development)//GO:0021510(spinal cord development)//GO:0021987(cerebral cortex development)//GO:0021549(cerebellum development)//GO:0030198(extracellular matrix organization)//GO:0007155(cell adhesion)//GO:0021766(hippocampus development)//GO:0090557(establishment of endothelial intestinal barrier)//GO:0035335(peptidyl-tyrosine dephosphorylation)
ZNRF4	ENSG00000105428	protein_coding	+	chr19:5455425-5456867	35.7477	0	inf	inf	5e-05	0.000215776	up	148066	RNF204|SPERIZIN|Ssrzf1|spzn	MIM:612063|HGNC:HGNC:17726|Ensembl:ENSG00000105428|HPRD:15895|Vega:OTTHUMG00000180356	19	19p13.3	zinc and ring finger 4		GO:0016021(integral component of membrane)//GO:0005789(endoplasmic reticulum membrane)	GO:0016874(ligase activity)//GO:0008270(zinc ion binding)//GO:0005515(protein binding)	GO:0042787(protein ubiquitination involved in ubiquitin-dependent protein catabolic process)
CCDC114	ENSG00000105479	protein_coding	-	chr19:48799713-48833810	24.18	0	inf	inf	5e-05	0.000215776	up	93233	CILD20	MIM:615038|HGNC:HGNC:26560|Ensembl:ENSG00000105479|HPRD:08149|Vega:OTTHUMG00000156161	19	19q13.33	coiled-coil domain containing 114		GO:0005929(cilium)//GO:0005930(axoneme)//GO:0036157(outer dynein arm)	GO:0005515(protein binding)	GO:0036158(outer dynein arm assembly)//GO:0003341(cilium movement)
SIGLEC6	ENSG00000105492	protein_coding	-	chr19:52022778-52035110	28.8241	0	inf	inf	0.004	0.0118415	up	946	CD327|CD33L|CD33L1|CD33L2|CDW327|OBBP1	MIM:604405|HGNC:HGNC:10875|Ensembl:ENSG00000105492|HPRD:16058|Vega:OTTHUMG00000133571	19	19q13.3	sialic acid binding Ig like lectin 6		GO:0016020(membrane)//GO:0005887(integral component of plasma membrane)//GO:0005576(extracellular region)	GO:0030246(carbohydrate binding)//GO:0005515(protein binding)	GO:0007155(cell adhesion)//GO:0007267(cell-cell signaling)
TMEM205	ENSG00000105518	protein_coding	-	chr19:11406823-11465620	37.8322	0	inf	inf	5e-05	0.000215776	up	374882	UNQ501	MIM:613771|HGNC:HGNC:29631|Ensembl:ENSG00000105518|HPRD:18605|Vega:OTTHUMG00000182021	19	19p13.2	transmembrane protein 205		GO:0016021(integral component of membrane)//GO:0070062(extracellular exosome)
FAM83E	ENSG00000105523	protein_coding	-	chr19:49104066-49118111	28.2762	0	inf	inf	0.01905	0.0454196	up	54854	-	HGNC:HGNC:25972|Ensembl:ENSG00000105523|HPRD:07883|Vega:OTTHUMG00000183315	19	19q13.33	family with sequence similarity 83 member E			GO:0019901(protein kinase binding)
GCDH	ENSG00000105607	protein_coding	+	chr19:13001839-13030090	57.4989	0	inf	inf	0.0002	0.000782771	up	2639	ACAD5|GCD	MIM:608801|HGNC:HGNC:4189|Ensembl:ENSG00000105607|HPRD:01977|Vega:OTTHUMG00000180561	19	19p13.2	glutaryl-CoA dehydrogenase	hsa00071(Fatty acid degradation)//hsa00310(Lysine degradation)//hsa00380(Tryptophan metabolism)//	GO:0005743(mitochondrial inner membrane)//GO:0005739(mitochondrion)//GO:0005759(mitochondrial matrix)	GO:0052890(oxidoreductase activity, acting on the CH-CH group of donors, with a flavin as acceptor)//GO:0003995(acyl-CoA dehydrogenase activity)//GO:0009055(electron carrier activity)//GO:0000062(fatty-acyl-CoA binding)//GO:0004361(glutaryl-CoA dehydrogenase activity)//GO:0050660(flavin adenine dinucleotide binding)//GO:0016627(oxidoreductase activity, acting on the CH-CH group of donors)	GO:0055114(oxidation-reduction process)//GO:0044281(small molecule metabolic process)//GO:0006568(tryptophan metabolic process)//GO:0046949(fatty-acyl-CoA biosynthetic process)//GO:0055088(lipid homeostasis)//GO:0006554(lysine catabolic process)//GO:0034641(cellular nitrogen compound metabolic process)//GO:0033539(fatty acid beta-oxidation using acyl-CoA dehydrogenase)
KCNN1	ENSG00000105642	protein_coding	+	chr19:18062101-18110889	102.424	0	inf	inf	5e-05	0.000215776	up	3780	KCa2.1|SK1|SKCA1|hSK1	MIM:602982|HGNC:HGNC:6290|HPRD:04282	19	19p13.1	potassium calcium-activated channel subfamily N member 1	hsa04911(Insulin secretion)	GO:0016021(integral component of membrane)//GO:0008076(voltage-gated potassium channel complex)//GO:0005886(plasma membrane)//GO:0043025(neuronal cell body)	GO:0015269(calcium-activated potassium channel activity)//GO:0046982(protein heterodimerization activity)//GO:0005516(calmodulin binding)//GO:0016286(small conductance calcium-activated potassium channel activity)	GO:0006813(potassium ion transport)//GO:0007268(synaptic transmission)//GO:0071805(potassium ion transmembrane transport)
ARRDC2	ENSG00000105643	protein_coding	+	chr19:18111940-18124911	28.2106	0	inf	inf	5e-05	0.000215776	up	27106	CLONE24945|PP2703	HGNC:HGNC:25225|Ensembl:ENSG00000105643|HPRD:12492|Vega:OTTHUMG00000183483	19	19p13.11	arrestin domain containing 2		GO:0005886(plasma membrane)//GO:0031410(cytoplasmic vesicle)		GO:0007165(signal transduction)
CRTC1	ENSG00000105662	protein_coding	+	chr19:18794486-18893004	166.524	0	inf	inf	5e-05	0.000215776	up	23373	MECT1|TORC-1|TORC1|WAMTP1	MIM:607536|HGNC:HGNC:16062|Ensembl:ENSG00000105662|HPRD:06339|Vega:OTTHUMG00000183115	19	19p13.11	CREB regulated transcription coactivator 1	hsa05166(HTLV-I infection)	GO:0005886(plasma membrane)//GO:0030425(dendrite)//GO:0045202(synapse)//GO:0005654(nucleoplasm)//GO:0005634(nucleus)//GO:0005737(cytoplasm)//GO:0043025(neuronal cell body)	GO:0008140(cAMP response element binding protein binding)//GO:0005515(protein binding)	GO:1900273(positive regulation of long-term synaptic potentiation)//GO:0043153(entrainment of circadian clock by photoperiod)//GO:0051289(protein homotetramerization)//GO:0032793(positive regulation of CREB transcription factor activity)//GO:0060081(membrane hyperpolarization)//GO:0006351(transcription, DNA-templated)//GO:0048511(rhythmic process)//GO:0016032(viral process)//GO:0007613(memory)//G…
ETV2	ENSG00000105672	protein_coding	+	chr19:36132646-36135773	72.8929	0	inf	inf	5e-05	0.000215776	up	2116	ER71|ETSRP71	MIM:609358|HGNC:HGNC:3491|Ensembl:ENSG00000105672|HPRD:16871|Vega:OTTHUMG00000150545	19	19q13.12	ETS variant 2		GO:0005634(nucleus)	GO:0001077(transcriptional activator activity, RNA polymerase II core promoter proximal region sequence-specific binding)//GO:0043565(sequence-specific DNA binding)//GO:0000978(RNA polymerase II core promoter proximal region sequence-specific DNA binding)//GO:0000981(RNA polymerase II transcription factor activity, sequence-specific DNA binding)//GO:0003700(transcription factor activity, sequence…	GO:0048514(blood vessel morphogenesis)//GO:0016055(Wnt signaling pathway)//GO:0030218(erythrocyte differentiation)//GO:0030154(cell differentiation)//GO:0007219(Notch signaling pathway)//GO:0006366(transcription from RNA polymerase II promoter)//GO:0045944(positive regulation of transcription from RNA polymerase II promoter)//GO:0001824(blastocyst development)//GO:0006357(regulation of transcript…
KXD1	ENSG00000105700	protein_coding	+	chr19:18668571-18680197	35.5397	0	inf	inf	0.01215	0.030917	up	79036	BORCS4|C19orf50|KXDL|MST096|MSTP096	MIM:615178|HGNC:HGNC:28420|Ensembl:ENSG00000105700|HPRD:14526|Vega:OTTHUMG00000183107	19	19p13.11	KxDL motif containing 1		GO:0031083(BLOC-1 complex)	GO:0005515(protein binding)	GO:0016192(vesicle-mediated transport)
FKBP8	ENSG00000105701	protein_coding	-	chr19:18642422-18654887	97.2863	0	inf	inf	5e-05	0.000215776	up	23770	FKBP38|FKBPr38	MIM:604840|HGNC:HGNC:3724|Ensembl:ENSG00000105701|HPRD:05327|Vega:OTTHUMG00000183368	19	19p12	FK506 binding protein 8		GO:0016020(membrane)//GO:0030176(integral component of endoplasmic reticulum membrane)//GO:0005789(endoplasmic reticulum membrane)//GO:0031966(mitochondrial membrane)//GO:0016021(integral component of membrane)	GO:0005528(FK506 binding)//GO:0003755(peptidyl-prolyl cis-trans isomerase activity)//GO:0046872(metal ion binding)//GO:0005515(protein binding)//GO:0042802(identical protein binding)	GO:0000413(protein peptidyl-prolyl isomerization)//GO:0035264(multicellular organism growth)//GO:0001708(cell fate specification)//GO:0006457(protein folding)//GO:0021904(dorsal/ventral neural tube patterning)//GO:0061077(chaperone-mediated protein folding)//GO:0030513(positive regulation of BMP signaling pathway)//GO:0016032(viral process)//GO:0043066(negative regulation of apoptotic process)//G…
HPN	ENSG00000105707	protein_coding	+	chr19:35531409-35598141	33.9663	0	inf	inf	0.00025	0.000958139	up	3249	TMPRSS1	MIM:142440|HGNC:HGNC:5155|Ensembl:ENSG00000105707|HPRD:00801|Vega:OTTHUMG00000182474	19	19q13.12	hepsin	hsa05203(Viral carcinogenesis)	GO:0016021(integral component of membrane)//GO:0005887(integral component of plasma membrane)//GO:0009986(cell surface)//GO:0031965(nuclear membrane)//GO:0016020(membrane)//GO:0005789(endoplasmic reticulum membrane)//GO:0005886(plasma membrane)//GO:0070062(extracellular exosome)//GO:0005911(cell-cell junction)//GO:0043025(neuronal cell body)	GO:0008233(peptidase activity)//GO:0015269(calcium-activated potassium channel activity)//GO:0070008(serine-type exopeptidase activity)//GO:0004252(serine-type endopeptidase activity)//GO:0008236(serine-type peptidase activity)//GO:0005515(protein binding)	GO:0010719(negative regulation of epithelial to mesenchymal transition)//GO:0008360(regulation of cell shape)//GO:0043923(positive regulation by host of viral transcription)//GO:0071805(potassium ion transmembrane transport)//GO:0010628(positive regulation of gene expression)//GO:0034769(basement membrane disassembly)//GO:0010756(positive regulation of plasminogen activation)//GO:0030307(positive…
SCN1B	ENSG00000105711	protein_coding	+	chr19:35521587-35531352	27.5951	0	inf	inf	5e-05	0.000215776	up	6324	ATFB13|BRGDA5|GEFSP1	MIM:600235|HGNC:HGNC:10586|Ensembl:ENSG00000105711|HPRD:02581|Vega:OTTHUMG00000182472	19	19q13.1	sodium voltage-gated channel beta subunit 1	hsa04261(Adrenergic signaling in cardiomyocytes)	GO:0005886(plasma membrane)//GO:0005576(extracellular region)//GO:0014704(intercalated disc)//GO:0033268(node of Ranvier)//GO:0030315(T-tubule)//GO:0001518(voltage-gated sodium channel complex)	GO:0086006(voltage-gated sodium channel activity involved in cardiac muscle cell action potential)//GO:0005248(voltage-gated sodium channel activity)//GO:0017080(sodium channel regulator activity)//GO:0019871(sodium channel inhibitor activity)//GO:0086062(voltage-gated sodium channel activity involved in Purkinje myocyte action potential)	GO:0035725(sodium ion transmembrane transport)//GO:0010976(positive regulation of neuron projection development)//GO:0007411(axon guidance)//GO:0040011(locomotion)//GO:0061337(cardiac conduction)//GO:0021966(corticospinal neuron axon guidance)//GO:2000649(regulation of sodium ion transmembrane transporter activity)//GO:0007268(synaptic transmission)//GO:0007155(cell adhesion)//GO:0086091(regulati…
RUNDC3B	ENSG00000105784	protein_coding	+	chr7:87133174-87461611	46.0835	0	inf	inf	0.0002	0.000782771	up	154661	RPIB9|RPIP9	HGNC:HGNC:30286|Ensembl:ENSG00000105784|HPRD:15274|Vega:OTTHUMG00000131035	7	7q21.12	RUN domain containing 3B
TWISTNB	ENSG00000105849	protein_coding	-	chr7:19735084-19748710	54.2375	0	inf	inf	5e-05	0.000215776	up	221830	-	MIM:608312|HGNC:HGNC:18027|Ensembl:ENSG00000105849|HPRD:16311|Vega:OTTHUMG00000152497	7	7p21.1	TWIST neighbor	hsa00230(Purine metabolism)//hsa00240(Pyrimidine metabolism)//	GO:0005654(nucleoplasm)//GO:0005736(DNA-directed RNA polymerase I complex)//GO:0005634(nucleus)//GO:0015630(microtubule cytoskeleton)//GO:0005730(nucleolus)	GO:0001054(RNA polymerase I activity)	GO:0045815(positive regulation of gene expression, epigenetic)//GO:0006362(transcription elongation from RNA polymerase I promoter)//GO:0006360(transcription from RNA polymerase I promoter)//GO:0040029(regulation of gene expression, epigenetic)//GO:0010467(gene expression)//GO:0045814(negative regulation of gene expression, epigenetic)//GO:0006363(termination of RNA polymerase I transcription)//G…
LMBR1	ENSG00000105983	protein_coding	-	chr7:156264889-156685924	32.6217	0	inf	inf	0.0405	0.0855315	up	64327	ACHP|C7orf2|DIF14|LSS|PPD2|THYP|TPT|ZRS	MIM:605522|HGNC:HGNC:13243|Ensembl:ENSG00000105983|HPRD:05700	7	7q36	limb development membrane protein 1		GO:0016021(integral component of membrane)		GO:0042733(embryonic digit morphogenesis)
CHN2	ENSG00000106069	protein_coding	+	chr7:29019582-29603286	151.966	0	inf	inf	5e-05	0.000215776	up	1124	ARHGAP3|BCH|CHN2-3|RHOGAP3	MIM:602857|HGNC:HGNC:1944|Ensembl:ENSG00000106069|HPRD:04173|Vega:OTTHUMG00000023063	7	7p15.3	chimerin 2		GO:0005622(intracellular)//GO:0016020(membrane)//GO:0005737(cytoplasm)//GO:0005829(cytosol)	GO:0005096(GTPase activator activity)//GO:0046872(metal ion binding)//GO:0005515(protein binding)//GO:0005070(SH3/SH2 adaptor activity)	GO:0007264(small GTPase mediated signal transduction)//GO:0043547(positive regulation of GTPase activity)//GO:0009967(positive regulation of signal transduction)//GO:0035556(intracellular signal transduction)//GO:0051056(regulation of small GTPase mediated signal transduction)//GO:0007165(signal transduction)
ABHD11	ENSG00000106077	protein_coding	-	chr7:73150423-73153197	42.0928	0	inf	inf	0.00025	0.000958139	up	83451	PP1226|WBSCR21	HGNC:HGNC:16407|Ensembl:ENSG00000106077|HPRD:15658|Vega:OTTHUMG00000130029	7	7q11.23	abhydrolase domain containing 11		GO:0005739(mitochondrion)//GO:0005575(cellular_component)	GO:0003674(molecular_function)//GO:0016787(hydrolase activity)	GO:0008152(metabolic process)//GO:0008150(biological_process)
EPHB6	ENSG00000106123	protein_coding	+	chr7:142552791-142568847	32.402	0	inf	inf	5e-05	0.000215776	up	2051	HEP	MIM:602757|HGNC:HGNC:3396|Ensembl:ENSG00000106123|HPRD:04133|Vega:OTTHUMG00000155707	7	7q33-q35	EPH receptor B6	hsa04360(Axon guidance)	GO:0016021(integral component of membrane)//GO:0005887(integral component of plasma membrane)//GO:0005576(extracellular region)//GO:0009986(cell surface)//GO:0005886(plasma membrane)//GO:0005829(cytosol)	GO:0004672(protein kinase activity)//GO:0005524(ATP binding)//GO:0005003(ephrin receptor activity)//GO:0004872(receptor activity)//GO:0005515(protein binding)	GO:0050798(activated T cell proliferation)//GO:0007411(axon guidance)//GO:0048013(ephrin receptor signaling pathway)//GO:0006468(protein phosphorylation)//GO:0001806(type IV hypersensitivity)//GO:0032092(positive regulation of protein binding)//GO:2000525(positive regulation of T cell costimulation)//GO:0050663(cytokine secretion)
TAF6	ENSG00000106290	protein_coding	-	chr7:99690350-99726118	50.3126	0	inf	inf	5e-05	0.000215776	up	6878	MGC:8964|TAF(II)70|TAF(II)80|TAF2E|TAFII-70|TAFII-80|TAFII70|TAFII80|TAFII85	MIM:602955|HGNC:HGNC:11540|Ensembl:ENSG00000106290|HPRD:11807|Vega:OTTHUMG00000154771	7	7q22.1	TATA-box binding protein associated factor 6	hsa03022(Basal transcription factors)//hsa05168(Herpes simplex infection)	GO:0005669(transcription factor TFIID complex)//GO:0033276(transcription factor TFTC complex)//GO:0005654(nucleoplasm)//GO:0005634(nucleus)//GO:0071339(MLL1 complex)//GO:0005737(cytoplasm)	GO:0046982(protein heterodimerization activity)//GO:0005515(protein binding)//GO:0003677(DNA binding)//GO:0003700(transcription factor activity, sequence-specific DNA binding)	GO:0006366(transcription from RNA polymerase II promoter)//GO:0045786(negative regulation of cell cycle)//GO:0010467(gene expression)//GO:0006352(DNA-templated transcription, initiation)//GO:0006367(transcription initiation from RNA polymerase II promoter)//GO:0008285(negative regulation of cell proliferation)//GO:0006368(transcription elongation from RNA polymerase II promoter)//GO:0006355(regul…
TFR2	ENSG00000106327	protein_coding	-	chr7:100218038-100240402	29.9948	0	inf	inf	0.0008	0.00282201	up	7036	HFE3|TFRC2	MIM:604720|HGNC:HGNC:11762|Ensembl:ENSG00000106327|HPRD:05282|Vega:OTTHUMG00000159598	7	7q22	transferrin receptor 2		GO:0016021(integral component of membrane)//GO:0005887(integral component of plasma membrane)//GO:1990712(HFE-transferrin receptor complex)//GO:0009897(external side of plasma membrane)//GO:0031410(cytoplasmic vesicle)	GO:0039706(co-receptor binding)//GO:0005515(protein binding)//GO:0001948(glycoprotein binding)//GO:0004998(transferrin receptor activity)	GO:0090277(positive regulation of peptide hormone secretion)//GO:0006898(receptor-mediated endocytosis)//GO:0033572(transferrin transport)//GO:0006826(iron ion transport)//GO:0097460(ferrous iron import into cell)//GO:0010039(response to iron ion)//GO:0006879(cellular iron ion homeostasis)//GO:0045944(positive regulation of transcription from RNA polymerase II promoter)//GO:1903319(positive regul…
PCOLCE	ENSG00000106333	protein_coding	+	chr7:100169854-100205798	21.6473	0	inf	inf	0.0135	0.033932	up	5118	PCPE|PCPE-1|PCPE1	MIM:600270|HGNC:HGNC:8738|Ensembl:ENSG00000106333|HPRD:02603|Vega:OTTHUMG00000156675	7	7q22	procollagen C-endopeptidase enhancer		GO:0031012(extracellular matrix)//GO:0070062(extracellular exosome)//GO:0005615(extracellular space)	GO:0005518(collagen binding)//GO:0016504(peptidase activator activity)//GO:0008201(heparin binding)//GO:0005515(protein binding)	GO:0006508(proteolysis)//GO:0007275(multicellular organism development)//GO:0010952(positive regulation of peptidase activity)
TSPAN13	ENSG00000106537	protein_coding	+	chr7:16793159-16824161	33.2729	0	inf	inf	0.0008	0.00282201	up	27075	NET-6|NET6|TM4SF13	MIM:613139|HGNC:HGNC:21643|Ensembl:ENSG00000106537|HPRD:15510|Vega:OTTHUMG00000022968	7	7p21.1	tetraspanin 13		GO:0016020(membrane)//GO:0005887(integral component of plasma membrane)	GO:0005246(calcium channel regulator activity)	GO:1903169(regulation of calcium ion transmembrane transport)//GO:0007166(cell surface receptor signaling pathway)
RHEB	ENSG00000106615	protein_coding	-	chr7:151163097-151217206	48.1425	0	inf	inf	0.0001	0.00041302	up	6009	RHEB2	MIM:601293|HGNC:HGNC:10011|Ensembl:ENSG00000106615|HPRD:03188|Vega:OTTHUMG00000157330	7	7q36	Ras homolog enriched in brain		GO:0070062(extracellular exosome)//GO:0016020(membrane)//GO:0005789(endoplasmic reticulum membrane)//GO:0005829(cytosol)//GO:0005765(lysosomal membrane)//GO:0000139(Golgi membrane)//GO:0005622(intracellular)//GO:0005681(spliceosomal complex)	GO:0019901(protein kinase binding)//GO:0003924(GTPase activity)//GO:0046872(metal ion binding)//GO:0005515(protein binding)//GO:0005525(GTP binding)	GO:0016236(macroautophagy)//GO:0008286(insulin receptor signaling pathway)//GO:0007050(cell cycle arrest)//GO:0010467(gene expression)//GO:0007264(small GTPase mediated signal transduction)//GO:0006367(transcription initiation from RNA polymerase II promoter)//GO:0048714(positive regulation of oligodendrocyte differentiation)//GO:0032008(positive regulation of TOR signaling)//GO:2000074(regulatio…
MYL7	ENSG00000106631	protein_coding	-	chr7:44178462-44180931	31.9281	0	inf	inf	0.0067	0.018356	up	58498	MYL2A|MYLC2A	MIM:613993|HGNC:HGNC:21719|Ensembl:ENSG00000106631|HPRD:10105|Vega:OTTHUMG00000023125	7	7p21-p11.2	myosin light chain 7	hsa04510(Focal adhesion)//hsa04530(Tight junction)//hsa04670(Leukocyte transendothelial migration)//hsa04810(Regulation of actin cytoskeleton)	GO:0043197(dendritic spine)//GO:0031672(A band)//GO:0016459(myosin complex)//GO:0005829(cytosol)	GO:0005515(protein binding)//GO:0005509(calcium ion binding)	GO:0006936(muscle contraction)
BCL7B	ENSG00000106635	protein_coding	-	chr7:72950685-72972332	46.1006	0	inf	inf	5e-05	0.000215776	up	9275	-	MIM:605846|HGNC:HGNC:1005|Ensembl:ENSG00000106635|HPRD:05786|Vega:OTTHUMG00000023412	7	7q11.23	B-cell CLL/lymphoma 7B		GO:0005575(cellular_component)	GO:0005515(protein binding)//GO:0003779(actin binding)	GO:0016055(Wnt signaling pathway)//GO:0006915(apoptotic process)//GO:0030154(cell differentiation)//GO:0008150(biological_process)
TBL2	ENSG00000106638	protein_coding	-	chr7:72983261-72993121	53.7544	0	inf	inf	0.00095	0.00325339	up	26608	WBSCR13|WS-betaTRP	MIM:605842|HGNC:HGNC:11586|Ensembl:ENSG00000106638|HPRD:09319|Vega:OTTHUMG00000023427	7	7q11.23	transducin (beta)-like 2		GO:0005783(endoplasmic reticulum)//GO:0030176(integral component of endoplasmic reticulum membrane)	GO:0019901(protein kinase binding)//GO:0044822(poly(A) RNA binding)//GO:0051219(phosphoprotein binding)//GO:0031369(translation initiation factor binding)	GO:0042149(cellular response to glucose starvation)//GO:0030968(endoplasmic reticulum unfolded protein response)//GO:0071456(cellular response to hypoxia)
NMRK1	ENSG00000106733	protein_coding	-	chr9:77675488-77703133	113.289	0	inf	inf	0.0008	0.00282201	up	54981	C9orf95|NRK1|bA235O14.2	MIM:608704|HGNC:HGNC:26057|Ensembl:ENSG00000106733|HPRD:09868|Vega:OTTHUMG00000020034	9	9q21.13	nicotinamide riboside kinase 1	hsa00760(Nicotinate and nicotinamide metabolism)//		GO:0005524(ATP binding)//GO:0016301(kinase activity)//GO:0005515(protein binding)//GO:0050262(ribosylnicotinamide kinase activity)//GO:0046872(metal ion binding)	GO:0016310(phosphorylation)//GO:0009435(NAD biosynthetic process)
PRUNE2	ENSG00000106772	protein_coding	-	chr9:79226291-79521003	81.6332	20.8448	3.91624	1.96947	0.0049	0.0140772	up	158471	BMCC1|BNIPXL|C9orf65|KIAA0367	MIM:610691|HGNC:HGNC:25209|Ensembl:ENSG00000106772|HPRD:12970|Vega:OTTHUMG00000020047	9	9q21.2	prune homolog 2 (Drosophila)		GO:0016021(integral component of membrane)//GO:0005737(cytoplasm)	GO:0016462(pyrophosphatase activity)//GO:0004309(exopolyphosphatase activity)//GO:0046872(metal ion binding)	GO:0006798(polyphosphate catabolic process)//GO:0006915(apoptotic process)//GO:0008152(metabolic process)
GLIS3	ENSG00000107249	protein_coding	-	chr9:3824126-4348392	32.0483	0	inf	inf	0.0003	0.00114154	up	169792	ZNF515	MIM:610192|HGNC:HGNC:28510|Ensembl:ENSG00000107249|HPRD:13582|Vega:OTTHUMG00000019463	9	9p24.2	GLIS family zinc finger 3		GO:0005654(nucleoplasm)//GO:0005634(nucleus)//GO:0005794(Golgi apparatus)	GO:0046872(metal ion binding)//GO:0003677(DNA binding)//GO:0003700(transcription factor activity, sequence-specific DNA binding)	GO:0006357(regulation of transcription from RNA polymerase II promoter)//GO:0006366(transcription from RNA polymerase II promoter)//GO:0045944(positive regulation of transcription from RNA polymerase II promoter)//GO:0000122(negative regulation of transcription from RNA polymerase II promoter)
ABCA2	ENSG00000107331	protein_coding	-	chr9:139901685-139931234	40.7987	0	inf	inf	5e-05	0.000215776	up	20	ABC2	MIM:600047|HGNC:HGNC:32|Ensembl:ENSG00000107331|HPRD:08967|Vega:OTTHUMG00000020958	9	9q34	ATP binding cassette subfamily A member 2	hsa02010(ABC transporters)//hsa04142(Lysosome)	GO:0005768(endosome)//GO:0016021(integral component of membrane)//GO:0043190(ATP-binding cassette (ABC) transporter complex)//GO:0010008(endosome membrane)//GO:0005815(microtubule organizing center)//GO:0005764(lysosome)//GO:0005765(lysosomal membrane)//GO:0016020(membrane)//GO:0016023(cytoplasmic, membrane-bounded vesicle)	GO:0005524(ATP binding)//GO:0000166(nucleotide binding)//GO:0042626(ATPase activity, coupled to transmembrane movement of substances)//GO:0005215(transporter activity)//GO:0016887(ATPase activity)	GO:0008152(metabolic process)//GO:0042493(response to drug)//GO:0048545(response to steroid hormone)//GO:0006629(lipid metabolic process)//GO:0033700(phospholipid efflux)//GO:0042632(cholesterol homeostasis)//GO:0032383(regulation of intracellular cholesterol transport)//GO:0006357(regulation of transcription from RNA polymerase II promoter)//GO:0055085(transmembrane transport)//GO:0006810(transp…
GATA3	ENSG00000107485	protein_coding	+	chr10:8095566-8117161	27.8123	0	inf	inf	0.0017	0.00544639	up	2625	HDR|HDRS	MIM:131320|HGNC:HGNC:4172|Ensembl:ENSG00000107485|HPRD:00572|Vega:OTTHUMG00000017640	10	10p15	GATA binding protein 3	hsa05321(Inflammatory bowel disease (IBD))	GO:0005654(nucleoplasm)//GO:0005667(transcription factor complex)//GO:0005634(nucleus)//GO:0005730(nucleolus)//GO:0000790(nuclear chromatin)	GO:0003700(transcription factor activity, sequence-specific DNA binding)//GO:0001085(RNA polymerase II transcription factor binding)//GO:0008134(transcription factor binding)//GO:0001228(transcriptional activator activity, RNA polymerase II transcription regulatory region sequence-specific binding)//GO:0001046(core promoter sequence-specific DNA binding)//GO:0046983(protein dimerization activity)…	GO:0010975(regulation of neuron projection development)//GO:0008584(male gonad development)//GO:0006959(humoral immune response)//GO:2000352(negative regulation of endothelial cell apoptotic process)//GO:0045786(negative regulation of cell cycle)//GO:0010595(positive regulation of endothelial cell migration)//GO:0050728(negative regulation of inflammatory response)//GO:0001709(cell fate determina…
HPS1	ENSG00000107521	protein_coding	-	chr10:100175954-100206704	42.1858	0	inf	inf	0.00515	0.0146511	up	3257	BLOC3S1|HPS	MIM:604982|HGNC:HGNC:5163|Ensembl:ENSG00000107521|HPRD:05403|Vega:OTTHUMG00000018876	10	10q23.1-q23.3	HPS1, biogenesis of lysosomal organelles complex 3 subunit 1		GO:0031085(BLOC-3 complex)//GO:0005764(lysosome)//GO:0005887(integral component of plasma membrane)//GO:0016023(cytoplasmic, membrane-bounded vesicle)//GO:0005737(cytoplasm)	GO:0046983(protein dimerization activity)//GO:0005515(protein binding)	GO:0050896(response to stimulus)//GO:0007601(visual perception)//GO:0007040(lysosome organization)
SFXN3	ENSG00000107819	protein_coding	+	chr10:102790990-102800998	65.9009	0	inf	inf	5e-05	0.000215776	up	81855	BA108L7.2|SFX3	MIM:615571|HGNC:HGNC:16087|Ensembl:ENSG00000107819|HPRD:15329|Vega:OTTHUMG00000018921	10	10q24.31	sideroflexin 3		GO:0016020(membrane)//GO:0016021(integral component of membrane)//GO:0005739(mitochondrion)//GO:0031966(mitochondrial membrane)	GO:0015075(ion transmembrane transporter activity)	GO:0055072(iron ion homeostasis)//GO:0034220(ion transmembrane transport)
KAZALD1	ENSG00000107821	protein_coding	+	chr10:102820998-102827891	42.876	0	inf	inf	5e-05	0.000215776	up	81621	BONO1|FKSG28|FKSG40|IGFBP-rP10	MIM:609208|HGNC:HGNC:25460|HPRD:13755	10	10q24.31	Kazal type serine peptidase inhibitor domain 1		GO:0005614(interstitial matrix)	GO:0005520(insulin-like growth factor binding)	GO:0001503(ossification)//GO:0030198(extracellular matrix organization)//GO:0007275(multicellular organism development)//GO:0001558(regulation of cell growth)//GO:0030154(cell differentiation)
ARHGAP21	ENSG00000107863	protein_coding	-	chr10:24872537-25012597	22.5625	0	inf	inf	5e-05	0.000215776	up	57584	ARHGAP10	MIM:609870|HGNC:HGNC:23725|Ensembl:ENSG00000107863|HPRD:06445|Vega:OTTHUMG00000017825	10	10p12.1|10p12.3	Rho GTPase activating protein 21		GO:0005886(plasma membrane)//GO:0030659(cytoplasmic vesicle membrane)//GO:0005794(Golgi apparatus)//GO:0030054(cell junction)//GO:0000139(Golgi membrane)//GO:0005856(cytoskeleton)	GO:0005096(GTPase activator activity)//GO:0005515(protein binding)	GO:0072384(organelle transport along microtubule)//GO:0051684(maintenance of Golgi location)//GO:0030100(regulation of endocytosis)//GO:0043547(positive regulation of GTPase activity)//GO:0051683(establishment of Golgi localization)//GO:0007030(Golgi organization)//GO:0007165(signal transduction)
FBXL15	ENSG00000107872	protein_coding	+	chr10:104162373-104182893	28.2378	0	inf	inf	0.0007	0.00250344	up	79176	FBXO37|Fbl15|JET|PSD	MIM:610287|HGNC:HGNC:28155|Ensembl:ENSG00000107872|Vega:OTTHUMG00000018957	10	10q24.32	F-box and leucine-rich repeat protein 15		GO:0005737(cytoplasm)//GO:0019005(SCF ubiquitin ligase complex)	GO:0004842(ubiquitin-protein transferase activity)//GO:0005515(protein binding)	GO:0031146(SCF-dependent proteasomal ubiquitin-dependent protein catabolic process)//GO:0030513(positive regulation of BMP signaling pathway)//GO:0016567(protein ubiquitination)//GO:0009953(dorsal/ventral pattern formation)//GO:0030282(bone mineralization)//GO:0000086(G2/M transition of mitotic cell cycle)
SUFU	ENSG00000107882	protein_coding	+	chr10:104263743-104393292	29.2706	0	inf	inf	5e-05	0.000215776	up	51684	PRO1280|SUFUH|SUFUXL	MIM:607035|HGNC:HGNC:16466|Ensembl:ENSG00000107882|HPRD:06124|Vega:OTTHUMG00000018966	10	10q24.32	SUFU negative regulator of hedgehog signaling	hsa04340(Hedgehog signaling pathway)//hsa05200(Pathways in cancer)//hsa05217(Basal cell carcinoma)	GO:0005829(cytosol)//GO:0097546(ciliary base)//GO:0072372(primary cilium)//GO:0097542(ciliary tip)//GO:0005654(nucleoplasm)//GO:0005634(nucleus)//GO:0005737(cytoplasm)	GO:0008013(beta-catenin binding)//GO:0019901(protein kinase binding)//GO:0004871(signal transducer activity)//GO:0008134(transcription factor binding)//GO:0003714(transcription corepressor activity)//GO:0005515(protein binding)	GO:0006508(proteolysis)//GO:0045879(negative regulation of smoothened signaling pathway)//GO:0021776(smoothened signaling pathway involved in spinal cord motor neuron cell fate specification)//GO:2000059(negative regulation of protein ubiquitination involved in ubiquitin-dependent protein catabolic process)//GO:0043588(skin development)//GO:0001501(skeletal system development)//GO:0035904(aorta d…
ZNHIT3	ENSG00000108278	protein_coding	+	chr17:34842472-34900674	25.1085	0	inf	inf	0.0045	0.0130818	up	9326	TRIP3	MIM:604500|HGNC:HGNC:12309|Ensembl:ENSG00000273611|HPRD:05139|Vega:OTTHUMG00000188436	17	17q12	zinc finger HIT-type containing 3		GO:0005622(intracellular)	GO:0046966(thyroid hormone receptor binding)//GO:0046872(metal ion binding)//GO:0005515(protein binding)	GO:0006355(regulation of transcription, DNA-templated)
CSF3	ENSG00000108342	protein_coding	+	chr17:38171613-38174066	38.3269	0	inf	inf	0.00095	0.00325339	up	1440	C17orf33|CSF3OS|GCSF	MIM:138970|HGNC:HGNC:2438|Ensembl:ENSG00000108342|HPRD:00736|Vega:OTTHUMG00000133247	17	17q11.2-q12	colony stimulating factor 3	hsa04060(Cytokine-cytokine receptor interaction)//hsa04151(PI3K-Akt signaling pathway)//hsa04630(Jak-STAT signaling pathway)//hsa04640(Hematopoietic cell lineage)//hsa05144(Malaria)	GO:0005576(extracellular region)//GO:0005615(extracellular space)	GO:0019899(enzyme binding)//GO:0008083(growth factor activity)//GO:0005130(granulocyte colony-stimulating factor receptor binding)//GO:0005125(cytokine activity)	GO:0008284(positive regulation of cell proliferation)//GO:2000251(positive regulation of actin cytoskeleton reorganization)//GO:0042993(positive regulation of transcription factor import into nucleus)//GO:0051897(positive regulation of protein kinase B signaling)//GO:0030851(granulocyte differentiation)//GO:1901215(negative regulation of neuron death)//GO:0033138(positive regulation of peptidyl-s…
TRIM16L	ENSG00000108448	protein_coding	+	chr17:18601310-18639431	28.9588	0	inf	inf	5e-05	0.000215776	up	147166	TRIM70	HGNC:HGNC:32670|Ensembl:ENSG00000108448|HPRD:18731|Vega:OTTHUMG00000059050	17	17p11.2	tripartite motif containing 16-like		GO:0005737(cytoplasm)
PEX12	ENSG00000108733	protein_coding	-	chr17:33901813-34053436	31.3031	0	inf	inf	5e-05	0.000215776	up	5193	PAF-3|PBD3A	MIM:601758|HGNC:HGNC:8854|Ensembl:ENSG00000108733|HPRD:03455|Vega:OTTHUMG00000132951	17	17q12	peroxisomal biogenesis factor 12	hsa04146(Peroxisome)	GO:0005777(peroxisome)//GO:0005778(peroxisomal membrane)//GO:1990429(peroxisomal importomer complex)//GO:0005779(integral component of peroxisomal membrane)	GO:0004842(ubiquitin-protein transferase activity)//GO:0008270(zinc ion binding)//GO:0005515(protein binding)//GO:0008022(protein C-terminus binding)	GO:0016558(protein import into peroxisome matrix)//GO:0007031(peroxisome organization)//GO:0006513(protein monoubiquitination)//GO:0006625(protein targeting to peroxisome)
HNF1B	ENSG00000108753	protein_coding	-	chr17:36046434-36108563	25.2544	0	inf	inf	5e-05	0.000215776	up	6928	FJHN|HNF-1-beta|HNF-1B|HNF1beta|HNF2|HPC11|LF-B3|LFB3|MODY5|TCF-2|TCF2|VHNF1	MIM:189907|HGNC:HGNC:11630|Ensembl:ENSG00000275410|HPRD:08926|Vega:OTTHUMG00000188478	17	17q12	HNF1 homeobox B	hsa04950(Maturity onset diabetes of the young)	GO:0005654(nucleoplasm)//GO:0005667(transcription factor complex)//GO:0005634(nucleus)	GO:0046982(protein heterodimerization activity)//GO:0032403(protein complex binding)//GO:0003700(transcription factor activity, sequence-specific DNA binding)//GO:0043565(sequence-specific DNA binding)//GO:0042803(protein homodimerization activity)//GO:0001159(core promoter proximal region DNA binding)//GO:0003705(transcription factor activity, RNA polymerase II distal enhancer sequence-specific …	GO:0030073(insulin secretion)//GO:0032922(circadian regulation of gene expression)//GO:0031018(endocrine pancreas development)//GO:0042663(regulation of endodermal cell fate specification)//GO:0061017(hepatoblast differentiation)//GO:0048754(branching morphogenesis of an epithelial tube)//GO:0000122(negative regulation of transcription from RNA polymerase II promoter)//GO:0035565(regulation of pr…
NAGLU	ENSG00000108784	protein_coding	+	chr17:40688189-40718295	93.9662	0	inf	inf	0.00335	0.0101228	up	4669	CMT2V|MPS-IIIB|MPS3B|NAG|UFHSD	MIM:609701|HGNC:HGNC:7632|Ensembl:ENSG00000108784|HPRD:02017|Vega:OTTHUMG00000180240	17	17q21	N-acetylglucosaminidase, alpha	hsa00531(Glycosaminoglycan degradation)//	GO:0005764(lysosome)//GO:0070062(extracellular exosome)//GO:0043202(lysosomal lumen)	GO:0004561(alpha-N-acetylglucosaminidase activity)	GO:0006027(glycosaminoglycan catabolic process)//GO:0044281(small molecule metabolic process)//GO:0021680(cerebellar Purkinje cell layer development)//GO:0007040(lysosome organization)//GO:0060119(inner ear receptor cell development)//GO:0045475(locomotor rhythm)//GO:0005975(carbohydrate metabolic process)//GO:0046548(retinal rod cell development)//GO:0042474(middle ear morphogenesis)//GO:0007399…
VAT1	ENSG00000108828	protein_coding	-	chr17:41166621-41177140	25.7595	0	inf	inf	5e-05	0.000215776	up	10493	VATI	MIM:604631|HGNC:HGNC:16919|Ensembl:ENSG00000108828|HPRD:05220|Vega:OTTHUMG00000180816	17	17q21	vesicle amine transport 1		GO:0016021(integral component of membrane)//GO:0070062(extracellular exosome)//GO:0005741(mitochondrial outer membrane)	GO:0016491(oxidoreductase activity)//GO:0008270(zinc ion binding)	GO:0055114(oxidation-reduction process)//GO:0010637(negative regulation of mitochondrial fusion)
DHRS7B	ENSG00000109016	protein_coding	+	chr17:21026676-21096578	35.9006	0	inf	inf	0.00025	0.000958139	up	25979	CGI-93|SDR32C1	MIM:616160|HGNC:HGNC:24547|Ensembl:ENSG00000109016|HPRD:13215|Vega:OTTHUMG00000178944	17	17p12	dehydrogenase/reductase (SDR family) member 7B		GO:0016020(membrane)//GO:0016021(integral component of membrane)//GO:0005789(endoplasmic reticulum membrane)	GO:0003674(molecular_function)//GO:0016491(oxidoreductase activity)	GO:0055114(oxidation-reduction process)//GO:0008150(biological_process)
RCVRN	ENSG00000109047	protein_coding	-	chr17:9799636-9808938	39.454	0	inf	inf	0.03375	0.0734731	up	5957	RCV1	MIM:179618|HGNC:HGNC:9937|HPRD:01558	17	17p13.1	recoverin	hsa04744(Phototransduction)		GO:0008048(calcium sensitive guanylate cyclase activator activity)//GO:0005509(calcium ion binding)	GO:0031284(positive regulation of guanylate cyclase activity)//GO:0022400(regulation of rhodopsin mediated signaling pathway)//GO:0016056(rhodopsin mediated signaling pathway)//GO:0007601(visual perception)//GO:0007603(phototransduction, visible light)//GO:0051924(regulation of calcium ion transport)//GO:0007165(signal transduction)
MYH3	ENSG00000109063	protein_coding	-	chr17:10531842-10560626	30.0444	0	inf	inf	5e-05	0.000215776	up	4621	DA2A|DA2B|DA8|HEMHC|MYHC-EMB|MYHSE1|SMHCE	MIM:160720|HGNC:HGNC:7573|Ensembl:ENSG00000109063|HPRD:01172|Vega:OTTHUMG00000130367	17	17p13.1	myosin, heavy chain 3, skeletal muscle, embryonic	hsa04530(Tight junction)	GO:0030017(sarcomere)//GO:0032982(myosin filament)//GO:0005859(muscle myosin complex)//GO:0070062(extracellular exosome)//GO:0005829(cytosol)	GO:0005524(ATP binding)//GO:0005516(calmodulin binding)//GO:0042623(ATPase activity, coupled)//GO:0000146(microfilament motor activity)//GO:0051015(actin filament binding)	GO:0007517(muscle organ development)//GO:0030049(muscle filament sliding)//GO:0030326(embryonic limb morphogenesis)//GO:0030048(actin filament-based movement)//GO:0045214(sarcomere organization)//GO:0003009(skeletal muscle contraction)//GO:0046034(ATP metabolic process)//GO:0060325(face morphogenesis)
PMP22	ENSG00000109099	protein_coding	-	chr17:15133094-15169024	31.6567	0	inf	inf	0.02395	0.0548043	up	5376	CMT1A|CMT1E|DSS|GAS-3|GAS3|HMSNIA|HNPP|Sp110	MIM:601097|HGNC:HGNC:9118|Ensembl:ENSG00000109099|HPRD:03059|Vega:OTTHUMG00000058960	17	17p12	peripheral myelin protein 22		GO:0005923(bicellular tight junction)//GO:0043218(compact myelin)//GO:0016021(integral component of membrane)//GO:0005886(plasma membrane)	GO:0005515(protein binding)	GO:0008219(cell death)//GO:0010977(negative regulation of neuron projection development)//GO:0007422(peripheral nervous system development)//GO:0007268(synaptic transmission)//GO:0008285(negative regulation of cell proliferation)//GO:0032060(bleb assembly)//GO:0032288(myelin assembly)
SUPT6H	ENSG00000109111	protein_coding	+	chr17:26975373-27029697	49.7908	2.75112	18.0984	4.17779	0.0235	0.0539111	up	6830	SPT6|SPT6H|emb-5	MIM:601333|HGNC:HGNC:11470|Ensembl:ENSG00000109111|HPRD:03211|Vega:OTTHUMG00000179449	17	17q11.2	SPT6 homolog, histone chaperone		GO:0005634(nucleus)	GO:0044822(poly(A) RNA binding)//GO:0042393(histone binding)//GO:0005515(protein binding)//GO:0003677(DNA binding)//GO:0003700(transcription factor activity, sequence-specific DNA binding)	GO:0050684(regulation of mRNA processing)//GO:0008380(RNA splicing)//GO:0051028(mRNA transport)//GO:0010793(regulation of mRNA export from nucleus)//GO:0006351(transcription, DNA-templated)//GO:0045191(regulation of isotype switching)//GO:0061086(negative regulation of histone H3-K27 methylation)//GO:0016032(viral process)//GO:0051147(regulation of muscle cell differentiation)//GO:0006397(mRNA pr…
PHF12	ENSG00000109118	protein_coding	-	chr17:27232267-27384234	114.141	0.166093	687.211	9.42461	0.009	0.0237504	up	57649	PF1	HGNC:HGNC:20816|Ensembl:ENSG00000109118|HPRD:15123|Vega:OTTHUMG00000132676	17	17q11.2	PHD finger protein 12		GO:0005654(nucleoplasm)//GO:0005634(nucleus)//GO:0016580(Sin3 complex)//GO:0017053(transcriptional repressor complex)	GO:0008270(zinc ion binding)//GO:0035091(phosphatidylinositol binding)//GO:0003682(chromatin binding)//GO:0042393(histone binding)//GO:0000977(RNA polymerase II regulatory region sequence-specific DNA binding)//GO:0001222(transcription corepressor binding)//GO:0005515(protein binding)//GO:0001106(RNA polymerase II transcription corepressor activity)	GO:0045892(negative regulation of transcription, DNA-templated)//GO:0006351(transcription, DNA-templated)//GO:0000122(negative regulation of transcription from RNA polymerase II promoter)
SMR3A	ENSG00000109208	protein_coding	+	chr4:71226477-71232875	26.3411	0	inf	inf	5e-05	0.000215776	up	26952	P-B1|PBI|PRL5|PROL5	HGNC:HGNC:19216|Ensembl:ENSG00000109208|HPRD:18077|Vega:OTTHUMG00000160839	4	4q13.3	submaxillary gland androgen regulated protein 3A		GO:0005576(extracellular region)
STIM2	ENSG00000109689	protein_coding	+	chr4:26859299-27027003	25.1741	0	inf	inf	0.00095	0.00325339	up	57620	-	MIM:610841|HGNC:HGNC:19205|Ensembl:ENSG00000109689|HPRD:11609|Vega:OTTHUMG00000097805	4	4p15.2	stromal interaction molecule 2	hsa04020(Calcium signaling pathway)	GO:0005783(endoplasmic reticulum)//GO:0005886(plasma membrane)//GO:0005789(endoplasmic reticulum membrane)//GO:0016021(integral component of membrane)	GO:0015279(store-operated calcium channel activity)//GO:0005515(protein binding)//GO:0005509(calcium ion binding)//GO:0005246(calcium channel regulator activity)	GO:0032237(activation of store-operated calcium channel activity)//GO:0070588(calcium ion transmembrane transport)//GO:0006874(cellular calcium ion homeostasis)//GO:0051928(positive regulation of calcium ion transport)
BST1	ENSG00000109743	protein_coding	+	chr4:15606161-15739936	496.137	0	inf	inf	5e-05	0.000215776	up	683	CD157	MIM:600387|HGNC:HGNC:1118|Ensembl:ENSG00000109743|HPRD:02665|Vega:OTTHUMG00000097739	4	4p15	bone marrow stromal cell antigen 1	hsa00760(Nicotinate and nicotinamide metabolism)//	GO:0019898(extrinsic component of membrane)//GO:0005886(plasma membrane)//GO:0031225(anchored component of membrane)//GO:0070062(extracellular exosome)	GO:0003953(NAD+ nucleosidase activity)//GO:0016849(phosphorus-oxygen lyase activity)//GO:0016740(transferase activity)//GO:0050135(NAD(P)+ nucleosidase activity)	GO:0030890(positive regulation of B cell proliferation)//GO:0008152(metabolic process)//GO:0007275(multicellular organism development)//GO:0006959(humoral immune response)
CRYAB	ENSG00000109846	protein_coding	-	chr11:111779288-111797596	26.5192	0	inf	inf	0.00875	0.0231787	up	1410	CMD1II|CRYA2|CTPP2|CTRCT16|HEL-S-101|HSPB5|MFM2	MIM:123590|HGNC:HGNC:2389|Ensembl:ENSG00000109846|HPRD:00428|Vega:OTTHUMG00000166885	11	11q23.1	crystallin alpha B	hsa04141(Protein processing in endoplasmic reticulum)//	GO:0030018(Z disc)//GO:0005886(plasma membrane)//GO:0043209(myelin sheath)//GO:0032432(actin filament bundle)//GO:0009986(cell surface)//GO:0005794(Golgi apparatus)//GO:0005829(cytosol)//GO:0005739(mitochondrion)//GO:0015630(microtubule cytoskeleton)//GO:0070062(extracellular exosome)//GO:0005654(nucleoplasm)//GO:0005634(nucleus)//GO:0005737(cytoplasm)	GO:0005212(structural constituent of eye lens)//GO:0051082(unfolded protein binding)//GO:0042803(protein homodimerization activity)//GO:0042802(identical protein binding)//GO:0008017(microtubule binding)//GO:0046872(metal ion binding)//GO:0005515(protein binding)	GO:0007517(muscle organ development)//GO:0051260(protein homooligomerization)//GO:0032387(negative regulation of intracellular transport)//GO:0006457(protein folding)//GO:0060561(apoptotic process involved in morphogenesis)//GO:0043066(negative regulation of apoptotic process)//GO:0051403(stress-activated MAPK cascade)//GO:0031109(microtubule polymerization or depolymerization)//GO:0010629(negati…
ZNF259	ENSG00000109917	protein_coding	-	chr11:116648435-116658766	44.0241	0	inf	inf	5e-05	0.000215776	up
OSBP	ENSG00000110048	protein_coding	-	chr11:59341870-59383617	21.9936	0	inf	inf	5e-05	0.000215776	up	5007	OSBP1	MIM:167040|HGNC:HGNC:8503|Ensembl:ENSG00000110048|HPRD:01327|Vega:OTTHUMG00000167422	11	11q12-q13	oxysterol binding protein		GO:0005794(Golgi apparatus)//GO:0048471(perinuclear region of cytoplasm)//GO:0005789(endoplasmic reticulum membrane)//GO:0005829(cytosol)//GO:0030054(cell junction)//GO:0000139(Golgi membrane)//GO:0005730(nucleolus)//GO:0005654(nucleoplasm)//GO:0016020(membrane)//GO:0005634(nucleus)//GO:0005737(cytoplasm)	GO:0015248(sterol transporter activity)//GO:0008142(oxysterol binding)//GO:0005515(protein binding)//GO:0019904(protein domain specific binding)//GO:0070273(phosphatidylinositol-4-phosphate binding)	GO:0044128(positive regulation of growth of symbiont in host)//GO:0015918(sterol transport)
PPP6R3	ENSG00000110075	protein_coding	+	chr11:68228185-68384179	1273.36	0	inf	inf	5e-05	0.000215776	up	55291	C11orf23|PP6R3|SAP190|SAPL|SAPLa|SAPS3	MIM:610879|HGNC:HGNC:1173|Ensembl:ENSG00000110075|HPRD:10703|Vega:OTTHUMG00000167596	11	11q13	protein phosphatase 6 regulatory subunit 3		GO:0005654(nucleoplasm)//GO:0005886(plasma membrane)//GO:0000139(Golgi membrane)//GO:0005737(cytoplasm)//GO:0005829(cytosol)	GO:0019903(protein phosphatase binding)//GO:0005515(protein binding)	GO:0061024(membrane organization)//GO:0044267(cellular protein metabolic process)//GO:0048208(COPII vesicle coating)//GO:0043687(post-translational protein modification)//GO:0018279(protein N-linked glycosylation via asparagine)//GO:0043666(regulation of phosphoprotein phosphatase activity)//GO:0006888(ER to Golgi vesicle-mediated transport)
MS4A6A	ENSG00000110077	protein_coding	-	chr11:59939080-59952139	97.7094	0	inf	inf	5e-05	0.000215776	up	64231	4SPAN3|4SPAN3.2|CD20L3|CDA01|MS4A6|MST090|MSTP090	MIM:606548|HGNC:HGNC:13375|Ensembl:ENSG00000110077|HPRD:09414|Vega:OTTHUMG00000167241	11	11q12.1	membrane spanning 4-domains A6A		GO:0016021(integral component of membrane)
ST3GAL4	ENSG00000110080	protein_coding	+	chr11:126225534-126875953	49.0096	0	inf	inf	0.04705	0.0958925	up	6484	CGS23|NANTA3|SAT3|SIAT4|SIAT4C|ST3GalIV|STZ	MIM:104240|HGNC:HGNC:10864|Ensembl:ENSG00000110080|HPRD:00084|Vega:OTTHUMG00000165830	11	11q24.2	ST3 beta-galactoside alpha-2,3-sialyltransferase 4	hsa00601(Glycosphingolipid biosynthesis - lacto and neolacto series)//	GO:0016021(integral component of membrane)//GO:0070062(extracellular exosome)//GO:0016020(membrane)//GO:0005794(Golgi apparatus)//GO:0032580(Golgi cisterna membrane)//GO:0030173(integral component of Golgi membrane)//GO:0000139(Golgi membrane)	GO:0003836(beta-galactoside (CMP) alpha-2,3-sialyltransferase activity)//GO:0008373(sialyltransferase activity)//GO:0047288(monosialoganglioside sialyltransferase activity)	GO:0044267(cellular protein metabolic process)//GO:0044281(small molecule metabolic process)//GO:0006488(dolichol-linked oligosaccharide biosynthetic process)//GO:0016266(O-glycan processing)//GO:0009311(oligosaccharide metabolic process)//GO:0030203(glycosaminoglycan metabolic process)//GO:0006493(protein O-linked glycosylation)//GO:0018146(keratan sulfate biosynthetic process)//GO:0005975(carbo…
CCKBR	ENSG00000110148	protein_coding	+	chr11:6280965-6293357	42.3734	0	inf	inf	5e-05	0.000215776	up	887	CCK-B|CCK2R|GASR	MIM:118445|HGNC:HGNC:1571|Ensembl:ENSG00000110148|HPRD:00323|Vega:OTTHUMG00000133380	11	11p15.4	cholecystokinin B receptor	hsa04020(Calcium signaling pathway)//hsa04080(Neuroactive ligand-receptor interaction)//hsa04971(Gastric acid secretion)	GO:0016021(integral component of membrane)//GO:0005887(integral component of plasma membrane)//GO:0005886(plasma membrane)//GO:0005829(cytosol)	GO:0031741(type B gastrin/cholecystokinin receptor binding)//GO:0046935(1-phosphatidylinositol-3-kinase regulator activity)//GO:0004951(cholecystokinin receptor activity)//GO:0015054(gastrin receptor activity)//GO:0004435(phosphatidylinositol phospholipase C activity)//GO:0005515(protein binding)	GO:0048732(gland development)//GO:0008284(positive regulation of cell proliferation)//GO:0007200(phospholipase C-activating G-protein coupled receptor signaling pathway)//GO:0007586(digestion)//GO:0001696(gastric acid secretion)//GO:0007600(sensory perception)//GO:0007204(positive regulation of cytosolic calcium ion concentration)//GO:0007631(feeding behavior)//GO:0048565(digestive tract developm…
APOA5	ENSG00000110243	protein_coding	-	chr11:116660082-116663136	31.4574	0	inf	inf	5e-05	0.000215776	up	116519	APOAV|RAP3	MIM:606368|HGNC:HGNC:17288|Ensembl:ENSG00000110243|HPRD:06966|Vega:OTTHUMG00000046116	11	11q23	apolipoprotein A-V	hsa03320(PPAR signaling pathway)	GO:0005576(extracellular region)//GO:0042627(chylomicron)//GO:0034362(low-density lipoprotein particle)//GO:0034361(very-low-density lipoprotein particle)//GO:0034364(high-density lipoprotein particle)//GO:0072562(blood microparticle)//GO:0005615(extracellular space)	GO:0015485(cholesterol binding)//GO:0031210(phosphatidylcholine binding)//GO:0050750(low-density lipoprotein particle receptor binding)//GO:0070325(lipoprotein particle receptor binding)//GO:0060228(phosphatidylcholine-sterol O-acyltransferase activator activity)//GO:0017127(cholesterol transporter activity)//GO:0008201(heparin binding)//GO:0035473(lipase binding)//GO:0008047(enzyme activator act…	GO:0034380(high-density lipoprotein particle assembly)//GO:0046470(phosphatidylcholine metabolic process)//GO:0010902(positive regulation of very-low-density lipoprotein particle remodeling)//GO:0006641(triglyceride metabolic process)//GO:0050996(positive regulation of lipid catabolic process)//GO:0033700(phospholipid efflux)//GO:0030300(regulation of intestinal cholesterol absorption)//GO:001943…
CEP164	ENSG00000110274	protein_coding	+	chr11:117103340-117283984	28.2546	0	inf	inf	0.0201	0.0474972	up	22897	NPHP15	MIM:614848|HGNC:HGNC:29182|Ensembl:ENSG00000110274|HPRD:10854|Vega:OTTHUMG00000167070	11	11q23.3	centrosomal protein 164kDa		GO:0097539(ciliary transition fiber)//GO:0005829(cytosol)//GO:0005813(centrosome)//GO:0005814(centriole)//GO:0005654(nucleoplasm)//GO:0005615(extracellular space)	GO:0005515(protein binding)	GO:0042384(cilium assembly)//GO:0007067(mitotic nuclear division)//GO:0000086(G2/M transition of mitotic cell cycle)//GO:0051301(cell division)//GO:0000278(mitotic cell cycle)//GO:0006996(organelle organization)//GO:0006281(DNA repair)
PDHX	ENSG00000110435	protein_coding	+	chr11:34874640-35042138	1439.41	0	inf	inf	5e-05	0.000215776	up	8050	DLDBP|E3BP|OPDX|PDX1|proX	MIM:608769|HGNC:HGNC:21350|Ensembl:ENSG00000110435|HPRD:02002|Vega:OTTHUMG00000166491	11	11p13	pyruvate dehydrogenase complex component X		GO:0005759(mitochondrial matrix)//GO:0045254(pyruvate dehydrogenase complex)	GO:0034604(pyruvate dehydrogenase (NAD+) activity)//GO:0005515(protein binding)//GO:0016746(transferase activity, transferring acyl groups)	GO:0008152(metabolic process)//GO:0044281(small molecule metabolic process)//GO:0046487(glyoxylate metabolic process)//GO:0044237(cellular metabolic process)//GO:0034641(cellular nitrogen compound metabolic process)//GO:0061732(mitochondrial acetyl-CoA biosynthetic process from pyruvate)//GO:0006090(pyruvate metabolic process)//GO:0010510(regulation of acetyl-CoA biosynthetic process from pyruvat…
ACCS	ENSG00000110455	protein_coding	+	chr11:44087474-44105772	490.577	32.5066	15.0916	3.91567	0.00025	0.000958139	up	84680	ACS|PHACS	MIM:608405|HGNC:HGNC:23989|Ensembl:ENSG00000110455|HPRD:10524|Vega:OTTHUMG00000166427	11	11p11	1-aminocyclopropane-1-carboxylate synthase homolog (inactive)			GO:0030170(pyridoxal phosphate binding)//GO:0016847(1-aminocyclopropane-1-carboxylate synthase activity)//GO:0005515(protein binding)//GO:0042803(protein homodimerization activity)	GO:0009058(biosynthetic process)
SLC22A18	ENSG00000110628	protein_coding	+	chr11:2909009-2946476	36.457	0	inf	inf	5e-05	0.000215776	up	5002	BWR1A|BWSCR1A|HET|IMPT1|ITM|ORCTL2|SLC22A1L|TSSC5|p45-BWR1A	MIM:602631|HGNC:HGNC:10964|Ensembl:ENSG00000110628|HPRD:04024|Vega:OTTHUMG00000010037	11	11p15.5	solute carrier family 22 member 18		GO:0005886(plasma membrane)//GO:0005635(nuclear envelope)//GO:0016020(membrane)//GO:0016021(integral component of membrane)//GO:0005737(cytoplasm)//GO:0016324(apical plasma membrane)	GO:0031625(ubiquitin protein ligase binding)//GO:0015238(drug transmembrane transporter activity)//GO:0005215(transporter activity)//GO:0015293(symporter activity)	GO:0007588(excretion)//GO:0055085(transmembrane transport)//GO:0015695(organic cation transport)//GO:0015893(drug transport)//GO:0006855(drug transmembrane transport)
C11orf21	ENSG00000110665	protein_coding	-	chr11:2316874-2339430	255.135	0	inf	inf	5e-05	0.000215776	up	29125	-	MIM:611033|HGNC:HGNC:13231	11	11p15.5	chromosome 11 open reading frame 21		GO:0005737(cytoplasm)
PITPNM1	ENSG00000110697	protein_coding	-	chr11:67259238-67273734	24.2894	0	inf	inf	0.0001	0.00041302	up	9600	DRES9|NIR2|PITPNM|RDGB|RDGB1|RDGBA|RDGBA1|Rd9	MIM:608794|HGNC:HGNC:9003|Ensembl:ENSG00000110697|HPRD:07497|Vega:OTTHUMG00000167675	11	11q13	phosphatidylinositol transfer protein, membrane associated 1		GO:0032580(Golgi cisterna membrane)//GO:0005811(lipid particle)//GO:0016020(membrane)//GO:0005789(endoplasmic reticulum membrane)//GO:0030496(midbody)//GO:0005622(intracellular)//GO:0032154(cleavage furrow)//GO:0005737(cytoplasm)	GO:0008526(phosphatidylinositol transporter activity)//GO:0046872(metal ion binding)//GO:0005515(protein binding)	GO:0015914(phospholipid transport)//GO:0007420(brain development)//GO:0007602(phototransduction)//GO:0006629(lipid metabolic process)//GO:0006810(transport)//GO:0015031(protein transport)
PRPF40B	ENSG00000110844	protein_coding	+	chr12:49962000-50158717	39.8569	0.275712	144.561	7.17553	0.0072	0.0195599	up	25766	HYPC	HGNC:HGNC:25031|Ensembl:ENSG00000110844|HPRD:11044|Vega:OTTHUMG00000169568	12	12q13.12	pre-mRNA processing factor 40 homolog B	hsa03040(Spliceosome)	GO:0005685(U1 snRNP)//GO:0071004(U2-type prespliceosome)//GO:0016607(nuclear speck)	GO:0003723(RNA binding)	GO:0000398(mRNA splicing, via spliceosome)
PRDM4	ENSG00000110851	protein_coding	-	chr12:108126642-108155049	46.2666	3.04563	15.1912	3.92516	5e-05	0.000215776	up	11108	PFM1	MIM:605780|HGNC:HGNC:9348|Ensembl:ENSG00000110851|HPRD:10425|Vega:OTTHUMG00000169914	12	12q23.3	PR domain 4	hsa04722(Neurotrophin signaling pathway)	GO:0035097(histone methyltransferase complex)//GO:0005737(cytoplasm)	GO:0008270(zinc ion binding)//GO:1990226(histone methyltransferase binding)//GO:0008168(methyltransferase activity)//GO:0005515(protein binding)//GO:0003677(DNA binding)//GO:0005123(death receptor binding)	GO:0031670(cellular response to nutrient)//GO:0008283(cell proliferation)//GO:0006366(transcription from RNA polymerase II promoter)//GO:0048011(neurotrophin TRK receptor signaling pathway)//GO:0045786(negative regulation of cell cycle)//GO:0043985(histone H4-R3 methylation)//GO:0006355(regulation of transcription, DNA-templated)//GO:0030308(negative regulation of cell growth)//GO:0007165(signal …
SLC11A2	ENSG00000110911	protein_coding	-	chr12:51373183-51422349	39.8134	0	inf	inf	5e-05	0.000215776	up	4891	DCT1|DMT1|NRAMP2	MIM:600523|HGNC:HGNC:10908|Ensembl:ENSG00000110911|HPRD:02750|Vega:OTTHUMG00000169493	12	12q13	solute carrier family 11 member 2	hsa04142(Lysosome)//hsa04978(Mineral absorption)	GO:0005770(late endosome)//GO:0045178(basal part of cell)//GO:0005765(lysosomal membrane)//GO:0031526(brush border membrane)//GO:0005741(mitochondrial outer membrane)//GO:0005737(cytoplasm)//GO:0045177(apical part of cell)//GO:0016020(membrane)//GO:0030904(retromer complex)//GO:0005773(vacuole)//GO:0031410(cytoplasmic vesicle)//GO:0005769(early endosome)//GO:0005764(lysosome)//GO:0005887(integral…	GO:0015100(vanadium ion transmembrane transporter activity)//GO:0015639(ferrous iron uptake transmembrane transporter activity)//GO:0005385(zinc ion transmembrane transporter activity)//GO:0015087(cobalt ion transmembrane transporter activity)//GO:0005375(copper ion transmembrane transporter activity)//GO:0046870(cadmium ion binding)//GO:0070835(chromium ion transmembrane transporter activity)//G…	GO:0015684(ferrous iron transport)//GO:0071421(manganese ion transmembrane transport)//GO:0006879(cellular iron ion homeostasis)//GO:0035444(nickel cation transmembrane transport)//GO:1902600(hydrogen ion transmembrane transport)//GO:0070627(ferrous iron import)//GO:0010039(response to iron ion)//GO:0034599(cellular response to oxidative stress)//GO:0006919(activation of cysteine-type endopeptida…
IL23A	ENSG00000110944	protein_coding	+	chr12:56732662-56734193	50.3982	0	inf	inf	5e-05	0.000215776	up	51561	IL-23|IL-23A|IL23P19|P19|SGRF	MIM:605580|HGNC:HGNC:15488|Ensembl:ENSG00000110944|HPRD:12026|Vega:OTTHUMG00000187402	12	12q13.3	interleukin 23 subunit alpha	hsa04060(Cytokine-cytokine receptor interaction)//hsa04630(Jak-STAT signaling pathway)//hsa05133(Pertussis)//hsa05152(Tuberculosis)//hsa05321(Inflammatory bowel disease (IBD))//hsa05323(Rheumatoid arthritis)	GO:0070743(interleukin-23 complex)	GO:0005515(protein binding)//GO:0045519(interleukin-23 receptor binding)//GO:0005125(cytokine activity)	GO:0042523(positive regulation of tyrosine phosphorylation of Stat5 protein)//GO:0042104(positive regulation of activated T cell proliferation)//GO:0043382(positive regulation of memory T cell differentiation)//GO:0042520(positive regulation of tyrosine phosphorylation of Stat4 protein)//GO:0042098(T cell proliferation)//GO:0050829(defense response to Gram-negative bacterium)//GO:2000318(positive…
RSRC2	ENSG00000111011	protein_coding	-	chr12:122989189-123011547	117.674	0	inf	inf	0.00105	0.00353954	up	65117	-	HGNC:HGNC:30559|Ensembl:ENSG00000111011|HPRD:13342|Vega:OTTHUMG00000167572	12	12q24.31	arginine/serine-rich coiled-coil 2			GO:0044822(poly(A) RNA binding)//GO:0005515(protein binding)
ELK3	ENSG00000111145	protein_coding	+	chr12:96588159-96663613	129.098	0	inf	inf	5e-05	0.000215776	up	2004	ERP|NET|SAP-2|SAP2	MIM:600247|HGNC:HGNC:3325|Ensembl:ENSG00000111145|HPRD:02593|Vega:OTTHUMG00000170364	12	12q23	ELK3, ETS transcription factor		GO:0005654(nucleoplasm)//GO:0043231(intracellular membrane-bounded organelle)//GO:0005634(nucleus)//GO:0005739(mitochondrion)	GO:0032422(purine-rich negative regulatory element binding)//GO:0003700(transcription factor activity, sequence-specific DNA binding)//GO:0043565(sequence-specific DNA binding)//GO:0000978(RNA polymerase II core promoter proximal region sequence-specific DNA binding)//GO:0001077(transcriptional activator activity, RNA polymerase II core promoter proximal region sequence-specific binding)//GO:0003…	GO:0030154(cell differentiation)//GO:0006355(regulation of transcription, DNA-templated)//GO:0006366(transcription from RNA polymerase II promoter)//GO:0045892(negative regulation of transcription, DNA-templated)//GO:0045944(positive regulation of transcription from RNA polymerase II promoter)//GO:0042060(wound healing)//GO:0001525(angiogenesis)//GO:0007165(signal transduction)
ITFG2	ENSG00000111203	protein_coding	+	chr12:2904118-3050306	67.8373	0	inf	inf	0.037	0.0793258	up	55846	MDS028	HGNC:HGNC:30879|Ensembl:ENSG00000111203|HPRD:14379|Vega:OTTHUMG00000130617	12	12p13.33	integrin alpha FG-GAP repeat containing 2		GO:0005654(nucleoplasm)//GO:0005829(cytosol)		GO:0007229(integrin-mediated signaling pathway)//GO:0002314(germinal center B cell differentiation)
PRR4	ENSG00000111215	protein_coding	-	chr12:10977558-11324224	49.8196	0	inf	inf	0.00035	0.00132123	up	11272	LPRP|PROL4	MIM:605359|HGNC:HGNC:18020|Ensembl:ENSG00000111215|HPRD:09248|Vega:OTTHUMG00000168522	12	12p13	proline rich 4 (lacrimal)		GO:0005615(extracellular space)		GO:0001895(retina homeostasis)//GO:0007601(visual perception)
ACAD10	ENSG00000111271	protein_coding	+	chr12:112123856-112247782	110.407	0	inf	inf	5e-05	0.000215776	up	80724	-	MIM:611181|HGNC:HGNC:21597|Ensembl:ENSG00000111271|HPRD:10625|Vega:OTTHUMG00000169602	12	12q24.12	acyl-CoA dehydrogenase family member 10		GO:0005739(mitochondrion)//GO:0005759(mitochondrial matrix)	GO:0052890(oxidoreductase activity, acting on the CH-CH group of donors, with a flavin as acceptor)//GO:0003995(acyl-CoA dehydrogenase activity)//GO:0009055(electron carrier activity)//GO:0000062(fatty-acyl-CoA binding)//GO:0050660(flavin adenine dinucleotide binding)//GO:0016627(oxidoreductase activity, acting on the CH-CH group of donors)//GO:0016787(hydrolase activity)	GO:0055114(oxidation-reduction process)//GO:0044255(cellular lipid metabolic process)//GO:0008152(metabolic process)//GO:0044281(small molecule metabolic process)//GO:0055088(lipid homeostasis)//GO:0006635(fatty acid beta-oxidation)//GO:0033539(fatty acid beta-oxidation using acyl-CoA dehydrogenase)
OGFOD2	ENSG00000111325	protein_coding	+	chr12:123405497-123467456	42.1829	0	inf	inf	0.0044	0.0128324	up	79676	-	HGNC:HGNC:25823|Ensembl:ENSG00000111325|HPRD:07829|Vega:OTTHUMG00000168778	12	12q24.31	2-oxoglutarate and iron-dependent oxygenase domain containing 2			GO:0005506(iron ion binding)//GO:0016705(oxidoreductase activity, acting on paired donors, with incorporation or reduction of molecular oxygen)//GO:0031418(L-ascorbic acid binding)//GO:0051213(dioxygenase activity)	GO:0055114(oxidation-reduction process)
DDX55	ENSG00000111364	protein_coding	+	chr12:124086623-124118313	188.016	0	inf	inf	0.02995	0.0663671	up	57696	-	HGNC:HGNC:20085|Ensembl:ENSG00000111364|HPRD:13130|Vega:OTTHUMG00000168695	12	12q24.31	DEAD-box helicase 55		GO:0016020(membrane)	GO:0003676(nucleic acid binding)//GO:0005524(ATP binding)//GO:0003723(RNA binding)//GO:0004386(helicase activity)//GO:0044822(poly(A) RNA binding)//GO:0005515(protein binding)//GO:0004004(ATP-dependent RNA helicase activity)	GO:0010501(RNA secondary structure unwinding)//GO:0008152(metabolic process)
SLC38A1	ENSG00000111371	protein_coding	-	chr12:46576845-46663800	537.567	2.01798	266.389	8.05739	5e-05	0.000215776	up	81539	ATA1|NAT2|SAT1|SNAT1	MIM:608490|HGNC:HGNC:13447|Ensembl:ENSG00000111371|HPRD:12245|Vega:OTTHUMG00000169470	12	12q13.11	solute carrier family 38 member 1	hsa04724(Glutamatergic synapse)//hsa04727(GABAergic synapse)	GO:0005886(plasma membrane)//GO:0005887(integral component of plasma membrane)//GO:0030424(axon)//GO:0016021(integral component of membrane)//GO:0070062(extracellular exosome)	GO:0015182(L-asparagine transmembrane transporter activity)//GO:0015175(neutral amino acid transmembrane transporter activity)//GO:0015186(L-glutamine transmembrane transporter activity)//GO:0005290(L-histidine transmembrane transporter activity)//GO:0005283(sodium:amino acid symporter activity)//GO:0005515(protein binding)	GO:0015804(neutral amino acid transport)//GO:0015817(histidine transport)//GO:0007268(synaptic transmission)//GO:0001504(neurotransmitter uptake)//GO:0007565(female pregnancy)//GO:0006865(amino acid transport)//GO:0055085(transmembrane transport)//GO:0006814(sodium ion transport)//GO:0006868(glutamine transport)//GO:0003333(amino acid transmembrane transport)//GO:0089709(L-histidine transmembrane…
FZD10	ENSG00000111432	protein_coding	+	chr12:130647003-130650285	40.6808	0	inf	inf	5e-05	0.000215776	up	11211	CD350|FZ-10|Fz10|FzE7|hFz10	MIM:606147|HGNC:HGNC:4039|Ensembl:ENSG00000111432|HPRD:05853	12	12q24.33	frizzled class receptor 10	hsa04310(Wnt signaling pathway)//hsa04390(Hippo signaling pathway)//hsa04550(Signaling pathways regulating pluripotency of stem cells)//hsa04916(Melanogenesis)//hsa05166(HTLV-I infection)//hsa05200(Pathways in cancer)//hsa05205(Proteoglycans in cancer)//hsa05217(Basal cell carcinoma)	GO:0005887(integral component of plasma membrane)//GO:0009986(cell surface)//GO:0005737(cytoplasm)	GO:0005515(protein binding)//GO:0042813(Wnt-activated receptor activity)//GO:0004930(G-protein coupled receptor activity)//GO:0017147(Wnt-protein binding)	GO:0071300(cellular response to retinoic acid)//GO:0043507(positive regulation of JUN kinase activity)//GO:0032956(regulation of actin cytoskeleton organization)//GO:0034260(negative regulation of GTPase activity)//GO:0060070(canonical Wnt signaling pathway)//GO:0038031(non-canonical Wnt signaling pathway via JNK cascade)//GO:0043547(positive regulation of GTPase activity)//GO:0007186(G-protein c…
COPZ1	ENSG00000111481	protein_coding	+	chr12:54624723-54745633	101.19	0	inf	inf	0.0226	0.052204	up	22818	CGI-120|COPZ|HSPC181|zeta-COP|zeta1-COP	MIM:615472|HGNC:HGNC:2243|Ensembl:ENSG00000111481|HPRD:16738|Vega:OTTHUMG00000169762	12	12q13.2-q13.3	coatomer protein complex subunit zeta 1		GO:0030126(COPI vesicle coat)//GO:0030133(transport vesicle)//GO:0030117(membrane coat)//GO:0000139(Golgi membrane)//GO:0005829(cytosol)		GO:0061024(membrane organization)//GO:0044267(cellular protein metabolic process)//GO:1901998(toxin transport)//GO:0006890(retrograde vesicle-mediated transport, Golgi to ER)//GO:0016192(vesicle-mediated transport)//GO:0006886(intracellular protein transport)//GO:0043687(post-translational protein modification)//GO:0006891(intra-Golgi vesicle-mediated transport)//GO:0048205(COPI coating of Golgi …
USP5	ENSG00000111667	protein_coding	+	chr12:6961291-6975796	170.791	0	inf	inf	5e-05	0.000215776	up	8078	ISOT	MIM:601447|HGNC:HGNC:12628|Ensembl:ENSG00000111667|HPRD:03265|Vega:OTTHUMG00000169233	12	12p13	ubiquitin specific peptidase 5 (isopeptidase T)		GO:0005764(lysosome)	GO:0008270(zinc ion binding)//GO:0004197(cysteine-type endopeptidase activity)//GO:0005515(protein binding)//GO:0008242(omega peptidase activity)//GO:0043130(ubiquitin binding)//GO:0004843(thiol-dependent ubiquitin-specific protease activity)	GO:0071108(protein K48-linked deubiquitination)//GO:0016579(protein deubiquitination)//GO:0006511(ubiquitin-dependent protein catabolic process)//GO:0032436(positive regulation of proteasomal ubiquitin-dependent protein catabolic process)
ST8SIA1	ENSG00000111728	protein_coding	-	chr12:22199107-22589975	203.864	0	inf	inf	5e-05	0.000215776	up	6489	GD3S|SIAT8|SIAT8-A|SIAT8A|ST8SiaI	MIM:601123|HGNC:HGNC:10869|Ensembl:ENSG00000111728|HPRD:03078|Vega:OTTHUMG00000169098	12	12p12.1-p11.2	ST8 alpha-N-acetyl-neuraminide alpha-2,8-sialyltransferase 1	hsa00601(Glycosphingolipid biosynthesis - lacto and neolacto series)//hsa00603(Glycosphingolipid biosynthesis - globo series)//hsa00604(Glycosphingolipid biosynthesis - ganglio series)//	GO:0016021(integral component of membrane)//GO:0030173(integral component of Golgi membrane)//GO:0005794(Golgi apparatus)//GO:0000139(Golgi membrane)	GO:0003828(alpha-N-acetylneuraminate alpha-2,8-sialyltransferase activity)//GO:0008373(sialyltransferase activity)	GO:0008284(positive regulation of cell proliferation)//GO:0006488(dolichol-linked oligosaccharide biosynthetic process)//GO:0044267(cellular protein metabolic process)//GO:0034605(cellular response to heat)//GO:0005975(carbohydrate metabolic process)//GO:0043687(post-translational protein modification)//GO:0018279(protein N-linked glycosylation via asparagine)//GO:0006688(glycosphingolipid biosyn…
IL17F	ENSG00000112116	protein_coding	-	chr6:52101478-52109335	292.733	0	inf	inf	5e-05	0.000215776	up	112744	CANDF6|IL-17F|ML-1|ML1	MIM:606496|HGNC:HGNC:16404|Ensembl:ENSG00000112116|HPRD:16224|Vega:OTTHUMG00000014845	6	6p12	interleukin 17F	hsa05321(Inflammatory bowel disease (IBD))	GO:0005576(extracellular region)//GO:0005615(extracellular space)	GO:0019955(cytokine binding)//GO:0005126(cytokine receptor binding)//GO:0005515(protein binding)//GO:0005125(cytokine activity)//GO:0042803(protein homodimerization activity)	GO:0051216(cartilage development)//GO:1900017(positive regulation of cytokine production involved in inflammatory response)//GO:0045944(positive regulation of transcription from RNA polymerase II promoter)//GO:0042089(cytokine biosynthetic process)//GO:0045414(regulation of interleukin-8 biosynthetic process)//GO:0017015(regulation of transforming growth factor beta receptor signaling pathway)//G…
BACH2	ENSG00000112182	protein_coding	-	chr6:90636247-91006627	190.088	2.56865	74.0029	6.20951	0.0383	0.0816675	up	60468	BTBD25	MIM:605394|HGNC:HGNC:14078|Ensembl:ENSG00000112182|HPRD:12012|Vega:OTTHUMG00000015216	6	6q15	BTB domain and CNC homolog 2		GO:0005634(nucleus)//GO:0031463(Cul3-RING ubiquitin ligase complex)//GO:0005737(cytoplasm)	GO:0001206(transcriptional repressor activity, RNA polymerase II distal enhancer sequence-specific binding)//GO:0004842(ubiquitin-protein transferase activity)//GO:0000980(RNA polymerase II distal enhancer sequence-specific DNA binding)//GO:0003700(transcription factor activity, sequence-specific DNA binding)	GO:0006366(transcription from RNA polymerase II promoter)//GO:0016567(protein ubiquitination)//GO:0000122(negative regulation of transcription from RNA polymerase II promoter)
CCNC	ENSG00000112237	protein_coding	-	chr6:99880189-100033084	26.6795	0	inf	inf	5e-05	0.000215776	up	892	CycC	MIM:123838|HGNC:HGNC:1581|Ensembl:ENSG00000112237|HPRD:00456|Vega:OTTHUMG00000015268	6	6q21	cyclin C		GO:0016592(mediator complex)//GO:0000307(cyclin-dependent protein kinase holoenzyme complex)//GO:0005634(nucleus)//GO:0005654(nucleoplasm)//GO:0000151(ubiquitin ligase complex)	GO:0016538(cyclin-dependent protein serine/threonine kinase regulator activity)//GO:0005515(protein binding)//GO:0061630(ubiquitin protein ligase activity)	GO:0010467(gene expression)//GO:0006351(transcription, DNA-templated)//GO:0045737(positive regulation of cyclin-dependent protein serine/threonine kinase activity)//GO:0016567(protein ubiquitination)//GO:0090209(negative regulation of triglyceride metabolic process)//GO:0007219(Notch signaling pathway)//GO:0006367(transcription initiation from RNA polymerase II promoter)//GO:0045944(positive regu…
ASCC3	ENSG00000112249	protein_coding	-	chr6:100956069-101329248	93.4009	0	inf	inf	0.00025	0.000958139	up	10973	ASC1p200|HELIC1|RNAH	MIM:614217|HGNC:HGNC:18697|Ensembl:ENSG00000112249|HPRD:09980|HPRD:16805|Vega:OTTHUMG00000015279	6	6q16	activating signal cointegrator 1 complex subunit 3		GO:0016020(membrane)//GO:0005794(Golgi apparatus)//GO:0005654(nucleoplasm)//GO:0005622(intracellular)//GO:0005634(nucleus)//GO:0005737(cytoplasm)	GO:0005524(ATP binding)//GO:0043140(ATP-dependent 3'-5' DNA helicase activity)//GO:0005515(protein binding)//GO:0044822(poly(A) RNA binding)	GO:0006281(DNA repair)//GO:0032508(DNA duplex unwinding)//GO:0008283(cell proliferation)//GO:0006351(transcription, DNA-templated)//GO:0006307(DNA dealkylation involved in DNA repair)//GO:0006355(regulation of transcription, DNA-templated)
ALDH5A1	ENSG00000112294	protein_coding	+	chr6:24403152-24537435	26.3447	0	inf	inf	5e-05	0.000215776	up	7915	SSADH|SSDH	MIM:610045|HGNC:HGNC:408|Ensembl:ENSG00000112294|HPRD:08361|Vega:OTTHUMG00000014356	6	6p22	aldehyde dehydrogenase 5 family member A1	hsa00250(Alanine, aspartate and glutamate metabolism)//hsa00650(Butanoate metabolism)//	GO:0005739(mitochondrion)//GO:0005759(mitochondrial matrix)	GO:0009013(succinate-semialdehyde dehydrogenase [NAD(P)+] activity)//GO:0051287(NAD binding)//GO:0004029(aldehyde dehydrogenase (NAD) activity)//GO:0042803(protein homodimerization activity)//GO:0004777(succinate-semialdehyde dehydrogenase (NAD+) activity)//GO:0031406(carboxylic acid binding)	GO:0055114(oxidation-reduction process)//GO:0009450(gamma-aminobutyric acid catabolic process)//GO:0051289(protein homotetramerization)//GO:0006541(glutamine metabolic process)//GO:0022904(respiratory electron transport chain)//GO:0009791(post-embryonic development)//GO:0007268(synaptic transmission)//GO:0007417(central nervous system development)//GO:0042135(neurotransmitter catabolic process)//…
DUSP22	ENSG00000112679	protein_coding	+	chr6:291629-351355	181.847	38.2949	4.74859	2.2475	0.0426	0.0888458	up	56940	JKAP|JSP-1|JSP1|LMW-DSP2|LMWDSP2|MKP-x|MKPX|VHX	MIM:616778|HGNC:HGNC:16077|Ensembl:ENSG00000112679|HPRD:13255|Vega:OTTHUMG00000014113	6	6p25.3	dual specificity phosphatase 22		GO:0005634(nucleus)//GO:0005737(cytoplasm)	GO:0008138(protein tyrosine/serine/threonine phosphatase activity)//GO:0004725(protein tyrosine phosphatase activity)	GO:0050868(negative regulation of T cell activation)//GO:0008283(cell proliferation)//GO:0042127(regulation of cell proliferation)//GO:0046330(positive regulation of JNK cascade)//GO:0000188(inactivation of MAPK activity)//GO:0007275(multicellular organism development)//GO:0000122(negative regulation of transcription from RNA polymerase II promoter)//GO:0007179(transforming growth factor beta rec…
COX7A2	ENSG00000112695	protein_coding	-	chr6:75947390-75960039	37.6779	0	inf	inf	0.02635	0.0594239	up	1347	COX7AL|COX7AL1|COXVIIAL|COXVIIa-L|VIIAL	MIM:123996|HGNC:HGNC:2288|Ensembl:ENSG00000112695|HPRD:00482|Vega:OTTHUMG00000015049	6	6q12	cytochrome c oxidase subunit 7A2	hsa00190(Oxidative phosphorylation)//hsa04260(Cardiac muscle contraction)//hsa04932(Non-alcoholic fatty liver disease (NAFLD))//hsa05010(Alzheimer's disease)//hsa05012(Parkinson's disease)//hsa05016(Huntington's disease)	GO:0005746(mitochondrial respiratory chain)//GO:0070062(extracellular exosome)//GO:0016021(integral component of membrane)	GO:0004129(cytochrome-c oxidase activity)	GO:1902600(hydrogen ion transmembrane transport)
BTN2A1	ENSG00000112763	protein_coding	+	chr6:26458149-26482737	76.3924	0	inf	inf	5e-05	0.000215776	up	11120	BK14H9.1|BT2.1|BTF1|BTN2.1|DJ3E1.1	MIM:613590|HGNC:HGNC:1136|Ensembl:ENSG00000112763|HPRD:12544|Vega:OTTHUMG00000014457	6	6p22.1	butyrophilin subfamily 2 member A1		GO:0005887(integral component of plasma membrane)//GO:0070062(extracellular exosome)	GO:0003674(molecular_function)	GO:0006629(lipid metabolic process)
BRD8	ENSG00000112983	protein_coding	-	chr5:137475454-137549032	79.5662	0	inf	inf	0.0145	0.0360744	up	10902	SMAP|SMAP2|p120	MIM:602848|HGNC:HGNC:19874|Ensembl:ENSG00000112983|HPRD:04166|Vega:OTTHUMG00000129204	5	5q31	bromodomain containing 8		GO:0005654(nucleoplasm)//GO:0035267(NuA4 histone acetyltransferase complex)//GO:0005739(mitochondrion)//GO:0005634(nucleus)//GO:0000812(Swr1 complex)	GO:0005515(protein binding)//GO:0004887(thyroid hormone receptor activity)//GO:0003700(transcription factor activity, sequence-specific DNA binding)	GO:0006325(chromatin organization)//GO:0030522(intracellular receptor signaling pathway)//GO:0006351(transcription, DNA-templated)//GO:0040008(regulation of growth)//GO:0043968(histone H2A acetylation)//GO:0007166(cell surface receptor signaling pathway)//GO:0006357(regulation of transcription from RNA polymerase II promoter)//GO:0043967(histone H4 acetylation)//GO:0006355(regulation of transcrip…
TMCO6	ENSG00000113119	protein_coding	+	chr5:140018324-140042064	508.357	0	inf	inf	5e-05	0.000215776	up	55374	PRO1580	HGNC:HGNC:28814|Ensembl:ENSG00000113119|HPRD:15177|Vega:OTTHUMG00000129497	5	5q31.3	transmembrane and coiled-coil domains 6		GO:0016021(integral component of membrane)//GO:0005634(nucleus)//GO:0005737(cytoplasm)	GO:0005515(protein binding)//GO:0008565(protein transporter activity)	GO:0006606(protein import into nucleus)
IK	ENSG00000113141	protein_coding	+	chr5:140018324-140042064	24.0914	0	inf	inf	5e-05	0.000215776	up	3550	CSA2|RED	MIM:600549|HGNC:HGNC:5958|Ensembl:ENSG00000113141|HPRD:02771|Vega:OTTHUMG00000163374	5	5q31.3	IK cytokine, down-regulator of HLA II		GO:0005654(nucleoplasm)//GO:0005634(nucleus)//GO:0005615(extracellular space)//GO:0005730(nucleolus)	GO:0005515(protein binding)//GO:0042802(identical protein binding)	GO:0006955(immune response)//GO:0007267(cell-cell signaling)
HAND1	ENSG00000113196	protein_coding	-	chr5:153854531-153857824	28.1203	0	inf	inf	5e-05	0.000215776	up	9421	Hxt|Thing1|bHLHa27|eHand	MIM:602406|HGNC:HGNC:4807|Ensembl:ENSG00000113196|HPRD:03871|Vega:OTTHUMG00000130193	5	5q33	heart and neural crest derivatives expressed 1	hsa04550(Signaling pathways regulating pluripotency of stem cells)	GO:0005654(nucleoplasm)//GO:0005634(nucleus)//GO:0090575(RNA polymerase II transcription factor complex)//GO:0005737(cytoplasm)//GO:0005730(nucleolus)	GO:0044212(transcription regulatory region DNA binding)//GO:0046982(protein heterodimerization activity)//GO:0042803(protein homodimerization activity)//GO:0019899(enzyme binding)//GO:0000978(RNA polymerase II core promoter proximal region sequence-specific DNA binding)//GO:0042802(identical protein binding)//GO:0001078(transcriptional repressor activity, RNA polymerase II core promoter proximal …	GO:0060707(trophoblast giant cell differentiation)//GO:0035050(embryonic heart tube development)//GO:0000122(negative regulation of transcription from RNA polymerase II promoter)//GO:0003219(cardiac right ventricle formation)//GO:0007507(heart development)//GO:0006366(transcription from RNA polymerase II promoter)//GO:0045944(positive regulation of transcription from RNA polymerase II promoter)//…
PDE8B	ENSG00000113231	protein_coding	+	chr5:76506273-76916436	28.4295	0	inf	inf	0.0123	0.0312372	up	8622	ADSD|PPNAD3	MIM:603390|HGNC:HGNC:8794|Ensembl:ENSG00000113231|HPRD:04546|Vega:OTTHUMG00000102170	5	5q13.3	phosphodiesterase 8B	hsa00230(Purine metabolism)//hsa05032(Morphine addiction)	GO:0005575(cellular_component)//GO:0005829(cytosol)	GO:0004115(3',5'-cyclic-AMP phosphodiesterase activity)//GO:0046872(metal ion binding)//GO:0004114(3',5'-cyclic-nucleotide phosphodiesterase activity)	GO:0006198(cAMP catabolic process)//GO:0008542(visual learning)//GO:0090032(negative regulation of steroid hormone biosynthetic process)//GO:0001662(behavioral fear response)//GO:0009187(cyclic nucleotide metabolic process)//GO:0035106(operant conditioning)//GO:0046676(negative regulation of insulin secretion)//GO:0050885(neuromuscular process controlling balance)//GO:0007165(signal transduction)
RNF130	ENSG00000113269	protein_coding	-	chr5:179338650-179499118	20.0192	0	inf	inf	5e-05	0.000215776	up	55819	G1RZFP|GOLIATH|GP	HGNC:HGNC:18280|Ensembl:ENSG00000113269|HPRD:11504|Vega:OTTHUMG00000130909	5	5q35.3	ring finger protein 130		GO:0016021(integral component of membrane)//GO:0005634(nucleus)//GO:0005737(cytoplasm)	GO:0004842(ubiquitin-protein transferase activity)//GO:0008270(zinc ion binding)//GO:0016874(ligase activity)	GO:0006915(apoptotic process)//GO:0012501(programmed cell death)//GO:0016567(protein ubiquitination)
ARSB	ENSG00000113273	protein_coding	-	chr5:78073031-78281910	58.9617	0	inf	inf	5e-05	0.000215776	up	411	ASB|G4S|MPS6	MIM:611542|HGNC:HGNC:714|Ensembl:ENSG00000113273|HPRD:08358|Vega:OTTHUMG00000108129	5	5q14.1	arylsulfatase B	hsa00531(Glycosaminoglycan degradation)//	GO:0005764(lysosome)//GO:0070062(extracellular exosome)//GO:0009986(cell surface)//GO:0005791(rough endoplasmic reticulum)//GO:0005794(Golgi apparatus)//GO:0043202(lysosomal lumen)//GO:0005788(endoplasmic reticulum lumen)//GO:0005739(mitochondrion)	GO:0004065(arylsulfatase activity)//GO:0046872(metal ion binding)//GO:0003943(N-acetylgalactosamine-4-sulfatase activity)	GO:0007041(lysosomal transport)//GO:0010976(positive regulation of neuron projection development)//GO:0044267(cellular protein metabolic process)//GO:0044281(small molecule metabolic process)//GO:0007584(response to nutrient)//GO:0051597(response to methylmercury)//GO:0007040(lysosome organization)//GO:0010632(regulation of epithelial cell migration)//GO:0043687(post-translational protein modific…
DROSHA	ENSG00000113360	protein_coding	-	chr5:31400603-31532303	31.8703	0	inf	inf	0.00085	0.00297056	up	29102	ETOHI2|HSA242976|RANSE3L|RN3|RNASE3L|RNASEN	MIM:608828|HGNC:HGNC:17904|Ensembl:ENSG00000113360|HPRD:10196|Vega:OTTHUMG00000161976	5	5p13.3	drosha ribonuclease III	hsa03008(Ribosome biogenesis in eukaryotes)//hsa05205(Proteoglycans in cancer)	GO:0005654(nucleoplasm)//GO:0070877(microprocessor complex)//GO:0005730(nucleolus)	GO:0004525(ribonuclease III activity)//GO:0042803(protein homodimerization activity)//GO:0003725(double-stranded RNA binding)//GO:0070878(primary miRNA binding)//GO:0001530(lipopolysaccharide binding)//GO:0044822(poly(A) RNA binding)//GO:0046872(metal ion binding)//GO:0005515(protein binding)	GO:0010586(miRNA metabolic process)//GO:0050829(defense response to Gram-negative bacterium)//GO:0031047(gene silencing by RNA)//GO:0010628(positive regulation of gene expression)//GO:0010467(gene expression)//GO:0031054(pre-miRNA processing)//GO:0050830(defense response to Gram-positive bacterium)//GO:0030422(production of siRNA involved in RNA interference)//GO:0031053(primary miRNA processing)…
GOLPH3	ENSG00000113384	protein_coding	-	chr5:32124809-32174456	29.869	0	inf	inf	0.0004	0.00149934	up	64083	GOPP1|GPP34|MIDAS|Vps74	MIM:612207|HGNC:HGNC:15452|Ensembl:ENSG00000113384|HPRD:11007|Vega:OTTHUMG00000090679	5	5p13.3	golgi phosphoprotein 3	hsa05202(Transcriptional misregulation in cancer)	GO:0005768(endosome)//GO:0005886(plasma membrane)//GO:0005802(trans-Golgi network)//GO:0005794(Golgi apparatus)//GO:0032580(Golgi cisterna membrane)//GO:0005829(cytosol)//GO:0043231(intracellular membrane-bounded organelle)//GO:0005739(mitochondrion)//GO:0031985(Golgi cisterna)//GO:0005654(nucleoplasm)//GO:0005622(intracellular)//GO:0005758(mitochondrial intermembrane space)	GO:0019899(enzyme binding)//GO:0005515(protein binding)//GO:0070273(phosphatidylinositol-4-phosphate binding)	GO:0050714(positive regulation of protein secretion)//GO:0090161(Golgi ribbon formation)//GO:0048193(Golgi vesicle transport)//GO:0048194(Golgi vesicle budding)//GO:0090164(asymmetric Golgi ribbon formation)//GO:0060352(cell adhesion molecule production)//GO:0010467(gene expression)//GO:0008283(cell proliferation)//GO:0043001(Golgi to plasma membrane protein transport)//GO:0016477(cell migration)…
IRX4	ENSG00000113430	protein_coding	-	chr5:1877540-1887350	62.4017	0	inf	inf	5e-05	0.000215776	up	50805	IRXA3	MIM:606199|HGNC:HGNC:6129|Ensembl:ENSG00000113430|HPRD:09369|Vega:OTTHUMG00000090411	5	5p15.3	iroquois homeobox 4		GO:0005634(nucleus)	GO:0043565(sequence-specific DNA binding)//GO:0003677(DNA binding)	GO:0007507(heart development)//GO:0006355(regulation of transcription, DNA-templated)//GO:0048561(establishment of organ orientation)
[truncated: 1,328 more rows]

## Sheet: dn.Colorectal CSCs vs bulk cell
Colorectal CSCs vs bulk cells.down Fold Change: 2.0 p-value: 0.05 FPKM >= 0.1 in at least one group Column A: gene, the gene name. Column B: gene_id, the Ensembl gene identifier. Column C: biotype, protein_coding. Column D: strand, transcription direction. Column E: locus, genomic locus. chromosome: start-end. Column F ~ G, FPKM value of each group. Column H: fold change, fold change between two …
HCC vs HCR down-regulated genes
gene	gene_id	biotype	strand	locus	HCC_FPKM	HCR_FPKM	Fold change	log2(fold change)	p_value	FDR	Regulation	GeneID	Synonyms	dbXrefs	chromosome	map_location	description	pathway	GO-CC	GO-MF	GO-BP
[truncated: 872 more rows]
