# Supplementary material for: ZNF32 promotes the self-renewal of colorectal cancer cells by regulating the LEPR-STAT3 signaling pathway
Source: Cell Death Dis. 2022 Feb 3;13(2):108. doi: 10.1038/s41419-022-04530-4 (PMC8814143; doi:10.1038/s41419-022-04530-4)
Supplement: Supplementary file 12 — Supplementary table 3 [file 41419_2022_4530_MOESM12_ESM.xlsx]

## Sheet: up_ZNF32_vs_Vector
differentially enriched regions for SW480-ZNF32_vs_SW480-Vector (promoter) Fold Change: 2.0 P-value: 0.001 Column A: RefSeq_name: Refseq accession number of the nearest gene to a peak. Column B: Symbol: Gene symbol. Column C: Chr: The chromosome that the transcript lies in. Column D: TSS: The start sites of the transcript. Column E: TTS: The end sites of the transcript. Column F: Strand: The stra…
Refseq_name	symbol	chr	TSS	TTS	strand	chr:start-end	length	OE count	VE count	fc	pval	padj	differentially enriched regions Classification	center_to_TSS
NM_001301061	BCL7B	chr7	72972020	72950685	-	chr7:72972701-72973800	1100	10	0	1001	0.000196638	0.0256363	promoter	-1230
NM_001707	BCL7B	chr7	72972020	72950685	-	chr7:72972701-72973800	1100	10	0	1001	0.000196638	0.0256363	promoter	-1230
NM_001197244	BCL7B	chr7	72972020	72950685	-	chr7:72972701-72973800	1100	10	0	1001	0.000196638	0.0256363	promoter	-1230
NR_036682	BCL7B	chr7	72971566	72950685	-	chr7:72972701-72973800	1100	10	0	1001	0.000196638	0.0256363	promoter	-1684
NR_030203	MIR521-2	chr19	54219847	54219934	+	chr19:54217301-54219000	1700	12	1	11.8911	0.000925536	0.0419841	promoter	-1697
NR_030202	MIR519D	chr19	54216600	54216688	+	chr19:54217301-54219000	1700	12	1	11.8911	0.000925536	0.0419841	promoter	1550
NR_046324	CHRNA7	chr15	32322685	32462384	+	chr15:32323101-32324800	1700	11	0	1101	9.42148e-05	0.0256363	promoter	1265
NM_000746	CHRNA7	chr15	32322717	32465219	+	chr15:32323101-32324800	1700	11	0	1101	9.42148e-05	0.0256363	promoter	1233
NM_001190455	CHRNA7	chr15	32322717	32465219	+	chr15:32323101-32324800	1700	11	0	1101	9.42148e-05	0.0256363	promoter	1233
NR_033987	LINC02393	chr12	128366161	128383184	+	chr12:128364301-128366100	1800	13	1	12.8812	0.000477076	0.0267413	promoter	-961
NR_023386	CROCCP3	chr1	16819196	16793930	-	chr1:16820101-16821100	1000	9	0	901	0.000412071	0.0256363	promoter	-1404
NR_132105	DPP10-AS3	chr2	115591125	115585917	-	chr2:115590101-115591100	1000	9	0	901	0.000412071	0.0256363	promoter	525
NM_001318065	RRM1	chr11	4137307	4160155	+	chr11:4136701-4137700	1000	9	0	901	0.000412071	0.0256363	promoter	-107
NM_001330193	RRM1	chr11	4137307	4160155	+	chr11:4136701-4137700	1000	9	0	901	0.000412071	0.0256363	promoter	-107
NM_001145205	SHISA9	chr16	12995454	13005502	+	chr16:12996001-12997200	1200	9	0	901	0.000412071	0.0256363	promoter	1146
NM_001145204	SHISA9	chr16	12995454	13334273	+	chr16:12996001-12997200	1200	9	0	901	0.000412071	0.0256363	promoter	1146
NR_149057	LINC02257	chr1	222151862	222086986	-	chr1:222151801-222153700	1900	16	2	7.96517	0.000430406	0.0258092	promoter	-888
NM_032482	DOT1L	chr19	2163931	2232577	+	chr19:2164501-2165600	1100	9	0	901	0.000412071	0.0256363	promoter	1119
NM_001014434	LHX9	chr1	197881634	197899273	+	chr1:197879801-197881100	1300	10	0	1001	0.000196638	0.0256363	promoter	-1184
NM_032785	AGBL4	chr1	50489626	48998525	-	chr1:50488101-50489300	1200	10	0	1001	0.000196638	0.0256363	promoter	926
NM_001323573	AGBL4	chr1	50489626	48998525	-	chr1:50488101-50489300	1200	10	0	1001	0.000196638	0.0256363	promoter	926
NM_001323574	AGBL4	chr1	50489626	48998525	-	chr1:50488101-50489300	1200	10	0	1001	0.000196638	0.0256363	promoter	926
NM_001323575	AGBL4	chr1	50489626	48998525	-	chr1:50488101-50489300	1200	10	0	1001	0.000196638	0.0256363	promoter	926
NR_136623	AGBL4	chr1	50489626	48998525	-	chr1:50488101-50489300	1200	10	0	1001	0.000196638	0.0256363	promoter	926
NM_001350158	PHACTR4	chr1	28696250	28826876	+	chr1:28696701-28698000	1300	12	1	11.8911	0.000925536	0.0419841	promoter	1100
NM_001350160	PHACTR4	chr1	28696250	28826876	+	chr1:28696701-28698000	1300	12	1	11.8911	0.000925536	0.0419841	promoter	1100
NM_001350159	PHACTR4	chr1	28696250	28826876	+	chr1:28696701-28698000	1300	12	1	11.8911	0.000925536	0.0419841	promoter	1100
NM_001350161	PHACTR4	chr1	28696250	28826876	+	chr1:28696701-28698000	1300	12	1	11.8911	0.000925536	0.0419841	promoter	1100
NM_001048183	PHACTR4	chr1	28696250	28826876	+	chr1:28696701-28698000	1300	12	1	11.8911	0.000925536	0.0419841	promoter	1100
NM_001168216	C2CD6	chr2	202483901	202352143	-	chr2:202483101-202484100	1000	9	0	901	0.000412071	0.0256363	promoter	301
NM_001168221	C2CD6	chr2	202483901	202352143	-	chr2:202483101-202484100	1000	9	0	901	0.000412071	0.0256363	promoter	301
NM_152525	C2CD6	chr2	202483901	202352143	-	chr2:202483101-202484100	1000	9	0	901	0.000412071	0.0256363	promoter	301
NM_001168217	C2CD6	chr2	202483901	202399042	-	chr2:202483101-202484100	1000	9	0	901	0.000412071	0.0256363	promoter	301
NR_146865	LINC02417	chr12	3477273	3480767	+	chr12:3476901-3477900	1000	9	0	901	0.000412071	0.0256363	promoter	127
NM_001926	DEFA6	chr8	6783598	6782218	-	chr8:6781101-6782300	1200	9	0	901	0.000412071	0.0256363	promoter	1898
NR_031613	MIR1208	chr8	129162361	129162434	+	chr8:129162701-129165800	3100	26	6	4.32779	0.000241576	0.0256363	promoter	1889
NR_110898	TP53TG3D	chr16	32264644	32267249	+	chr16:32262001-32263700	1700	14	1	13.8713	0.000245462	0.0256363	promoter	-1794
NR_158187	TP53TG3D	chr16	32264644	32267249	+	chr16:32262001-32263700	1700	14	1	13.8713	0.000245462	0.0256363	promoter	-1794
NR_158189	TP53TG3D	chr16	32264644	32267249	+	chr16:32262001-32263700	1700	14	1	13.8713	0.000245462	0.0256363	promoter	-1794
NR_158188	TP53TG3D	chr16	32264644	32267249	+	chr16:32262001-32263700	1700	14	1	13.8713	0.000245462	0.0256363	promoter	-1794
NR_158190	TP53TG3D	chr16	32264644	32267249	+	chr16:32262001-32263700	1700	14	1	13.8713	0.000245462	0.0256363	promoter	-1794
NM_001243722	TP53TG3D	chr16	32264644	32267249	+	chr16:32262001-32263700	1700	14	1	13.8713	0.000245462	0.0256363	promoter	-1794
NM_001368231	LOC102723713	chr16	32264643	32267243	+	chr16:32262001-32263700	1700	14	1	13.8713	0.000245462	0.0256363	promoter	-1793
NR_027293	BMS1P20	chr22	22652462	22677324	+	chr22:22652501-22655200	2700	28	8	3.49688	0.000602658	0.032916	promoter	1388
NR_049724	GRM5-AS1	chr11	88237743	88257222	+	chr11:88238301-88239300	1000	9	0	901	0.000412071	0.0256363	promoter	1057
NR_033857	BMS1P21	chr10	81664653	81691557	+	chr10:81665701-81666700	1000	9	0	901	0.000412071	0.0256363	promoter	1547
NR_109996	PRKAR2A-AS1	chr3	48885369	48889415	+	chr3:48882001-48884800	2800	24	6	3.99501	0.000672163	0.0357692	promoter	-1969
NR_109997	PRKAR2A-AS1	chr3	48885369	48889415	+	chr3:48882001-48884800	2800	24	6	3.99501	0.000672163	0.0357692	promoter	-1969
NM_004157	PRKAR2A	chr3	48885307	48784018	-	chr3:48882001-48884800	2800	24	6	3.99501	0.000672163	0.0357692	promoter	1907
NM_001321982	PRKAR2A	chr3	48885307	48784018	-	chr3:48882001-48884800	2800	24	6	3.99501	0.000672163	0.0357692	promoter	1907
NM_001321983	PRKAR2A	chr3	48885307	48784018	-	chr3:48882001-48884800	2800	24	6	3.99501	0.000672163	0.0357692	promoter	1907
NM_001321989	PRKAR2A	chr3	48885307	48784018	-	chr3:48882001-48884800	2800	24	6	3.99501	0.000672163	0.0357692	promoter	1907
NR_158152	LOC101928343	chr17	72595978	72622135	+	chr17:72595301-72596500	1200	9	0	901	0.000412071	0.0256363	promoter	-78
NM_001323355	PTPRE	chr10	129705366	129884119	+	chr10:129706001-129707000	1000	9	0	901	0.000412071	0.0256363	promoter	1134
NM_001323356	PTPRE	chr10	129705366	129884119	+	chr10:129706001-129707000	1000	9	0	901	0.000412071	0.0256363	promoter	1134
NM_001316676	PTPRE	chr10	129705366	129884119	+	chr10:129706001-129707000	1000	9	0	901	0.000412071	0.0256363	promoter	1134
NM_006504	PTPRE	chr10	129705366	129884119	+	chr10:129706001-129707000	1000	9	0	901	0.000412071	0.0256363	promoter	1134
NM_016564	CEND1	chr11	790090	787114	-	chr11:791201-792400	1200	10	0	1001	0.000196638	0.0256363	promoter	-1710
NR_029673	MIR130A	chr11	57408670	57408759	+	chr11:57409301-57411200	1900	14	1	13.8713	0.000245462	0.0256363	promoter	1580
NM_031266	HNRNPAB	chr5	177631533	177638164	+	chr5:177630001-177631100	1100	10	0	1001	0.000196638	0.0256363	promoter	-983
NM_004499	HNRNPAB	chr5	177631533	177638164	+	chr5:177630001-177631100	1100	10	0	1001	0.000196638	0.0256363	promoter	-983
NM_001009552	PPP2CB	chr8	30670334	30643134	-	chr8:30671001-30672000	1000	9	0	901	0.000412071	0.0256363	promoter	-1166
NM_001242935	SNCAIP	chr5	121647763	121799914	+	chr5:121646601-121647800	1200	12	1	11.8911	0.000925536	0.0419841	promoter	-563
NR_131762	SNCAIP	chr5	121647385	121799914	+	chr5:121646601-121647800	1200	12	1	11.8911	0.000925536	0.0419841	promoter	-185
NM_001308109	SNCAIP	chr5	121647931	121799914	+	chr5:121646601-121647800	1200	12	1	11.8911	0.000925536	0.0419841	promoter	-731
NM_001308100	SNCAIP	chr5	121647931	121799914	+	chr5:121646601-121647800	1200	12	1	11.8911	0.000925536	0.0419841	promoter	-731
NM_001308107	SNCAIP	chr5	121647931	121799914	+	chr5:121646601-121647800	1200	12	1	11.8911	0.000925536	0.0419841	promoter	-731
NM_005460	SNCAIP	chr5	121647931	121799914	+	chr5:121646601-121647800	1200	12	1	11.8911	0.000925536	0.0419841	promoter	-731
NM_014482	BMP10	chr2	69098529	69088040	-	chr2:69097001-69098800	1800	16	2	7.96517	0.000430406	0.0258092	promoter	629
NR_126447	WARS2-IT1	chr1	119590027	119605910	+	chr1:119589601-119590600	1000	9	0	901	0.000412071	0.0256363	promoter	73
NM_001322	CST2	chr20	23807366	23804405	-	chr20:23807401-23808400	1000	10	0	1001	0.000196638	0.0256363	promoter	-534
NM_001319848	USP21	chr1	161129289	161135509	+	chr1:161129401-161130400	1000	9	0	901	0.000412071	0.0256363	promoter	611
NM_001319847	USP21	chr1	161129289	161135509	+	chr1:161129401-161130400	1000	9	0	901	0.000412071	0.0256363	promoter	611
NM_001014443	USP21	chr1	161129289	161135509	+	chr1:161129401-161130400	1000	9	0	901	0.000412071	0.0256363	promoter	611
NM_012475	USP21	chr1	161129289	161135509	+	chr1:161129401-161130400	1000	9	0	901	0.000412071	0.0256363	promoter	611
NM_001040098	MOSPD3	chr7	100210052	100213000	+	chr7:100210901-100211900	1000	9	0	901	0.000412071	0.0256363	promoter	1348
NM_001363416	MOSPD3	chr7	100210004	100213000	+	chr7:100210901-100211900	1000	9	0	901	0.000412071	0.0256363	promoter	1396
NM_001040097	MOSPD3	chr7	100209784	100213000	+	chr7:100210901-100211900	1000	9	0	901	0.000412071	0.0256363	promoter	1616
NM_001363415	MOSPD3	chr7	100210162	100213000	+	chr7:100210901-100211900	1000	9	0	901	0.000412071	0.0256363	promoter	1238
NM_023948	MOSPD3	chr7	100210162	100213000	+	chr7:100210901-100211900	1000	9	0	901	0.000412071	0.0256363	promoter	1238
NM_001040099	MOSPD3	chr7	100210162	100213000	+	chr7:100210901-100211900	1000	9	0	901	0.000412071	0.0256363	promoter	1238
NR_002778	RPL29P2	chr17	7657637	7658286	+	chr17:7658601-7660400	1800	15	2	7.46766	0.000795439	0.0399718	promoter	1863
NM_001289145	FAM110A	chr20	814357	826920	+	chr20:815101-816100	1000	9	0	901	0.000412071	0.0256363	promoter	1243
NM_001289146	FAM110A	chr20	814357	826920	+	chr20:815101-816100	1000	9	0	901	0.000412071	0.0256363	promoter	1243
NM_001042353	FAM110A	chr20	814357	826920	+	chr20:815101-816100	1000	9	0	901	0.000412071	0.0256363	promoter	1243
NM_207121	FAM110A	chr20	816695	826920	+	chr20:815101-816100	1000	9	0	901	0.000412071	0.0256363	promoter	-1095
NR_110852	LOC101928855	chr17	78779432	78775439	-	chr17:78778401-78782000	3600	35	11	3.17984	0.000285593	0.0256363	promoter	-768
NM_016343	CENPF	chr1	214776537	214837914	+	chr1:214774801-214775800	1000	9	0	901	0.000412071	0.0256363	promoter	-1237
NM_176810	NLRP13	chr19	56443702	56407310	-	chr19:56443601-56445500	1900	16	2	7.96517	0.000430406	0.0258092	promoter	-848
NM_001321057	NLRP13	chr19	56443702	56403057	-	chr19:56443601-56445500	1900	16	2	7.96517	0.000430406	0.0258092	promoter	-848
NM_024621	VEPH1	chr3	157217445	156977531	-	chr3:157214101-157217000	2900	26	6	4.32779	0.000241576	0.0256363	promoter	1895
NR_024130	DNMBP-AS1	chr10	101686961	101718755	+	chr10:101685201-101689200	4000	36	11	3.27066	0.000181936	0.0256363	promoter	239
NR_109984	IQCF5-AS1	chr3	51907611	51909783	+	chr3:51907401-51909400	2000	18	2	8.9602	0.000124547	0.0256363	promoter	789
NM_001145059	IQCF5	chr3	51909617	51907736	-	chr3:51907401-51909400	2000	18	2	8.9602	0.000124547	0.0256363	promoter	1217
NR_049812	MIR5089	chr17	45050382	45050466	+	chr17:45051001-45052300	1300	13	1	12.8812	0.000477076	0.0267413	promoter	1268
NR_049806	MIR5008	chr1	228129384	228129290	-	chr1:228126701-228128400	1700	15	1	14.8614	0.000126088	0.0256363	promoter	1834
NM_001005493	OR6C6	chr12	55689016	55688071	-	chr12:55687901-55689800	1900	18	1	17.8317	1.69522e-05	0.0233059	promoter	166
NR_027072	LINC00189	chr21	30565814	30660526	+	chr21:30566101-30567400	1300	12	1	11.8911	0.000925536	0.0419841	promoter	936
NM_021057	IFNA7	chr9	21202204	21201467	-	chr9:21199201-21201400	2200	20	2	9.95522	3.55654e-05	0.0256363	promoter	1904
NR_033917	LINC01433	chr20	4173736	4176600	+	chr20:4174501-4175600	1100	10	0	1001	0.000196638	0.0256363	promoter	1314
NM_003603	SORBS2	chr4	186733410	186506597	-	chr4:186731301-186732300	1000	9	0	901	0.000412071	0.0256363	promoter	1610
NM_001145670	SORBS2	chr4	186733410	186506597	-	chr4:186731301-186732300	1000	9	0	901	0.000412071	0.0256363	promoter	1610
NM_001145672	SORBS2	chr4	186732048	186506597	-	chr4:186731301-186732300	1000	9	0	901	0.000412071	0.0256363	promoter	248
NM_001145671	SORBS2	chr4	186732258	186506597	-	chr4:186731301-186732300	1000	9	0	901	0.000412071	0.0256363	promoter	458
NM_003970	MYOM2	chr8	1993160	2093380	+	chr8:1994101-1995400	1300	12	1	11.8911	0.000925536	0.0419841	promoter	1590
NM_001024679	C1orf68	chr1	152691997	152692946	+	chr1:152691001-152693000	2000	18	1	17.8317	1.69522e-05	0.0233059	promoter	3
NM_002154	HSPA4	chr5	132387704	132442141	+	chr5:132387601-132389000	1400	10	0	1001	0.000196638	0.0256363	promoter	596
NM_001242739	ZNF691	chr1	43312283	43318146	+	chr1:43311001-43312200	1200	10	0	1001	0.000196638	0.0256363	promoter	-683
NM_015911	ZNF691	chr1	43312243	43318146	+	chr1:43311001-43312200	1200	10	0	1001	0.000196638	0.0256363	promoter	-643
NM_152608	SDE2	chr1	226187044	226170402	-	chr1:226185101-226186200	1100	9	0	901	0.000412071	0.0256363	promoter	1394
NR_125366	CASC23	chr11	8038056	8032824	-	chr11:8036601-8039300	2700	25	6	4.1614	0.000404168	0.0256363	promoter	106
NM_032538	TTBK1	chr6	43211218	43255996	+	chr6:43211101-43212400	1300	10	0	1001	0.000196638	0.0256363	promoter	532
NM_005420	SULT1E1	chr4	70725863	70706929	-	chr4:70725301-70727200	1900	17	2	8.46269	0.000231951	0.0256363	promoter	-387
NM_001190790	CDRT15L2	chr17	20483036	20484224	+	chr17:20480501-20481900	1400	13	1	12.8812	0.000477076	0.0267413	promoter	-1836
NR_039657	MIR4452	chr4	87463705	87463634	-	chr4:87462001-87463300	1300	11	0	1101	9.42148e-05	0.0256363	promoter	1055
NM_001172221	SCMH1	chr1	41628689	41492870	-	chr1:41626201-41627700	1500	13	1	12.8812	0.000477076	0.0267413	promoter	1739
NR_135092	SCMH1	chr1	41627104	41492870	-	chr1:41626201-41627700	1500	13	1	12.8812	0.000477076	0.0267413	promoter	154
NM_001031694	SCMH1	chr1	41627104	41492870	-	chr1:41626201-41627700	1500	13	1	12.8812	0.000477076	0.0267413	promoter	154
NM_001172222	SCMH1	chr1	41627104	41492870	-	chr1:41626201-41627700	1500	13	1	12.8812	0.000477076	0.0267413	promoter	154
NM_001350668	SCMH1	chr1	41627104	41492870	-	chr1:41626201-41627700	1500	13	1	12.8812	0.000477076	0.0267413	promoter	154
NM_001477	GAGE12I	chrX	49216676	49223943	+	chrX:49216701-49218400	1700	14	1	13.8713	0.000245462	0.0256363	promoter	874
NM_001098411	GAGE2B	chrX	49216647	49233462	+	chrX:49216701-49218400	1700	14	1	13.8713	0.000245462	0.0256363	promoter	903
NM_001474	GAGE4	chrX	49216648	49223939	+	chrX:49216701-49218400	1700	14	1	13.8713	0.000245462	0.0256363	promoter	902
NM_021123	GAGE7	chrX	49216651	49223939	+	chrX:49216701-49218400	1700	14	1	13.8713	0.000245462	0.0256363	promoter	899
NM_001475	GAGE5	chrX	49216656	49223943	+	chrX:49216701-49218400	1700	14	1	13.8713	0.000245462	0.0256363	promoter	894
NM_004109	FDX1	chr11	110300671	110335608	+	chr11:110299701-110300800	1100	10	0	1001	0.000196638	0.0256363	promoter	-421
NM_000793	DIO2	chr14	80697400	80663868	-	chr14:80695201-80697000	1800	15	2	7.46766	0.000795439	0.0399718	promoter	1300
NM_020062	SLC2A4RG	chr20	62371128	62375403	+	chr20:62369901-62371400	1500	10	0	1001	0.000196638	0.0256363	promoter	-478
NM_001282606	TMBIM4	chr12	66563852	66530715	-	chr12:66563701-66567400	3700	33	10	3.2977	0.000316751	0.0256363	promoter	-1698
NM_001282609	TMBIM4	chr12	66563852	66530715	-	chr12:66563701-66567400	3700	33	10	3.2977	0.000316751	0.0256363	promoter	-1698
NM_001282610	TMBIM4	chr12	66563852	66530715	-	chr12:66563701-66567400	3700	33	10	3.2977	0.000316751	0.0256363	promoter	-1698
NM_016056	TMBIM4	chr12	66563852	66530715	-	chr12:66563701-66567400	3700	33	10	3.2977	0.000316751	0.0256363	promoter	-1698
NM_006172	NPPA	chr1	11907840	11905765	-	chr1:11907601-11908600	1000	9	0	901	0.000412071	0.0256363	promoter	-260
NM_001310159	PAX6	chr11	31828473	31814752	-	chr11:31829201-31830200	1000	9	0	901	0.000412071	0.0256363	promoter	-1227
NM_001368924	PAX6	chr11	31829170	31806339	-	chr11:31829201-31830200	1000	9	0	901	0.000412071	0.0256363	promoter	-530
NM_001368891	PAX6	chr11	31829170	31806339	-	chr11:31829201-31830200	1000	9	0	901	0.000412071	0.0256363	promoter	-530
NM_001368889	PAX6	chr11	31831507	31806339	-	chr11:31829201-31830200	1000	9	0	901	0.000412071	0.0256363	promoter	1807
NM_205850	SLC24A5	chr15	48413186	48434868	+	chr15:48414101-48415100	1000	9	0	901	0.000412071	0.0256363	promoter	1414
NR_126346	KBTBD11-OT1	chr8	1919562	1924610	+	chr8:1920001-1921600	1600	12	1	11.8911	0.000925536	0.0419841	promoter	1238
NR_136274	LOC101928058	chr8	1921511	1919344	-	chr8:1920001-1921600	1600	12	1	11.8911	0.000925536	0.0419841	promoter	711
NR_136275	LOC101928058	chr8	1921511	1919344	-	chr8:1920001-1921600	1600	12	1	11.8911	0.000925536	0.0419841	promoter	711
NM_014867	KBTBD11	chr8	1921842	1955102	+	chr8:1920001-1921600	1600	12	1	11.8911	0.000925536	0.0419841	promoter	-1042
NM_024408	NOTCH2	chr1	120612276	120454175	-	chr1:120610701-120615900	5200	53	24	2.20783	0.000819669	0.0411541	promoter	-1024
NM_001200001	NOTCH2	chr1	120612317	120477735	-	chr1:120610701-120615900	5200	53	24	2.20783	0.000819669	0.0411541	promoter	-983
NM_001364012	NOTCH2NLC	chr1	120612242	120391203	-	chr1:120610701-120615900	5200	53	24	2.20783	0.000819669	0.0411541	promoter	-1058
NR_157049	NOTCH2NLR	chr1	120612250	120539226	-	chr1:120610701-120615900	5200	53	24	2.20783	0.000819669	0.0411541	promoter	-1050
NR_047026	LINC00443	chr13	107306227	107324528	+	chr13:107306301-107307600	1300	10	0	1001	0.000196638	0.0256363	promoter	723
NR_132741	CXXC4	chr4	105416051	105389466	-	chr4:105417101-105418300	1200	13	0	1301	2.18387e-05	0.0233059	promoter	-1649
NM_025212	CXXC4	chr4	105416051	105389466	-	chr4:105417101-105418300	1200	13	0	1301	2.18387e-05	0.0233059	promoter	-1649
NR_126054	LOC101928697	chr13	19756172	19761605	+	chr13:19756601-19757600	1000	9	0	901	0.000412071	0.0256363	promoter	928
NM_006001	TUBA3C	chr13	19755964	19747911	-	chr13:19756601-19757600	1000	9	0	901	0.000412071	0.0256363	promoter	-1136
NM_001001967	OR5D13	chr11	55540913	55541858	+	chr11:55539301-55540700	1400	9	0	901	0.000412071	0.0256363	promoter	-913
NM_001130012	SLC9A3R2	chr16	2076902	2089027	+	chr16:2074701-2075700	1000	9	0	901	0.000412071	0.0256363	promoter	-1702
NM_004785	SLC9A3R2	chr16	2076902	2089027	+	chr16:2074701-2075700	1000	9	0	901	0.000412071	0.0256363	promoter	-1702
NR_039851	MIR3198-2	chr12	54625260	54625180	-	chr12:54625601-54628000	2400	20	4	4.99002	0.000644056	0.0345862	promoter	-1540
NR_106879	MIR6821	chr22	50356513	50356587	+	chr22:50356701-50357800	1100	9	0	901	0.000412071	0.0256363	promoter	737
NM_001349638	LRRCC1	chr8	86019472	86058314	+	chr8:86015801-86020300	4500	35	10	3.4975	0.0001254	0.0256363	promoter	-1422
NM_033402	LRRCC1	chr8	86019472	86058314	+	chr8:86015801-86020300	4500	35	10	3.4975	0.0001254	0.0256363	promoter	-1422
NM_001349636	LRRCC1	chr8	86019472	86058314	+	chr8:86015801-86020300	4500	35	10	3.4975	0.0001254	0.0256363	promoter	-1422
NM_001349637	LRRCC1	chr8	86019472	86058314	+	chr8:86015801-86020300	4500	35	10	3.4975	0.0001254	0.0256363	promoter	-1422
NM_001349639	LRRCC1	chr8	86019472	86058314	+	chr8:86015801-86020300	4500	35	10	3.4975	0.0001254	0.0256363	promoter	-1422
NM_001042474	ZNF565	chr19	36705986	36672961	-	chr19:36704201-36705200	1000	9	0	901	0.000412071	0.0256363	promoter	1286
NM_001099639	ZNF146	chr19	36705503	36729675	+	chr19:36704201-36705200	1000	9	0	901	0.000412071	0.0256363	promoter	-803
NM_001099638	ZNF146	chr19	36705503	36729675	+	chr19:36704201-36705200	1000	9	0	901	0.000412071	0.0256363	promoter	-803
NM_007145	ZNF146	chr19	36705503	36729675	+	chr19:36704201-36705200	1000	9	0	901	0.000412071	0.0256363	promoter	-803
NM_152477	ZNF565	chr19	36705567	36673177	-	chr19:36704201-36705200	1000	9	0	901	0.000412071	0.0256363	promoter	867
NM_001366189	ZNF565	chr19	36704481	36673186	-	chr19:36704201-36705200	1000	9	0	901	0.000412071	0.0256363	promoter	-219
NM_001366190	ZNF565	chr19	36705567	36673186	-	chr19:36704201-36705200	1000	9	0	901	0.000412071	0.0256363	promoter	867
NM_003923	FOXH1	chr8	145701232	145698794	-	chr8:145699301-145702700	3400	26	7	3.71041	0.0006448	0.0345862	promoter	232
NR_126414	ABCA9-AS1	chr17	67000854	67014464	+	chr17:67000101-67002700	2600	22	4	5.48878	0.000212312	0.0256363	promoter	546
NM_199131	VAX1	chr10	118897781	118888030	-	chr10:118897101-118899200	2100	20	3	6.64784	0.00017585	0.0256363	promoter	-369
NM_001112704	VAX1	chr10	118897781	118892800	-	chr10:118897101-118899200	2100	20	3	6.64784	0.00017585	0.0256363	promoter	-369
NM_018925	PCDHGB5	chr5	140777694	140892546	+	chr5:140777201-140779400	2200	26	6	4.32779	0.000241576	0.0256363	promoter	606
NM_032099	PCDHGB5	chr5	140777694	140780151	+	chr5:140777201-140779400	2200	26	6	4.32779	0.000241576	0.0256363	promoter	606
NR_049806	MIR5008	chr1	228129384	228129290	-	chr1:228130301-228132200	1900	16	2	7.96517	0.000430406	0.0258092	promoter	-1866
NM_001005487	OR13G1	chr1	247836343	247835419	-	chr1:247834701-247836100	1400	12	1	11.8911	0.000925536	0.0419841	promoter	943
NR_126028	NCRNA00250	chr8	135850311	135854880	+	chr8:135848701-135852000	3300	29	8	3.62172	0.000373724	0.0256363	promoter	39
NR_036546	LINC00940	chr12	2045742	2038367	-	chr12:2044801-2046700	1900	14	1	13.8713	0.000245462	0.0256363	promoter	-8
NR_120567	LOC101928940	chr11	114250761	114231356	-	chr11:114249301-114250700	1400	10	0	1001	0.000196638	0.0256363	promoter	761
NM_004184	WARS1	chr14	100841684	100800126	-	chr14:100842001-100843200	1200	9	0	901	0.000412071	0.0256363	promoter	-916
NM_213646	WARS1	chr14	100841684	100800126	-	chr14:100842001-100843200	1200	9	0	901	0.000412071	0.0256363	promoter	-916
NM_024515	WDR25	chr14	100842821	100996640	+	chr14:100842001-100843200	1200	9	0	901	0.000412071	0.0256363	promoter	-221
NM_001350947	WDR25	chr14	100842821	100996640	+	chr14:100842001-100843200	1200	9	0	901	0.000412071	0.0256363	promoter	-221
NM_213645	WARS1	chr14	100842664	100800126	-	chr14:100842001-100843200	1200	9	0	901	0.000412071	0.0256363	promoter	64
NM_173701	WARS1	chr14	100842664	100800126	-	chr14:100842001-100843200	1200	9	0	901	0.000412071	0.0256363	promoter	64
NM_001161476	WDR25	chr14	100842752	100996640	+	chr14:100842001-100843200	1200	9	0	901	0.000412071	0.0256363	promoter	-152
NM_001350948	WDR25	chr14	100842752	100996640	+	chr14:100842001-100843200	1200	9	0	901	0.000412071	0.0256363	promoter	-152
NM_001350949	WDR25	chr14	100842752	100996640	+	chr14:100842001-100843200	1200	9	0	901	0.000412071	0.0256363	promoter	-152
NM_001350950	WDR25	chr14	100842752	100996640	+	chr14:100842001-100843200	1200	9	0	901	0.000412071	0.0256363	promoter	-152
NM_001257195	KLHL3	chr5	137042116	136953188	-	chr5:137040801-137042200	1400	10	0	1001	0.000196638	0.0256363	promoter	616
NR_138564	GXYLT2	chr3	72937196	73026066	+	chr3:72938201-72940100	1900	14	1	13.8713	0.000245462	0.0256363	promoter	1954
NM_001080393	GXYLT2	chr3	72937196	73026066	+	chr3:72938201-72940100	1900	14	1	13.8713	0.000245462	0.0256363	promoter	1954
NM_000174	GP9	chr3	128779609	128781254	+	chr3:128776901-128778600	1700	14	0	1401	1.05557e-05	0.0194852	promoter	-1859
NM_004126	GNG11	chr7	93551046	93557922	+	chr7:93550201-93552000	1800	16	0	1601	2.48155e-06	0.0125548	promoter	54
NM_002546	TNFRSF11B	chr8	119964124	119935795	-	chr8:119964601-119965900	1300	12	0	1201	4.52945e-05	0.0256363	promoter	-1126
NM_001324095	COLEC10	chr8	119964501	120120694	+	chr8:119964601-119965900	1300	12	0	1201	4.52945e-05	0.0256363	promoter	749
NM_007074	CORO1A	chr16	30194730	30200397	+	chr16:30193101-30194100	1000	9	0	901	0.000412071	0.0256363	promoter	-1130
NM_001193333	CORO1A	chr16	30194730	30200397	+	chr16:30193101-30194100	1000	9	0	901	0.000412071	0.0256363	promoter	-1130
NM_001127199	GAGE12D	chrX	49306324	49313710	+	chrX:49307801-49308800	1000	9	0	901	0.000412071	0.0256363	promoter	1976
NM_001098405	GAGE12F	chrX	49306301	49313700	+	chrX:49307801-49308800	1000	9	0	901	0.000412071	0.0256363	promoter	1999
NM_001098409	GAGE12G	chrX	49306332	49313700	+	chrX:49307801-49308800	1000	9	0	901	0.000412071	0.0256363	promoter	1968
NM_001098418	GAGE12E	chrX	49306335	49313700	+	chrX:49307801-49308800	1000	9	0	901	0.000412071	0.0256363	promoter	1965
NM_001098410	GAGE12H	chrX	49306335	49313700	+	chrX:49307801-49308800	1000	9	0	901	0.000412071	0.0256363	promoter	1965
NM_001098408	GAGE12C	chrX	49306335	49313700	+	chrX:49307801-49308800	1000	9	0	901	0.000412071	0.0256363	promoter	1965
NM_001164837	FXYD6	chr11	117747746	117707690	-	chr11:117745201-117746400	1200	11	0	1101	9.42148e-05	0.0256363	promoter	1946
NM_001164832	FXYD6	chr11	117747373	117707695	-	chr11:117745201-117746400	1200	11	0	1101	9.42148e-05	0.0256363	promoter	1573
NM_022003	FXYD6	chr11	117747373	117707695	-	chr11:117745201-117746400	1200	11	0	1101	9.42148e-05	0.0256363	promoter	1573
NM_001164836	FXYD6	chr11	117747373	117707695	-	chr11:117745201-117746400	1200	11	0	1101	9.42148e-05	0.0256363	promoter	1573
NM_001204268	FXYD6-FXYD2	chr11	117747373	117690795	-	chr11:117745201-117746400	1200	11	0	1101	9.42148e-05	0.0256363	promoter	1573
NM_001243598	FXYD6-FXYD2	chr11	117747373	117690795	-	chr11:117745201-117746400	1200	11	0	1101	9.42148e-05	0.0256363	promoter	1573
NM_001648	KLK3	chr19	51358170	51364020	+	chr19:51359401-51360700	1300	13	0	1301	2.18387e-05	0.0233059	promoter	1880
NM_001030048	KLK3	chr19	51358170	51364020	+	chr19:51359401-51360700	1300	13	0	1301	2.18387e-05	0.0233059	promoter	1880
NM_001030047	KLK3	chr19	51358170	51364020	+	chr19:51359401-51360700	1300	13	0	1301	2.18387e-05	0.0233059	promoter	1880
NR_120619	LINC01163	chr10	130084213	130115990	+	chr10:130083401-130084800	1400	12	1	11.8911	0.000925536	0.0419841	promoter	-113
NM_031491	RBP5	chr12	7281485	7276281	-	chr12:7279301-7280500	1200	9	0	901	0.000412071	0.0256363	promoter	1585
NM_020880	ZNF530	chr19	58111252	58121466	+	chr19:58109901-58111600	1700	14	1	13.8713	0.000245462	0.0256363	promoter	-502
NM_001321981	ZNF530	chr19	58111252	58121466	+	chr19:58109901-58111600	1700	14	1	13.8713	0.000245462	0.0256363	promoter	-502
NR_135924	ZNF530	chr19	58111252	58124089	+	chr19:58109901-58111600	1700	14	1	13.8713	0.000245462	0.0256363	promoter	-502
NR_135923	ZNF530	chr19	58111252	58124089	+	chr19:58109901-58111600	1700	14	1	13.8713	0.000245462	0.0256363	promoter	-502
NM_001128208	LEPROTL1	chr8	29952923	29995864	+	chr8:29952401-29954500	2100	20	3	6.64784	0.00017585	0.0256363	promoter	527
NM_015344	LEPROTL1	chr8	29952923	29966040	+	chr8:29952401-29954500	2100	20	3	6.64784	0.00017585	0.0256363	promoter	527
NR_120535	SRGAP2D	chr1	206557366	206581301	+	chr1:206554901-206555900	1000	9	0	901	0.000412071	0.0256363	promoter	-1966
NM_001713	BHMT	chr5	78407631	78428111	+	chr5:78406101-78408500	2400	20	4	4.99002	0.000644056	0.0345862	promoter	-331
NM_024164	TPSB2	chr16	1280185	1278335	-	chr16:1279701-1280900	1200	9	0	901	0.000412071	0.0256363	promoter	-115
NR_003569	ABCC6P1	chr16	18582569	18609607	+	chr16:18582401-18584300	1900	17	2	8.46269	0.000231951	0.0256363	promoter	781
NR_029782	MIR181B2	chr9	127455988	127456077	+	chr9:127455701-127457700	2000	20	4	4.99002	0.000644056	0.0345862	promoter	712
NR_029611	MIR181A2	chr9	127454720	127454830	+	chr9:127455701-127457700	2000	20	4	4.99002	0.000644056	0.0345862	promoter	1980
NM_001039349	EFEMP1	chr2	56150917	56093101	-	chr2:56150301-56151900	1600	15	2	7.46766	0.000795439	0.0399718	promoter	-183
NM_001039348	EFEMP1	chr2	56150917	56093101	-	chr2:56150301-56151900	1600	15	2	7.46766	0.000795439	0.0399718	promoter	-183
NR_149060	LINC02561	chr10	5313199	5307951	-	chr10:5311001-5313500	2500	24	4	5.98753	6.85764e-05	0.0256363	promoter	949
NR_135466	B3GNTL1	chr17	80964864	80900024	-	chr17:80962401-80964800	2400	23	5	4.59281	0.000398353	0.0256363	promoter	1264
NM_001320743	B3GNTL1	chr17	80964873	80900024	-	chr17:80962401-80964800	2400	23	5	4.59281	0.000398353	0.0256363	promoter	1273
NR_024447	LOC100128288	chr17	8263859	8261730	-	chr17:8262701-8264600	1900	16	2	7.96517	0.000430406	0.0258092	promoter	209
NM_006710	COPS8	chr2	237994531	238009117	+	chr2:237993101-237994800	1700	14	1	13.8713	0.000245462	0.0256363	promoter	-581
NM_198189	COPS8	chr2	237994083	238007489	+	chr2:237993101-237994800	1700	14	1	13.8713	0.000245462	0.0256363	promoter	-133
NR_131902	LINC01679	chr21	44782229	44777934	-	chr21:44782501-44783500	1000	9	0	901	0.000412071	0.0256363	promoter	-771
NM_175052	ST8SIA4	chr5	100238986	100221014	-	chr5:100239001-100241400	2400	22	4	5.48878	0.000212312	0.0256363	promoter	-1214
NM_005668	ST8SIA4	chr5	100238986	100142636	-	chr5:100239001-100241400	2400	22	4	5.48878	0.000212312	0.0256363	promoter	-1214
NM_001254733	SPECC1L	chr22	24738075	24813708	+	chr22:24737301-24739000	1700	13	0	1301	2.18387e-05	0.0233059	promoter	75
NM_033260	FOXQ1	chr6	1312332	1314993	+	chr6:1313001-1314000	1000	9	0	901	0.000412071	0.0256363	promoter	1168
NM_020844	TRMT9B	chr8	12803181	12887284	+	chr8:12801801-12802800	1000	9	0	901	0.000412071	0.0256363	promoter	-881
NM_032437	EFCAB7	chr1	63989195	64038364	+	chr1:63989801-63990800	1000	9	0	901	0.000412071	0.0256363	promoter	1105
NR_045147	ITGB3BP	chr1	63988944	63906440	-	chr1:63989801-63990800	1000	9	0	901	0.000412071	0.0256363	promoter	-1356
NM_001347145	ITGB3BP	chr1	63988944	63906440	-	chr1:63989801-63990800	1000	9	0	901	0.000412071	0.0256363	promoter	-1356
NM_001347148	ITGB3BP	chr1	63988944	63906440	-	chr1:63989801-63990800	1000	9	0	901	0.000412071	0.0256363	promoter	-1356
NM_014288	ITGB3BP	chr1	63988944	63906440	-	chr1:63989801-63990800	1000	9	0	901	0.000412071	0.0256363	promoter	-1356
NM_001206739	ITGB3BP	chr1	63988944	63906440	-	chr1:63989801-63990800	1000	9	0	901	0.000412071	0.0256363	promoter	-1356
NM_001347147	ITGB3BP	chr1	63988944	63915129	-	chr1:63989801-63990800	1000	9	0	901	0.000412071	0.0256363	promoter	-1356
NM_012248	SEPHS2	chr16	30457195	30454951	-	chr16:30454201-30456500	2300	23	5	4.59281	0.000398353	0.0256363	promoter	1845
NR_103809	LOC100506551	chr12	117425142	117415244	-	chr12:117424201-117425200	1000	9	0	901	0.000412071	0.0256363	promoter	442
NM_001001966	OR14A16	chr1	247979031	247978101	-	chr1:247980501-247981500	1000	9	0	901	0.000412071	0.0256363	promoter	-1969
NM_033121	ANKRD13A	chr12	110437234	110477568	+	chr12:110437101-110439200	2100	20	3	6.64784	0.00017585	0.0256363	promoter	916
NM_001364582	PAM	chr5	102143901	102366808	+	chr5:102142301-102143300	1000	9	0	901	0.000412071	0.0256363	promoter	-1101
NM_001303029	PKP3	chr11	392595	404908	+	chr11:391201-392200	1000	9	0	901	0.000412071	0.0256363	promoter	-895
NR_047569	LOC100507384	chr11	45743857	45746106	+	chr11:45744801-45745800	1000	9	0	901	0.000412071	0.0256363	promoter	1443
NR_149089	LINC02488	chr5	86957858	86975226	+	chr5:86956901-86958000	1100	10	0	1001	0.000196638	0.0256363	promoter	-408
NM_014238	KSR1	chr17	25798989	25953461	+	chr17:25799401-25800400	1000	9	0	901	0.000412071	0.0256363	promoter	911
NR_126006	LINC00524	chr14	101874259	101872323	-	chr14:101874401-101875700	1300	10	0	1001	0.000196638	0.0256363	promoter	-791
NM_001352781	TACC1	chr8	38644753	38710546	+	chr8:38642401-38643400	1000	9	0	901	0.000412071	0.0256363	promoter	-1853
NM_006283	TACC1	chr8	38644753	38710546	+	chr8:38642401-38643400	1000	9	0	901	0.000412071	0.0256363	promoter	-1853
NM_001352783	TACC1	chr8	38644753	38710546	+	chr8:38642401-38643400	1000	9	0	901	0.000412071	0.0256363	promoter	-1853
NM_001122824	TACC1	chr8	38644753	38710546	+	chr8:38642401-38643400	1000	9	0	901	0.000412071	0.0256363	promoter	-1853
NM_001352779	TACC1	chr8	38644753	38710546	+	chr8:38642401-38643400	1000	9	0	901	0.000412071	0.0256363	promoter	-1853
NM_001352801	TACC1	chr8	38644753	38710546	+	chr8:38642401-38643400	1000	9	0	901	0.000412071	0.0256363	promoter	-1853
NM_001352803	TACC1	chr8	38644753	38710546	+	chr8:38642401-38643400	1000	9	0	901	0.000412071	0.0256363	promoter	-1853
NM_001352800	TACC1	chr8	38644753	38686088	+	chr8:38642401-38643400	1000	9	0	901	0.000412071	0.0256363	promoter	-1853
NM_152696	HIPK1	chr1	114471945	114514680	+	chr1:114472801-114473800	1000	9	0	901	0.000412071	0.0256363	promoter	1355
NR_110726	HIPK1-AS1	chr1	114472147	114466622	-	chr1:114472801-114473800	1000	9	0	901	0.000412071	0.0256363	promoter	-1153
NM_198268	HIPK1	chr1	114471945	114520491	+	chr1:114472801-114473800	1000	9	0	901	0.000412071	0.0256363	promoter	1355
NM_001369807	HIPK1	chr1	114472465	114520491	+	chr1:114472801-114473800	1000	9	0	901	0.000412071	0.0256363	promoter	835
NM_001369806	HIPK1	chr1	114472465	114520491	+	chr1:114472801-114473800	1000	9	0	901	0.000412071	0.0256363	promoter	835
NR_110725	HIPK1-AS1	chr1	114471880	114466622	-	chr1:114472801-114473800	1000	9	0	901	0.000412071	0.0256363	promoter	-1420
NM_001161661	WWC1	chr5	167718649	167899308	+	chr5:167715401-167717900	2500	21	3	6.98007	9.7418e-05	0.0256363	promoter	-1999
NM_001161662	WWC1	chr5	167718649	167899308	+	chr5:167715401-167717900	2500	21	3	6.98007	9.7418e-05	0.0256363	promoter	-1999
NM_015238	WWC1	chr5	167718649	167899308	+	chr5:167715401-167717900	2500	21	3	6.98007	9.7418e-05	0.0256363	promoter	-1999
NM_006023	CDC123	chr10	12238186	12292588	+	chr10:12237301-12238600	1300	12	1	11.8911	0.000925536	0.0419841	promoter	-236
NM_014142	NUDT5	chr10	12237890	12207328	-	chr10:12237301-12238600	1300	12	1	11.8911	0.000925536	0.0419841	promoter	-60
NM_001321647	NUDT5	chr10	12238143	12207326	-	chr10:12237301-12238600	1300	12	1	11.8911	0.000925536	0.0419841	promoter	193
NM_001321648	NUDT5	chr10	12238143	12207326	-	chr10:12237301-12238600	1300	12	1	11.8911	0.000925536	0.0419841	promoter	193
NM_002425	MMP10	chr11	102651359	102641232	-	chr11:102648901-102649900	1000	9	0	901	0.000412071	0.0256363	promoter	1959
NR_122111	DUXAP9	chr14	19925329	19880208	-	chr14:19922201-19926400	4200	45	18	2.49917	0.000545133	0.0304893	promoter	1029
NR_110526	DUXAP10	chr14	19925334	19882467	-	chr14:19922201-19926400	4200	45	18	2.49917	0.000545133	0.0304893	promoter	1034
NR_122112	DUXAP9	chr14	19925329	19891096	-	chr14:19922201-19926400	4200	45	18	2.49917	0.000545133	0.0304893	promoter	1029
NM_001008223	C1QL4	chr12	49730971	49726191	-	chr12:49731001-49732100	1100	10	0	1001	0.000196638	0.0256363	promoter	-579
NM_014663	KDM4A	chr1	44115819	44171189	+	chr1:44116101-44117800	1700	12	1	11.8911	0.000925536	0.0419841	promoter	1131
NM_019852	METTL3	chr14	21979482	21966281	-	chr14:21978101-21979300	1200	10	0	1001	0.000196638	0.0256363	promoter	782
NM_174893	C17orf49	chr17	6918100	6920839	+	chr17:6918601-6920500	1900	17	2	8.46269	0.000231951	0.0256363	promoter	1450
NM_001142798	C17orf49	chr17	6918100	6920839	+	chr17:6918601-6920500	1900	17	2	8.46269	0.000231951	0.0256363	promoter	1450
NM_001142799	C17orf49	chr17	6918100	6920839	+	chr17:6918601-6920500	1900	17	2	8.46269	0.000231951	0.0256363	promoter	1450
NR_030178	MIR497	chr17	6921341	6921229	-	chr17:6918601-6920500	1900	17	2	8.46269	0.000231951	0.0256363	promoter	1791
NR_029712	MIR195	chr17	6921020	6920933	-	chr17:6918601-6920500	1900	17	2	8.46269	0.000231951	0.0256363	promoter	1470
NR_126362	APOA1-AS	chr11	116706832	116726445	+	chr11:116707501-116708500	1000	9	0	901	0.000412071	0.0256363	promoter	1168
NM_001318018	APOA1	chr11	116708338	116706466	-	chr11:116707501-116708500	1000	9	0	901	0.000412071	0.0256363	promoter	338
NM_001318017	APOA1	chr11	116708338	116706466	-	chr11:116707501-116708500	1000	9	0	901	0.000412071	0.0256363	promoter	338
NM_000039	APOA1	chr11	116708666	116706466	-	chr11:116707501-116708500	1000	9	0	901	0.000412071	0.0256363	promoter	666
NM_001318021	APOA1	chr11	116708666	116706466	-	chr11:116707501-116708500	1000	9	0	901	0.000412071	0.0256363	promoter	666
NM_001364674	MBD3L2B	chr19	7021442	7019170	-	chr19:7021601-7022700	1100	9	0	901	0.000412071	0.0256363	promoter	-708
NR_027000	LINC00965	chr8	7128636	7125762	-	chr8:7126801-7128100	1300	12	1	11.8911	0.000925536	0.0419841	promoter	1186
NM_001765	CD1C	chr1	158259712	158264564	+	chr1:158257701-158259800	2100	20	3	6.64784	0.00017585	0.0256363	promoter	-962
NM_175886	PRPS1L1	chr7	18067469	18066393	-	chr7:18068601-18069900	1300	12	1	11.8911	0.000925536	0.0419841	promoter	-1781
NM_013245	VPS4A	chr16	69345252	69360842	+	chr16:69343601-69344800	1200	10	0	1001	0.000196638	0.0256363	promoter	-1052
NR_110783	LINC01444	chr18	14970467	14969605	-	chr18:14968601-14970100	1500	13	1	12.8812	0.000477076	0.0267413	promoter	1117
NM_005556	KRT7	chr12	52627026	52642705	+	chr12:52626101-52627800	1700	12	0	1201	4.52945e-05	0.0256363	promoter	-76
NM_138386	NAF1	chr4	164088042	164049822	-	chr4:164089401-164090600	1200	11	0	1101	9.42148e-05	0.0256363	promoter	-1958
NM_001128931	NAF1	chr4	164088042	164047859	-	chr4:164089401-164090600	1200	11	0	1101	9.42148e-05	0.0256363	promoter	-1958
NM_001320822	RASA3	chr13	114843430	114747193	-	chr13:114841201-114843400	2200	18	1	17.8317	1.69522e-05	0.0233059	promoter	1130
NM_173471	SLC25A26	chr3	66119284	66429351	+	chr3:66117101-66118900	1800	15	1	14.8614	0.000126088	0.0256363	promoter	-1284
NR_126408	LINC01525	chr1	117838087	117863958	+	chr1:117838901-117839900	1000	9	0	901	0.000412071	0.0256363	promoter	1313
NM_181809	BMP8A	chr1	39957307	39995541	+	chr1:39957801-39959000	1200	11	0	1101	9.42148e-05	0.0256363	promoter	1093
NM_018931	PCDHB11	chr5	140579199	140583352	+	chr5:140579201-140581100	1900	16	1	15.8515	6.4675e-05	0.0256363	promoter	951
NM_033266	ERN2	chr16	23724543	23701630	-	chr16:23722801-23724700	1900	16	2	7.96517	0.000430406	0.0258092	promoter	793
NM_001308220	ERN2	chr16	23724543	23701630	-	chr16:23722801-23724700	1900	16	2	7.96517	0.000430406	0.0258092	promoter	793
NM_152244	SNX11	chr17	46184919	46200105	+	chr17:46184801-46186600	1800	15	2	7.46766	0.000795439	0.0399718	promoter	781
NM_013323	SNX11	chr17	46184946	46200105	+	chr17:46184801-46186600	1800	15	2	7.46766	0.000795439	0.0399718	promoter	754
NM_001330320	SNX11	chr17	46184894	46200963	+	chr17:46184801-46186600	1800	15	2	7.46766	0.000795439	0.0399718	promoter	806
NM_001321864	IZUMO1	chr19	49250166	49244144	-	chr19:49248601-49249600	1000	9	0	901	0.000412071	0.0256363	promoter	1066
NM_182575	IZUMO1	chr19	49250166	49244108	-	chr19:49248601-49249600	1000	9	0	901	0.000412071	0.0256363	promoter	1066
NM_001321865	IZUMO1	chr19	49249189	49244144	-	chr19:49248601-49249600	1000	9	0	901	0.000412071	0.0256363	promoter	89
NR_135832	IZUMO1	chr19	49249189	49244144	-	chr19:49248601-49249600	1000	9	0	901	0.000412071	0.0256363	promoter	89
NR_133009	PEX6	chr6	42946919	42931605	-	chr6:42944601-42945800	1200	11	0	1101	9.42148e-05	0.0256363	promoter	1719
NM_001316313	PEX6	chr6	42946919	42931605	-	chr6:42944601-42945800	1200	11	0	1101	9.42148e-05	0.0256363	promoter	1719
NM_000287	PEX6	chr6	42946919	42931605	-	chr6:42944601-42945800	1200	11	0	1101	9.42148e-05	0.0256363	promoter	1719
NM_013342	TFPT	chr19	54619055	54610319	-	chr19:54620501-54621500	1000	9	0	901	0.000412071	0.0256363	promoter	-1945
NM_015629	PRPF31	chr19	54619133	54635144	+	chr19:54620501-54621500	1000	9	0	901	0.000412071	0.0256363	promoter	1867
NM_001031677	RAB24	chr5	176730720	176728198	-	chr5:176731001-176733400	2400	20	4	4.99002	0.000644056	0.0345862	promoter	-1480
NM_013237	PRELID1	chr5	176730799	176733950	+	chr5:176731001-176733400	2400	20	4	4.99002	0.000644056	0.0345862	promoter	1401
NM_001271828	PRELID1	chr5	176730799	176733950	+	chr5:176731001-176733400	2400	20	4	4.99002	0.000644056	0.0345862	promoter	1401
NM_130781	RAB24	chr5	176730745	176728190	-	chr5:176731001-176733400	2400	20	4	4.99002	0.000644056	0.0345862	promoter	-1455
NR_109789	RAB24	chr5	176730745	176728190	-	chr5:176731001-176733400	2400	20	4	4.99002	0.000644056	0.0345862	promoter	-1455
NR_109790	RAB24	chr5	176730745	176728190	-	chr5:176731001-176733400	2400	20	4	4.99002	0.000644056	0.0345862	promoter	-1455
NR_110916	LINC01571	chr16	51796429	51806557	+	chr16:51794801-51795800	1000	9	0	901	0.000412071	0.0256363	promoter	-1129
NM_001995	ACSL1	chr4	185747122	185676748	-	chr4:185748101-185749300	1200	10	0	1001	0.000196638	0.0256363	promoter	-1578
NM_001286711	ACSL1	chr4	185747268	185676748	-	chr4:185748101-185749300	1200	10	0	1001	0.000196638	0.0256363	promoter	-1432
NR_110669	LOC101927143	chr1	224400981	224396449	-	chr1:224401801-224403600	1800	16	1	15.8515	6.4675e-05	0.0256363	promoter	-1719
NM_001258282	LINGO2	chr9	29213599	27937618	-	chr9:29211701-29213000	1300	10	0	1001	0.000196638	0.0256363	promoter	1249
NM_001354574	LINGO2	chr9	29213599	27937618	-	chr9:29211701-29213000	1300	10	0	1001	0.000196638	0.0256363	promoter	1249
NM_001354575	LINGO2	chr9	29212297	27937618	-	chr9:29211701-29213000	1300	10	0	1001	0.000196638	0.0256363	promoter	-53
NM_001001711	DDI1	chr11	103907367	103909924	+	chr11:103905201-103908100	2900	26	6	4.32779	0.000241576	0.0256363	promoter	-717
NR_033938	LINC00605	chr14	103655365	103653557	-	chr14:103653301-103655500	2200	20	4	4.99002	0.000644056	0.0345862	promoter	965
NM_001131015	CIZ1	chr9	130966501	130928343	-	chr9:130964201-130965300	1100	9	0	901	0.000412071	0.0256363	promoter	1751
NM_012127	CIZ1	chr9	130966501	130928343	-	chr9:130964201-130965300	1100	9	0	901	0.000412071	0.0256363	promoter	1751
NM_004408	DNM1	chr9	130965657	131017523	+	chr9:130964201-130965300	1100	9	0	901	0.000412071	0.0256363	promoter	-907
NM_001288739	DNM1	chr9	130965657	131017523	+	chr9:130964201-130965300	1100	9	0	901	0.000412071	0.0256363	promoter	-907
NM_001005336	DNM1	chr9	130965657	131017523	+	chr9:130964201-130965300	1100	9	0	901	0.000412071	0.0256363	promoter	-907
NM_001288738	DNM1	chr9	130965657	131017523	+	chr9:130964201-130965300	1100	9	0	901	0.000412071	0.0256363	promoter	-907
NM_001288737	DNM1	chr9	130965657	131017523	+	chr9:130964201-130965300	1100	9	0	901	0.000412071	0.0256363	promoter	-907
NM_001374269	DNM1	chr9	130965657	131017523	+	chr9:130964201-130965300	1100	9	0	901	0.000412071	0.0256363	promoter	-907
NM_001197223	PDE4D	chr5	58295725	58264866	-	chr5:58293901-58295800	1900	15	2	7.46766	0.000795439	0.0399718	promoter	875
NR_038908	SENCR	chr11	128565918	128561566	-	chr11:128565801-128566900	1100	9	0	901	0.000412071	0.0256363	promoter	-432
NM_018655	LENEP	chr1	154966061	154966797	+	chr1:154965801-154966800	1000	10	0	1001	0.000196638	0.0256363	promoter	239
NR_110554	LINC02288	chr14	77507391	77535846	+	chr14:77506401-77508300	1900	16	2	7.96517	0.000430406	0.0258092	promoter	-41
NM_001280801	RNF130	chr5	179498759	179382066	-	chr5:179497101-179498500	1400	12	1	11.8911	0.000925536	0.0419841	promoter	959
NM_018434	RNF130	chr5	179498759	179382066	-	chr5:179497101-179498500	1400	12	1	11.8911	0.000925536	0.0419841	promoter	959
NM_003014	SFRP4	chr7	37956419	37945534	-	chr7:37957601-37958600	1000	9	0	901	0.000412071	0.0256363	promoter	-1681
NM_199262	SP6	chr17	45933063	45922273	-	chr17:45931801-45933900	2100	20	3	6.64784	0.00017585	0.0256363	promoter	213
NM_033093	TRIM5	chr11	5706304	5684424	-	chr11:5704601-5706300	1700	15	1	14.8614	0.000126088	0.0256363	promoter	854
NM_033034	TRIM5	chr11	5706304	5684424	-	chr11:5704601-5706300	1700	15	1	14.8614	0.000126088	0.0256363	promoter	854
NM_033092	TRIM5	chr11	5706304	5684424	-	chr11:5704601-5706300	1700	15	1	14.8614	0.000126088	0.0256363	promoter	854
NM_001102596	DTX2	chr7	76109826	76135307	+	chr7:76110301-76111400	1100	9	0	901	0.000412071	0.0256363	promoter	1024
NM_144708	ANKAR	chr2	190540710	190611376	+	chr2:190540801-190542700	1900	15	1	14.8614	0.000126088	0.0256363	promoter	1040
NR_160413	IGSF22	chr11	18747735	18725858	-	chr11:18746001-18747700	1700	12	0	1201	4.52945e-05	0.0256363	promoter	885
NM_173588	IGSF22	chr11	18747735	18725858	-	chr11:18746001-18747700	1700	12	0	1201	4.52945e-05	0.0256363	promoter	885
NM_001303041	ITGA10	chr1	145524890	145543868	+	chr1:145525701-145526900	1200	9	0	901	0.000412071	0.0256363	promoter	1410
NM_001303040	ITGA10	chr1	145525029	145543868	+	chr1:145525701-145526900	1200	9	0	901	0.000412071	0.0256363	promoter	1271
NM_003637	ITGA10	chr1	145525029	145543868	+	chr1:145525701-145526900	1200	9	0	901	0.000412071	0.0256363	promoter	1271
NM_001136262	ATXN7L3B	chr12	74931614	74939210	+	chr12:74931801-74932800	1000	10	0	1001	0.000196638	0.0256363	promoter	686
NM_001372050	THY1	chr11	119293882	119286185	-	chr11:119291501-119292600	1100	9	0	901	0.000412071	0.0256363	promoter	1832
NM_006288	THY1	chr11	119293882	119286185	-	chr11:119291501-119292600	1100	9	0	901	0.000412071	0.0256363	promoter	1832
NM_001311160	THY1	chr11	119293272	119286185	-	chr11:119291501-119292600	1100	9	0	901	0.000412071	0.0256363	promoter	1222
NR_164077	THY1	chr11	119293498	119286185	-	chr11:119291501-119292600	1100	9	0	901	0.000412071	0.0256363	promoter	1448
NM_001166109	PALLD	chr4	169552728	169849590	+	chr4:169551101-169553300	2200	20	4	4.99002	0.000644056	0.0345862	promoter	-528
NR_144366	ZNF783	chr7	148959286	148982078	+	chr7:148957601-148958800	1200	12	1	11.8911	0.000925536	0.0419841	promoter	-1086
NM_001195220	ZNF783	chr7	148959286	148982078	+	chr7:148957601-148958800	1200	12	1	11.8911	0.000925536	0.0419841	promoter	-1086
NM_001267061	SNX17	chr2	27593482	27600402	+	chr2:27594601-27596200	1600	12	1	11.8911	0.000925536	0.0419841	promoter	1918
NM_001267059	SNX17	chr2	27593482	27600402	+	chr2:27594601-27596200	1600	12	1	11.8911	0.000925536	0.0419841	promoter	1918
NM_014748	SNX17	chr2	27593482	27600402	+	chr2:27594601-27596200	1600	12	1	11.8911	0.000925536	0.0419841	promoter	1918
NR_049786	SNX17	chr2	27593482	27600402	+	chr2:27594601-27596200	1600	12	1	11.8911	0.000925536	0.0419841	promoter	1918
NR_049785	SNX17	chr2	27593482	27600402	+	chr2:27594601-27596200	1600	12	1	11.8911	0.000925536	0.0419841	promoter	1918
NR_049783	SNX17	chr2	27593482	27600402	+	chr2:27594601-27596200	1600	12	1	11.8911	0.000925536	0.0419841	promoter	1918
NR_049788	SNX17	chr2	27593482	27600402	+	chr2:27594601-27596200	1600	12	1	11.8911	0.000925536	0.0419841	promoter	1918
NR_049787	SNX17	chr2	27593482	27600402	+	chr2:27594601-27596200	1600	12	1	11.8911	0.000925536	0.0419841	promoter	1918
NR_049784	SNX17	chr2	27593482	27600402	+	chr2:27594601-27596200	1600	12	1	11.8911	0.000925536	0.0419841	promoter	1918
NR_049782	SNX17	chr2	27593482	27600402	+	chr2:27594601-27596200	1600	12	1	11.8911	0.000925536	0.0419841	promoter	1918
NM_001029861	NANOS2	chr19	46418036	46416472	-	chr19:46415001-46417500	2500	21	4	5.2394	0.000370802	0.0256363	promoter	1786
NM_001363973	EFCAB1	chr8	49647827	49635972	-	chr8:49647501-49648800	1300	12	1	11.8911	0.000925536	0.0419841	promoter	-323
NR_024605	EFCAB1	chr8	49647827	49635972	-	chr8:49647501-49648800	1300	12	1	11.8911	0.000925536	0.0419841	promoter	-323
NM_001142857	EFCAB1	chr8	49647870	49627473	-	chr8:49647501-49648800	1300	12	1	11.8911	0.000925536	0.0419841	promoter	-280
NR_157026	EFCAB1	chr8	49647870	49627473	-	chr8:49647501-49648800	1300	12	1	11.8911	0.000925536	0.0419841	promoter	-280
NM_024593	EFCAB1	chr8	49647827	49635949	-	chr8:49647501-49648800	1300	12	1	11.8911	0.000925536	0.0419841	promoter	-323
NM_001363974	EFCAB1	chr8	49647827	49635949	-	chr8:49647501-49648800	1300	12	1	11.8911	0.000925536	0.0419841	promoter	-323
NR_157027	EFCAB1	chr8	49647827	49623347	-	chr8:49647501-49648800	1300	12	1	11.8911	0.000925536	0.0419841	promoter	-323
NM_007358	MTF2	chr1	93544839	93604633	+	chr1:93543301-93544400	1100	9	0	901	0.000412071	0.0256363	promoter	-989
NM_001164391	MTF2	chr1	93544791	93604638	+	chr1:93543301-93544400	1100	9	0	901	0.000412071	0.0256363	promoter	-941
NM_001164392	MTF2	chr1	93544791	93604638	+	chr1:93543301-93544400	1100	9	0	901	0.000412071	0.0256363	promoter	-941
NM_001164393	MTF2	chr1	93544791	93604638	+	chr1:93543301-93544400	1100	9	0	901	0.000412071	0.0256363	promoter	-941
NM_182509	ISM2	chr14	77965159	77940737	-	chr14:77962901-77963900	1000	9	0	901	0.000412071	0.0256363	promoter	1759
NM_199296	ISM2	chr14	77965159	77940737	-	chr14:77962901-77963900	1000	9	0	901	0.000412071	0.0256363	promoter	1759
NR_046204	LINC01242	chr9	30408452	30388932	-	chr9:30409701-30410900	1200	10	0	1001	0.000196638	0.0256363	promoter	-1848
NM_017872	THG1L	chr5	157158427	157168457	+	chr5:157155501-157158100	2600	21	2	10.4527	1.89246e-05	0.0233059	promoter	-1627
NM_001317824	THG1L	chr5	157158427	157168457	+	chr5:157155501-157158100	2600	21	2	10.4527	1.89246e-05	0.0233059	promoter	-1627
NM_001317825	THG1L	chr5	157158427	157168457	+	chr5:157155501-157158100	2600	21	2	10.4527	1.89246e-05	0.0233059	promoter	-1627
NM_001005196	OR8B4	chr11	124294767	124293837	-	chr11:124294601-124295600	1000	9	0	901	0.000412071	0.0256363	promoter	-333
NM_203472	SELENOS	chr15	101817690	101811013	-	chr15:101818501-101819500	1000	10	0	1001	0.000196638	0.0256363	promoter	-1310
NM_018445	SELENOS	chr15	101817690	101812395	-	chr15:101818501-101819500	1000	10	0	1001	0.000196638	0.0256363	promoter	-1310
NM_001136178	EGR2	chr10	64578927	64571755	-	chr10:64577401-64578800	1400	12	1	11.8911	0.000925536	0.0419841	promoter	827
NM_001321037	EGR2	chr10	64576126	64571755	-	chr10:64577401-64578800	1400	12	1	11.8911	0.000925536	0.0419841	promoter	-1974
NM_000399	EGR2	chr10	64576126	64571755	-	chr10:64577401-64578800	1400	12	1	11.8911	0.000925536	0.0419841	promoter	-1974
NM_001136177	EGR2	chr10	64576126	64571755	-	chr10:64577401-64578800	1400	12	1	11.8911	0.000925536	0.0419841	promoter	-1974
NM_001136179	EGR2	chr10	64576126	64571755	-	chr10:64577401-64578800	1400	12	1	11.8911	0.000925536	0.0419841	promoter	-1974
NM_003730	RNASET2	chr6	167370038	167335600	-	chr6:167370001-167372100	2100	20	3	6.64784	0.00017585	0.0256363	promoter	-1012
NM_001329696	OARD1	chr6	41039579	41034526	-	chr6:41037801-41038900	1100	9	0	901	0.000412071	0.0256363	promoter	1229
NM_001329688	OARD1	chr6	41039579	41034526	-	chr6:41037801-41038900	1100	9	0	901	0.000412071	0.0256363	promoter	1229
NM_001329686	OARD1	chr6	41040095	41032510	-	chr6:41037801-41038900	1100	9	0	901	0.000412071	0.0256363	promoter	1745
NR_138080	OARD1	chr6	41040095	41039239	-	chr6:41037801-41038900	1100	9	0	901	0.000412071	0.0256363	promoter	1745
NM_178356	LCE4A	chr1	152681522	152681910	+	chr1:152680801-152682200	1400	12	1	11.8911	0.000925536	0.0419841	promoter	-22
NM_018527	NAA16	chr13	41885402	41932854	+	chr13:41884701-41885700	1000	9	0	901	0.000412071	0.0256363	promoter	-202
NM_001110798	NAA16	chr13	41885402	41932854	+	chr13:41884701-41885700	1000	9	0	901	0.000412071	0.0256363	promoter	-202
NM_001354076	MTRF1	chr13	41886174	41790504	-	chr13:41884701-41885700	1000	9	0	901	0.000412071	0.0256363	promoter	974
NM_001354074	MTRF1	chr13	41886174	41790504	-	chr13:41884701-41885700	1000	9	0	901	0.000412071	0.0256363	promoter	974
NM_001354073	MTRF1	chr13	41886174	41790504	-	chr13:41884701-41885700	1000	9	0	901	0.000412071	0.0256363	promoter	974
NM_024561	NAA16	chr13	41885402	41951166	+	chr13:41884701-41885700	1000	9	0	901	0.000412071	0.0256363	promoter	-202
NR_110075	LOC101927269	chr7	80003755	80000832	-	chr7:80001901-80003000	1100	9	0	901	0.000412071	0.0256363	promoter	1305
NR_147174	LOC100286906	chr7	155174770	155194477	+	chr7:155174301-155175300	1000	9	0	901	0.000412071	0.0256363	promoter	30
NM_020827	CFAP97	chr4	186125154	186080818	-	chr4:186122701-186123700	1000	12	1	11.8911	0.000925536	0.0419841	promoter	1954
NM_001292033	CFAP97	chr4	186125154	186090184	-	chr4:186122701-186123700	1000	12	1	11.8911	0.000925536	0.0419841	promoter	1954
NR_030379	MIR649	chr22	21388561	21388464	-	chr22:21389601-21391300	1700	12	1	11.8911	0.000925536	0.0419841	promoter	-1889
NM_001351234	FAM25E	chr10	46312772	46310875	-	chr10:46312801-46313800	1000	9	0	901	0.000412071	0.0256363	promoter	-528
NM_020431	TMEM63C	chr14	77648140	77725838	+	chr14:77646501-77647600	1100	9	0	901	0.000412071	0.0256363	promoter	-1090
NM_018222	PARVA	chr11	12399117	12556903	+	chr11:12397801-12398800	1000	9	0	901	0.000412071	0.0256363	promoter	-817
NR_038969	PPP1R26-AS1	chr9	138364095	138354564	-	chr9:138364501-138366100	1600	13	0	1301	2.18387e-05	0.0233059	promoter	-1205
NM_033181	CNR1	chr6	88855056	88849584	-	chr6:88852701-88854000	1300	10	0	1001	0.000196638	0.0256363	promoter	1706
NM_025258	VWA7	chr6	31745105	31733366	-	chr6:31744201-31745200	1000	9	0	901	0.000412071	0.0256363	promoter	405
NR_047562	PDLIM3	chr4	186456712	186421814	-	chr4:186457401-186458500	1100	9	0	901	0.000412071	0.0256363	promoter	-1238
NM_001114107	PDLIM3	chr4	186456712	186421814	-	chr4:186457401-186458500	1100	9	0	901	0.000412071	0.0256363	promoter	-1238
NM_001257963	PDLIM3	chr4	186456712	186421814	-	chr4:186457401-186458500	1100	9	0	901	0.000412071	0.0256363	promoter	-1238
NM_001257962	PDLIM3	chr4	186456712	186421814	-	chr4:186457401-186458500	1100	9	0	901	0.000412071	0.0256363	promoter	-1238
NM_014476	PDLIM3	chr4	186456661	186421814	-	chr4:186457401-186458500	1100	9	0	901	0.000412071	0.0256363	promoter	-1289
NM_001318088	SMPD1	chr11	6411703	6416226	+	chr11:6412301-6414200	1900	18	1	17.8317	1.69522e-05	0.0233059	promoter	1547
NM_001318087	SMPD1	chr11	6411703	6416226	+	chr11:6412301-6414200	1900	18	1	17.8317	1.69522e-05	0.0233059	promoter	1547
NM_001365135	SMPD1	chr11	6411703	6416226	+	chr11:6412301-6414200	1900	18	1	17.8317	1.69522e-05	0.0233059	promoter	1547
NM_000543	SMPD1	chr11	6411703	6416226	+	chr11:6412301-6414200	1900	18	1	17.8317	1.69522e-05	0.0233059	promoter	1547
NM_001007593	SMPD1	chr11	6411703	6416226	+	chr11:6412301-6414200	1900	18	1	17.8317	1.69522e-05	0.0233059	promoter	1547
NR_027400	SMPD1	chr11	6411703	6416226	+	chr11:6412301-6414200	1900	18	1	17.8317	1.69522e-05	0.0233059	promoter	1547
NR_134502	SMPD1	chr11	6411703	6416226	+	chr11:6412301-6414200	1900	18	1	17.8317	1.69522e-05	0.0233059	promoter	1547
NM_006443	DNPH1	chr6	43197219	43193366	-	chr6:43197901-43198900	1000	9	0	901	0.000412071	0.0256363	promoter	-1181
NM_199184	DNPH1	chr6	43197219	43193366	-	chr6:43197901-43198900	1000	9	0	901	0.000412071	0.0256363	promoter	-1181
NM_001198979	SMAP2	chr1	40859016	40888998	+	chr1:40858001-40860800	2800	27	4	6.73566	1.21889e-05	0.0220044	promoter	384
NM_001355292	OR14A2	chr1	247911460	247886258	-	chr1:247912201-247913200	1000	9	0	901	0.000412071	0.0256363	promoter	-1240
NR_026928	N4BP2L2-IT2	chr13	33083532	33078642	-	chr13:33083601-33084700	1100	9	0	901	0.000412071	0.0256363	promoter	-618

## Sheet: down_ZNF32_vs_Vector
differentially enriched regions for SW480-ZNF32_vs_SW480-Vector(promoter) Fold Change: 2.0 P-value: 0.001 Column A: RefSeq_name: Refseq accession number of the nearest gene to a peak. Column B: Symbol: Gene symbol. Column C: Chr: The chromosome that the transcript lies in. Column D: TSS: The start sites of the transcript. Column E: TTS: The end sites of the transcript. Column F: Strand: The stran…
Refseq_name	symbol	chr	TSS	TTS	strand	chr:start-end	length	OE count	VE count	fc	pval	padj	differentially enriched regions Classification	center_to_TSS
NM_018659	CYTL1	chr4	5021185	5016313	-	chr4:5019301-5021700	2400	4	20	4.99002	0.000644056	0.0345862	promoter	685
NR_026854	LOC401127	chr4	39481874	39483523	+	chr4:39482801-39484300	1500		12	11.8911	0.000925536	0.0419841	promoter	1676
NR_026980	FRG2DP	chr16	34714967	34711784	-	chr16:34715401-34716400	1000	0	9	901	0.000412071	0.0256363	promoter	-933
NM_152339	SPATA2L	chr16	89768113	89762764	-	chr16:89767901-89768900	1000	0	9	901	0.000412071	0.0256363	promoter	-287
NR_039952	MIR4789	chr3	175087328	175087410	+	chr3:175087101-175088200	1100	0	9	901	0.000412071	0.0256363	promoter	322
NM_016142	HSD17B12	chr11	43702287	43878162	+	chr11:43701801-43703500	1700	1	12	11.8911	0.000925536	0.0419841	promoter	363
NM_007054	KIF3A	chr5	132073238	132028322	-	chr5:132071001-132072000	1000	0	9	901	0.000412071	0.0256363	promoter	1738
NM_001300792	KIF3A	chr5	132073238	132028322	-	chr5:132071001-132072000	1000	0	9	901	0.000412071	0.0256363	promoter	1738
NM_001300791	KIF3A	chr5	132073238	132028322	-	chr5:132071001-132072000	1000	0	9	901	0.000412071	0.0256363	promoter	1738
NM_004447	EPS8	chr12	15942322	15773070	-	chr12:15942001-15943300	1300	1	12	11.8911	0.000925536	0.0419841	promoter	-328
NR_039827	MIR4679-2	chr10	90823168	90823091	-	chr10:90823601-90824600	1000	0	9	901	0.000412071	0.0256363	promoter	-932
NR_039826	MIR4679-1	chr10	90823092	90823167	+	chr10:90823601-90824600	1000	0	9	901	0.000412071	0.0256363	promoter	1008
NM_001001794	DENND6B	chr22	50765441	50747458	-	chr22:50764601-50766500	1900	2	17	8.46269	0.000231951	0.0256363	promoter	-109
NM_014985	CEP152	chr15	49103266	49030134	-	chr15:49103601-49105500	1900	2	15	7.46766	0.000795439	0.0399718	promoter	-1284
NM_001194998	CEP152	chr15	49103266	49030134	-	chr15:49103601-49105500	1900	2	15	7.46766	0.000795439	0.0399718	promoter	-1284
NM_001206947	PICALM	chr11	85780902	85668218	-	chr11:85781601-85782600	1000	0	10	1001	0.000196638	0.0256363	promoter	-1198
NM_001008660	PICALM	chr11	85780126	85668218	-	chr11:85781601-85782600	1000	0	10	1001	0.000196638	0.0256363	promoter	-1974
NM_007166	PICALM	chr11	85780126	85668218	-	chr11:85781601-85782600	1000	0	10	1001	0.000196638	0.0256363	promoter	-1974
NM_001206946	PICALM	chr11	85780126	85668218	-	chr11:85781601-85782600	1000	0	10	1001	0.000196638	0.0256363	promoter	-1974
NR_125931	LOC101929762	chr4	120133799	120113927	-	chr4:120132201-120133700	1500	1	12	11.8911	0.000925536	0.0419841	promoter	849
NM_019050	USP53	chr4	120133781	120216673	+	chr4:120132201-120133700	1500	1	12	11.8911	0.000925536	0.0419841	promoter	-831
NM_001371398	USP53	chr4	120133867	120216673	+	chr4:120132201-120133700	1500	1	12	11.8911	0.000925536	0.0419841	promoter	-917
NM_001371397	USP53	chr4	120133867	120216673	+	chr4:120132201-120133700	1500	1	12	11.8911	0.000925536	0.0419841	promoter	-917
NM_001371399	USP53	chr4	120133867	120216673	+	chr4:120132201-120133700	1500	1	12	11.8911	0.000925536	0.0419841	promoter	-917
NM_001371396	USP53	chr4	120133867	120216673	+	chr4:120132201-120133700	1500	1	12	11.8911	0.000925536	0.0419841	promoter	-917
NM_001371395	USP53	chr4	120133867	120216673	+	chr4:120132201-120133700	1500	1	12	11.8911	0.000925536	0.0419841	promoter	-917
NM_199420	POLQ	chr3	121264835	121150278	-	chr3:121265801-121267200	1400	0	11	1101	9.42148e-05	0.0256363	promoter	-1665
NR_038929	LOC100131289	chr6	27729522	27730966	+	chr6:27728901-27730800	1900	2	15	7.46766	0.000795439	0.0399718	promoter	328
NM_001320739	FAM107B	chr10	14590636	14560555	-	chr10:14591301-14592300	1000	0	11	1101	9.42148e-05	0.0256363	promoter	-1164
NM_018129	PNPO	chr17	46018936	46026674	+	chr17:46020401-46021400	1000	0	9	901	0.000412071	0.0256363	promoter	1964
NM_020227	PRDM9	chr5	23507717	23528706	+	chr5:23506801-23508300	1500	1	12	11.8911	0.000925536	0.0419841	promoter	-167
NM_001310214	PRDM9	chr5	23507763	23528193	+	chr5:23506801-23508300	1500	1	12	11.8911	0.000925536	0.0419841	promoter	-213
NM_015897	PIAS4	chr19	4007733	4039384	+	chr19:4007801-4008800	1000	0	9	901	0.000412071	0.0256363	promoter	567
NR_000006	SNORD21	chr1	93302845	93302940	+	chr1:93301101-93302400	1300	0	9	901	0.000412071	0.0256363	promoter	-1095
NM_032873	UBASH3B	chr11	122526429	122685181	+	chr11:122525901-122526900	1000	0	9	901	0.000412071	0.0256363	promoter	-29
NM_001363365	UBASH3B	chr11	122526429	122685181	+	chr11:122525901-122526900	1000	0	9	901	0.000412071	0.0256363	promoter	-29
NM_003259	ICAM5	chr19	10400627	10407454	+	chr19:10400101-10401500	1400	0	11	1101	9.42148e-05	0.0256363	promoter	173
NM_001365580	DCDC2C	chr2	3754431	3895594	+	chr2:3754301-3755900	1600	1	13	12.8812	0.000477076	0.0267413	promoter	669
NM_003263	TLR1	chr4	38806412	38797875	-	chr4:38806401-38807700	1300	0	11	1101	9.42148e-05	0.0256363	promoter	-638
NM_013371	IL19	chr1	207002221	207016326	+	chr1:207002901-207003900	1000	0	9	901	0.000412071	0.0256363	promoter	1179
NR_015454	MAFG-DT	chr17	79885704	79888629	+	chr17:79883401-79885700	2300	3	18	5.98339	0.000565181	0.030964	promoter	-1154
NM_002359	MAFG	chr17	79885611	79876145	-	chr17:79883401-79885700	2300	3	18	5.98339	0.000565181	0.030964	promoter	1061
NM_001166304	PIGX	chr3	196439247	196462876	+	chr3:196436301-196438800	2500	4	21	5.2394	0.000370802	0.0256363	promoter	-1697
NM_017861	PIGX	chr3	196439247	196462876	+	chr3:196436301-196438800	2500	4	21	5.2394	0.000370802	0.0256363	promoter	-1697
NM_032898	CEP19	chr3	196439121	196433147	-	chr3:196436301-196438800	2500	4	21	5.2394	0.000370802	0.0256363	promoter	1571
NM_001080836	MEIG1	chr10	15001386	15014856	+	chr10:15002501-15004100	1600	1	15	14.8614	0.000126088	0.0256363	promoter	1914
NR_147060	MEIG1	chr10	15001386	15030046	+	chr10:15002501-15004100	1600	1	15	14.8614	0.000126088	0.0256363	promoter	1914
NR_046325	PCAT6	chr1	202780073	202781041	+	chr1:202779701-202781500	1800	2	15	7.46766	0.000795439	0.0399718	promoter	527
NR_046326	PCAT6	chr1	202780073	202781041	+	chr1:202779701-202781500	1800	2	15	7.46766	0.000795439	0.0399718	promoter	527
NM_003396	WNT9B	chr17	44928948	44957926	+	chr17:44926901-44928600	1700	2	15	7.46766	0.000795439	0.0399718	promoter	-1198
NM_001320458	WNT9B	chr17	44928948	44964102	+	chr17:44926901-44928600	1700	2	15	7.46766	0.000795439	0.0399718	promoter	-1198
NM_080721	OCSTAMP	chr20	45179293	45169584	-	chr20:45179401-45181400	2000	3	18	5.98339	0.000565181	0.030964	promoter	-1107
NM_001005328	OR2A7	chr7	143956721	143955788	-	chr7:143953901-143960400	6500	34	70	2.05851	0.000361156	0.0256363	promoter	-429
NM_138453	RAB3C	chr5	57878901	58155221	+	chr5:57879201-57880200	1000	0	9	901	0.000412071	0.0256363	promoter	799
NM_001317915	RAB3C	chr5	57877978	58155221	+	chr5:57879201-57880200	1000	0	9	901	0.000412071	0.0256363	promoter	1722
NR_104180	NFIA-AS1	chr1	61719190	61714616	-	chr1:61717101-61718500	1400	1	12	11.8911	0.000925536	0.0419841	promoter	1390
NM_020923	ZDBF2	chr2	207139386	207179150	+	chr2:207137101-207138700	1600	1	12	11.8911	0.000925536	0.0419841	promoter	-1486
NM_001369654	ZDBF2	chr2	207139386	207179150	+	chr2:207137101-207138700	1600	1	12	11.8911	0.000925536	0.0419841	promoter	-1486
NM_001285549	ZDBF2	chr2	207139733	207179150	+	chr2:207137101-207138700	1600	1	12	11.8911	0.000925536	0.0419841	promoter	-1833
NM_001303142	PDZRN3	chr3	73483146	73431581	-	chr3:73482001-73483000	1000	0	9	901	0.000412071	0.0256363	promoter	646
NR_029503	MIR29A	chr7	130561569	130561505	-	chr7:130561001-130562000	1000	0	9	901	0.000412071	0.0256363	promoter	69
NR_029517	MIR29B1	chr7	130562298	130562217	-	chr7:130561001-130562000	1000	0	9	901	0.000412071	0.0256363	promoter	798
NM_015965	NDUFA13	chr19	19627033	19639007	+	chr19:19625001-19626100	1100	0	9	901	0.000412071	0.0256363	promoter	-1483
NM_032037	TSSK6	chr19	19626357	19625027	-	chr19:19625001-19626100	1100	0	9	901	0.000412071	0.0256363	promoter	807
NM_001366854	TMEM132B	chr12	125670931	126146915	+	chr12:125669201-125670200	1000	0	10	1001	0.000196638	0.0256363	promoter	-1231
NM_016108	AIG1	chr6	143382025	143662195	+	chr6:143382501-143383500	1000	0	9	901	0.000412071	0.0256363	promoter	975
NM_001366348	AIG1	chr6	143382025	143662195	+	chr6:143382501-143383500	1000	0	9	901	0.000412071	0.0256363	promoter	975
NM_001366355	AIG1	chr6	143382025	143662195	+	chr6:143382501-143383500	1000	0	9	901	0.000412071	0.0256363	promoter	975
NM_001366354	AIG1	chr6	143382025	143662195	+	chr6:143382501-143383500	1000	0	9	901	0.000412071	0.0256363	promoter	975
NM_001366350	AIG1	chr6	143382025	143662195	+	chr6:143382501-143383500	1000	0	9	901	0.000412071	0.0256363	promoter	975
NM_001366353	AIG1	chr6	143382025	143662195	+	chr6:143382501-143383500	1000	0	9	901	0.000412071	0.0256363	promoter	975
NM_001366347	AIG1	chr6	143382025	143662195	+	chr6:143382501-143383500	1000	0	9	901	0.000412071	0.0256363	promoter	975
NM_001366344	AIG1	chr6	143382025	143662195	+	chr6:143382501-143383500	1000	0	9	901	0.000412071	0.0256363	promoter	975
NR_158960	AIG1	chr6	143382025	143662195	+	chr6:143382501-143383500	1000	0	9	901	0.000412071	0.0256363	promoter	975
NM_001366363	AIG1	chr6	143382025	143382732	+	chr6:143382501-143383500	1000	0	9	901	0.000412071	0.0256363	promoter	975
NM_001366346	AIG1	chr6	143382025	143665020	+	chr6:143382501-143383500	1000	0	9	901	0.000412071	0.0256363	promoter	975
NM_001366357	AIG1	chr6	143382025	143629653	+	chr6:143382501-143383500	1000	0	9	901	0.000412071	0.0256363	promoter	975
NM_001286589	AIG1	chr6	143381978	143511739	+	chr6:143382501-143383500	1000	0	9	901	0.000412071	0.0256363	promoter	1022
NM_001286588	AIG1	chr6	143382025	143511730	+	chr6:143382501-143383500	1000	0	9	901	0.000412071	0.0256363	promoter	975
NM_001366356	AIG1	chr6	143382025	143511737	+	chr6:143382501-143383500	1000	0	9	901	0.000412071	0.0256363	promoter	975
NM_001366349	AIG1	chr6	143382025	143661441	+	chr6:143382501-143383500	1000	0	9	901	0.000412071	0.0256363	promoter	975
NM_001363721	AIG1	chr6	143382025	143661441	+	chr6:143382501-143383500	1000	0	9	901	0.000412071	0.0256363	promoter	975
NM_001366351	AIG1	chr6	143381599	143662195	+	chr6:143382501-143383500	1000	0	9	901	0.000412071	0.0256363	promoter	1401
NM_001366352	AIG1	chr6	143381599	143662195	+	chr6:143382501-143383500	1000	0	9	901	0.000412071	0.0256363	promoter	1401
NM_001366345	AIG1	chr6	143381599	143662195	+	chr6:143382501-143383500	1000	0	9	901	0.000412071	0.0256363	promoter	1401
NR_158896	AIG1	chr6	143381599	143662195	+	chr6:143382501-143383500	1000	0	9	901	0.000412071	0.0256363	promoter	1401
NM_001366362	AIG1	chr6	143381599	143382732	+	chr6:143382501-143383500	1000	0	9	901	0.000412071	0.0256363	promoter	1401
NM_001366359	AIG1	chr6	143381599	143511737	+	chr6:143382501-143383500	1000	0	9	901	0.000412071	0.0256363	promoter	1401
NM_024713	KATNBL1	chr15	34502297	34432874	-	chr15:34500001-34501100	1100	0	10	1001	0.000196638	0.0256363	promoter	1747
NR_120364	CASC19	chr8	128209872	128200030	-	chr8:128207001-128210900	3900	11	36	3.27066	0.000181936	0.0256363	promoter	922
NM_001203	BMPR1B	chr4	95679105	96079594	+	chr4:95677501-95678900	1400	0	11	1101	9.42148e-05	0.0256363	promoter	-905
NR_121610	BMPR1B-DT	chr4	95678684	95664818	-	chr4:95677501-95678900	1400	0	11	1101	9.42148e-05	0.0256363	promoter	484
NM_015207	OTUD3	chr1	20208887	20239437	+	chr1:20207701-20209600	1900	2	16	7.96517	0.000430406	0.0258092	promoter	-237
NM_001284265	CCDC117	chr22	29169124	29185289	+	chr22:29167401-29169200	1800	1	12	11.8911	0.000925536	0.0419841	promoter	-824
NM_001284264	CCDC117	chr22	29168661	29185289	+	chr22:29167401-29169200	1800	1	12	11.8911	0.000925536	0.0419841	promoter	-361
NM_001284263	CCDC117	chr22	29168661	29185289	+	chr22:29167401-29169200	1800	1	12	11.8911	0.000925536	0.0419841	promoter	-361
NM_173510	CCDC117	chr22	29168682	29185283	+	chr22:29167401-29169200	1800	1	12	11.8911	0.000925536	0.0419841	promoter	-382
NR_145784	SNORA118	chr19	17203044	17203175	+	chr19:17203701-17205000	1300	0	11	1101	9.42148e-05	0.0256363	promoter	1306
NM_001277185	SAMD3	chr6	130537030	130465446	-	chr6:130534501-130536300	1800	2	15	7.46766	0.000795439	0.0399718	promoter	1630
NM_001287763	NSG1	chr4	4387982	4420785	+	chr4:4387801-4389000	1200	0	10	1001	0.000196638	0.0256363	promoter	418
NM_001287764	NSG1	chr4	4387982	4420785	+	chr4:4387801-4389000	1200	0	10	1001	0.000196638	0.0256363	promoter	418
NM_001040101	NSG1	chr4	4387982	4420785	+	chr4:4387801-4389000	1200	0	10	1001	0.000196638	0.0256363	promoter	418
NM_014392	NSG1	chr4	4388689	4420785	+	chr4:4387801-4389000	1200	0	10	1001	0.000196638	0.0256363	promoter	-289
NM_001098532	RAPGEF3	chr12	48152181	48128452	-	chr12:48151401-48152400	1000	0	9	901	0.000412071	0.0256363	promoter	281
NM_001098531	RAPGEF3	chr12	48152663	48128145	-	chr12:48151401-48152400	1000	0	9	901	0.000412071	0.0256363	promoter	763
NM_006105	RAPGEF3	chr12	48152244	48128452	-	chr12:48151401-48152400	1000	0	9	901	0.000412071	0.0256363	promoter	344
NM_001005499	OR6C70	chr12	55863922	55862983	-	chr12:55860301-55863600	3300	9	29	3.21976	0.000874599	0.0419841	promoter	1972
NM_032551	KISS1R	chr19	917332	921005	+	chr19:915101-916300	1200	1	12	11.8911	0.000925536	0.0419841	promoter	-1632
NR_106813	MIR6755	chr11	85989374	85989440	+	chr11:85987201-85988800	1600	1	13	12.8812	0.000477076	0.0267413	promoter	-1374
NM_001039966	GPER1	chr7	1126442	1133451	+	chr7:1125001-1126900	1900	1	15	14.8614	0.000126088	0.0256363	promoter	-492
NM_001505	GPER1	chr7	1126753	1133446	+	chr7:1125001-1126900	1900	1	15	14.8614	0.000126088	0.0256363	promoter	-803
NM_001098201	GPER1	chr7	1127748	1133446	+	chr7:1125001-1126900	1900	1	15	14.8614	0.000126088	0.0256363	promoter	-1798
NR_046547	USP12-AS1	chr13	27699669	27743272	+	chr13:27699101-27700100	1000	0	9	901	0.000412071	0.0256363	promoter	-69
NR_109999	LINC02308	chr14	81916501	81908330	-	chr14:81913501-81915600	2100	3	18	5.98339	0.000565181	0.030964	promoter	1951
NM_152625	ZNF366	chr5	71803237	71735731	-	chr5:71803901-71804900	1000	0	9	901	0.000412071	0.0256363	promoter	-1163
NM_014519	ZNF232	chr17	5026411	5009028	-	chr17:5027801-5028800	1000	0	9	901	0.000412071	0.0256363	promoter	-1889
NM_001320953	ZNF232	chr17	5026337	5009028	-	chr17:5027801-5028800	1000	0	9	901	0.000412071	0.0256363	promoter	-1963
NM_001242335	LHX6	chr9	124984019	124964855	-	chr9:124982301-124983400	1100	0	9	901	0.000412071	0.0256363	promoter	1169
NM_032123	KIRREL2	chr19	36347812	36358038	+	chr19:36346401-36347800	1400	1	12	11.8911	0.000925536	0.0419841	promoter	-712
NM_199179	KIRREL2	chr19	36347812	36358038	+	chr19:36346401-36347800	1400	1	12	11.8911	0.000925536	0.0419841	promoter	-712
NM_001329530	KIRREL2	chr19	36347812	36358038	+	chr19:36346401-36347800	1400	1	12	11.8911	0.000925536	0.0419841	promoter	-712
NM_001363667	KIRREL2	chr19	36347812	36358038	+	chr19:36346401-36347800	1400	1	12	11.8911	0.000925536	0.0419841	promoter	-712
NM_199180	KIRREL2	chr19	36347812	36358038	+	chr19:36346401-36347800	1400	1	12	11.8911	0.000925536	0.0419841	promoter	-712
NR_045004	OR7E2P	chr11	86568996	86567972	-	chr11:86566601-86568400	1800	2	15	7.46766	0.000795439	0.0399718	promoter	1496
NM_022823	FNDC4	chr2	27718067	27714749	-	chr2:27718401-27719500	1100	0	9	901	0.000412071	0.0256363	promoter	-883
NM_001486	GCKR	chr2	27719705	27746550	+	chr2:27718401-27719500	1100	0	9	901	0.000412071	0.0256363	promoter	-755
NM_001346114	FNIP1	chr5	131132710	130977406	-	chr5:131132701-131134000	1300	0	10	1001	0.000196638	0.0256363	promoter	-640
NM_001008738	FNIP1	chr5	131132710	130977406	-	chr5:131132701-131134000	1300	0	10	1001	0.000196638	0.0256363	promoter	-640
NM_133372	FNIP1	chr5	131132710	130977406	-	chr5:131132701-131134000	1300	0	10	1001	0.000196638	0.0256363	promoter	-640
NM_001346113	FNIP1	chr5	131132710	131013283	-	chr5:131132701-131134000	1300	0	10	1001	0.000196638	0.0256363	promoter	-640
NR_103734	LINC00342	chr2	96492729	96472799	-	chr2:96492301-96493600	1300	1	13	12.8812	0.000477076	0.0267413	promoter	-221
NM_016237	ANAPC5	chr12	121790214	121746047	-	chr12:121791301-121792600	1300	1	12	11.8911	0.000925536	0.0419841	promoter	-1736
NM_001330489	ANAPC5	chr12	121790214	121746047	-	chr12:121791301-121792600	1300	1	12	11.8911	0.000925536	0.0419841	promoter	-1736
NM_001137559	ANAPC5	chr12	121792012	121746047	-	chr12:121791301-121792600	1300	1	12	11.8911	0.000925536	0.0419841	promoter	62
NM_002293	LAMC1	chr1	182992554	183114727	+	chr1:182993301-182994400	1100	0	10	1001	0.000196638	0.0256363	promoter	1296
NM_138440	VASN	chr16	4421848	4433539	+	chr16:4420401-4421500	1100	0	9	901	0.000412071	0.0256363	promoter	-898
NM_024907	FBXO17	chr19	39466382	39432040	-	chr19:39467801-39468800	1000	0	9	901	0.000412071	0.0256363	promoter	-1918
NR_104026	FBXO17	chr19	39466382	39432040	-	chr19:39467801-39468800	1000	0	9	901	0.000412071	0.0256363	promoter	-1918
NM_014589	PLA2G2E	chr1	20250110	20246501	-	chr1:20247701-20249200	1500	0	12	1201	4.52945e-05	0.0256363	promoter	1660
NM_130465	TSPAN17	chr5	176074484	176086052	+	chr5:176072601-176074300	1700	2	15	7.46766	0.000795439	0.0399718	promoter	-1034
NM_001366492	TSPAN17	chr5	176074484	176086052	+	chr5:176072601-176074300	1700	2	15	7.46766	0.000795439	0.0399718	promoter	-1034
NM_012171	TSPAN17	chr5	176074484	176086052	+	chr5:176072601-176074300	1700	2	15	7.46766	0.000795439	0.0399718	promoter	-1034
NM_001366491	TSPAN17	chr5	176074484	176086052	+	chr5:176072601-176074300	1700	2	15	7.46766	0.000795439	0.0399718	promoter	-1034
NM_001006616	TSPAN17	chr5	176074484	176086052	+	chr5:176072601-176074300	1700	2	15	7.46766	0.000795439	0.0399718	promoter	-1034
NR_026920	MORC2-AS1	chr22	31318294	31322640	+	chr22:31319001-31320000	1000	0	9	901	0.000412071	0.0256363	promoter	1206
NR_146603	LOC107985544	chr22	31317766	31282042	-	chr22:31319001-31320000	1000	0	9	901	0.000412071	0.0256363	promoter	-1734
NM_001143973	TCTN3	chr10	97453900	97423152	-	chr10:97452301-97454200	1900	2	16	7.96517	0.000430406	0.0258092	promoter	650
NM_015631	TCTN3	chr10	97453684	97423157	-	chr10:97452301-97454200	1900	2	16	7.96517	0.000430406	0.0258092	promoter	434
NR_039969	MIR5047	chr17	62497431	62497331	-	chr17:62497501-62500200	2700	3	21	6.98007	9.7418e-05	0.0256363	promoter	-1419
NR_039891	MIR3064	chr17	62496957	62496891	-	chr17:62497501-62500200	2700	3	21	6.98007	9.7418e-05	0.0256363	promoter	-1893
NM_080671	KCNE4	chr2	223916647	223920357	+	chr2:223916001-223917100	1100	0	10	1001	0.000196638	0.0256363	promoter	-97
NM_199072	MDFIC	chr7	114562208	114659970	+	chr7:114560501-114562600	2100	4	22	5.48878	0.000212312	0.0256363	promoter	-658
NM_001166345	MDFIC	chr7	114562208	114659970	+	chr7:114560501-114562600	2100	4	22	5.48878	0.000212312	0.0256363	promoter	-658
NM_001166346	MDFIC	chr7	114562208	114563720	+	chr7:114560501-114562600	2100	4	22	5.48878	0.000212312	0.0256363	promoter	-658
NR_036676	IFNA22P	chr9	21278562	21277686	-	chr9:21277501-21279000	1500	1	12	11.8911	0.000925536	0.0419841	promoter	312
NR_120648	LOC101928994	chr10	70992246	70975088	-	chr10:70991601-70992900	1300	1	12	11.8911	0.000925536	0.0419841	promoter	-4
NM_177952	PPM1A	chr14	60712467	60765805	+	chr14:60711001-60712100	1100	0	9	901	0.000412071	0.0256363	promoter	-917
NM_001242690	ERVMER34-1	chr4	53617592	53608719	-	chr4:53618501-53620400	1900	1	16	15.8515	6.4675e-05	0.0256363	promoter	-1858
NM_024534	ERVMER34-1	chr4	53617807	53609683	-	chr4:53618501-53620400	1900	1	16	15.8515	6.4675e-05	0.0256363	promoter	-1643
NM_152231	FBXO34	chr14	55738871	55819801	+	chr14:55738601-55739600	1000	0	9	901	0.000412071	0.0256363	promoter	229
NM_017943	FBXO34	chr14	55738138	55820329	+	chr14:55738601-55739600	1000	0	9	901	0.000412071	0.0256363	promoter	962
NM_001031711	ERGIC1	chr5	172261253	172379685	+	chr5:172261201-172263100	1900	2	17	8.46269	0.000231951	0.0256363	promoter	897
NM_000166	GJB1	chrX	70443073	70445366	+	chrX:70441101-70442700	1600	1	12	11.8911	0.000925536	0.0419841	promoter	-1173
NM_001144937	FNDC7	chr1	109255529	109285367	+	chr1:109253101-109254900	1800	1	12	11.8911	0.000925536	0.0419841	promoter	-1529
NR_144532	LINC02397	chr12	92860454	92877723	+	chr12:92859901-92860900	1000	0	10	1001	0.000196638	0.0256363	promoter	-54
NR_028287	GABARAPL3	chr15	90892679	90889760	-	chr15:90891801-90894000	2200	4	21	5.2394	0.000370802	0.0256363	promoter	-221
NM_001129820	SLFN14	chr17	33887838	33871003	-	chr17:33887101-33889600	2500	4	22	5.48878	0.000212312	0.0256363	promoter	-512
NM_001161342	TMEM171	chr5	72416401	72427636	+	chr5:72415401-72416400	1000	0	9	901	0.000412071	0.0256363	promoter	-501
NM_173490	TMEM171	chr5	72416401	72427636	+	chr5:72415401-72416400	1000	0	9	901	0.000412071	0.0256363	promoter	-501
NM_025208	PDGFD	chr11	104034875	103777918	-	chr11:104033701-104035000	1300	0	10	1001	0.000196638	0.0256363	promoter	525
NM_033135	PDGFD	chr11	104034875	103777918	-	chr11:104033701-104035000	1300	0	10	1001	0.000196638	0.0256363	promoter	525
NM_001081492	KRT80	chr12	52585798	52562779	-	chr12:52585601-52586900	1300	1	13	12.8812	0.000477076	0.0267413	promoter	-452
NM_182507	KRT80	chr12	52585798	52562779	-	chr12:52585601-52586900	1300	1	13	12.8812	0.000477076	0.0267413	promoter	-452
NM_001005337	PKP1	chr1	201252633	201302117	+	chr1:201252501-201253500	1000	0	9	901	0.000412071	0.0256363	promoter	367
NM_000299	PKP1	chr1	201252579	201302121	+	chr1:201252501-201253500	1000	0	9	901	0.000412071	0.0256363	promoter	421
NM_001098612	SIGLEC14	chr19	52150132	52145805	-	chr19:52148901-52150500	1600	1	12	11.8911	0.000925536	0.0419841	promoter	432
NM_000929	PLA2G5	chr1	20396686	20418404	+	chr1:20395701-20397000	1300	1	12	11.8911	0.000925536	0.0419841	promoter	-336
NM_080704	TRPV1	chr17	3512705	3468739	-	chr17:3513301-3515000	1700	2	15	7.46766	0.000795439	0.0399718	promoter	-1445
NM_001284267	EFCAB11	chr14	90421121	90261335	-	chr14:90422401-90423700	1300	0	11	1101	9.42148e-05	0.0256363	promoter	-1929
NM_001284266	EFCAB11	chr14	90421074	90389620	-	chr14:90422401-90423700	1300	0	11	1101	9.42148e-05	0.0256363	promoter	-1976
NM_145231	EFCAB11	chr14	90421074	90261013	-	chr14:90422401-90423700	1300	0	11	1101	9.42148e-05	0.0256363	promoter	-1976
NM_018319	TDP1	chr14	90422270	90511108	+	chr14:90422401-90423700	1300	0	11	1101	9.42148e-05	0.0256363	promoter	780
NM_001330205	TDP1	chr14	90422270	90511108	+	chr14:90422401-90423700	1300	0	11	1101	9.42148e-05	0.0256363	promoter	780
NM_001008744	TDP1	chr14	90422270	90511108	+	chr14:90422401-90423700	1300	0	11	1101	9.42148e-05	0.0256363	promoter	780
NR_130460	MIR3149	chr8	77879086	77879003	-	chr8:77877901-77879200	1300	0	10	1001	0.000196638	0.0256363	promoter	536
NM_001198681	LEPROT	chr1	65886398	65901690	+	chr1:65884601-65886100	1500	1	13	12.8812	0.000477076	0.0267413	promoter	-1048
NM_017526	LEPROT	chr1	65886350	65901690	+	chr1:65884601-65886100	1500	1	13	12.8812	0.000477076	0.0267413	promoter	-1000
NM_001198683	LEPROT	chr1	65886350	65893692	+	chr1:65884601-65886100	1500	1	13	12.8812	0.000477076	0.0267413	promoter	-1000
NM_001003680	LEPR	chr1	65886334	66096095	+	chr1:65884601-65886100	1500	1	13	12.8812	0.000477076	0.0267413	promoter	-984
NM_002303	LEPR	chr1	65886334	66103176	+	chr1:65884601-65886100	1500	1	13	12.8812	0.000477076	0.0267413	promoter	-984
NM_001003679	LEPR	chr1	65886334	66101111	+	chr1:65884601-65886100	1500	1	13	12.8812	0.000477076	0.0267413	promoter	-984
NM_001005193	OR7G2	chr19	9213982	9212944	-	chr19:9211101-9213000	1900	1	20	19.8119	4.42453e-06	0.0162662	promoter	1932
NM_001141936	C4orf48	chr4	2043721	2045691	+	chr4:2043601-2045000	1400	1	13	12.8812	0.000477076	0.0267413	promoter	579
NM_001168243	C4orf48	chr4	2043719	2045697	+	chr4:2043601-2045000	1400	1	13	12.8812	0.000477076	0.0267413	promoter	581
NM_178022	PISD	chr22	32034509	32014478	-	chr22:32035201-32036200	1000	0	9	901	0.000412071	0.0256363	promoter	-1191
NM_003705	SLC25A12	chr2	172750754	172639914	-	chr2:172752001-172753000	1000	0	11	1101	9.42148e-05	0.0256363	promoter	-1746
NR_047549	SLC25A12	chr2	172750816	172639914	-	chr2:172752001-172753000	1000	0	11	1101	9.42148e-05	0.0256363	promoter	-1684
NM_002150	HPD	chr12	122296765	122277432	-	chr12:122296501-122297600	1100	0	9	901	0.000412071	0.0256363	promoter	-285
NM_001102469	LIPN	chr10	90521162	90537999	+	chr10:90520901-90522500	1600	1	15	14.8614	0.000126088	0.0256363	promoter	538
NM_001024594	C1orf53	chr1	197871759	197876489	+	chr1:197869001-197870600	1600	1	15	14.8614	0.000126088	0.0256363	promoter	-1959
NM_001201339	SAFB	chr19	5623093	5668489	+	chr19:5622901-5624300	1400	0	10	1001	0.000196638	0.0256363	promoter	507
NM_001201340	SAFB	chr19	5623093	5668489	+	chr19:5622901-5624300	1400	0	10	1001	0.000196638	0.0256363	promoter	507
NM_001201338	SAFB	chr19	5623093	5668489	+	chr19:5622901-5624300	1400	0	10	1001	0.000196638	0.0256363	promoter	507
NM_001320571	SAFB	chr19	5623093	5668489	+	chr19:5622901-5624300	1400	0	10	1001	0.000196638	0.0256363	promoter	507
NM_001320572	SAFB	chr19	5623093	5668489	+	chr19:5622901-5624300	1400	0	10	1001	0.000196638	0.0256363	promoter	507
NM_002967	SAFB	chr19	5623093	5668489	+	chr19:5622901-5624300	1400	0	10	1001	0.000196638	0.0256363	promoter	507
NM_014649	SAFB2	chr19	5622787	5587009	-	chr19:5622901-5624300	1400	0	10	1001	0.000196638	0.0256363	promoter	-813
NM_001307930	RASL12	chr15	65360329	65345674	-	chr15:65359901-65361000	1100	0	9	901	0.000412071	0.0256363	promoter	-121
NM_016563	RASL12	chr15	65360329	65345674	-	chr15:65359901-65361000	1100	0	9	901	0.000412071	0.0256363	promoter	-121
NR_145812	SNORD172	chr10	76781490	76781549	+	chr10:76782301-76783600	1300	1	12	11.8911	0.000925536	0.0419841	promoter	1460
NM_001330514	ZNF26	chr12	133562952	133603688	+	chr12:133561301-133562600	1300	0	12	1201	4.52945e-05	0.0256363	promoter	-1002
NM_001256279	ZNF26	chr12	133562952	133603688	+	chr12:133561301-133562600	1300	0	12	1201	4.52945e-05	0.0256363	promoter	-1002
NM_001256280	ZNF26	chr12	133562952	133603688	+	chr12:133561301-133562600	1300	0	12	1201	4.52945e-05	0.0256363	promoter	-1002
NM_001330513	ZNF26	chr12	133562952	133603688	+	chr12:133561301-133562600	1300	0	12	1201	4.52945e-05	0.0256363	promoter	-1002
NM_019591	ZNF26	chr12	133562952	133603688	+	chr12:133561301-133562600	1300	0	12	1201	4.52945e-05	0.0256363	promoter	-1002
NM_001322124	PUS10	chr2	61244347	61167547	-	chr2:61241601-61243300	1700	1	15	14.8614	0.000126088	0.0256363	promoter	1897
NM_020070	IGLL1	chr22	23922477	23915312	-	chr22:23921301-23922300	1000	0	9	901	0.000412071	0.0256363	promoter	677
NM_152855	IGLL1	chr22	23922477	23915312	-	chr22:23921301-23922300	1000	0	9	901	0.000412071	0.0256363	promoter	677
NM_001369906	IGLL1	chr22	23922477	23915312	-	chr22:23921301-23922300	1000	0	9	901	0.000412071	0.0256363	promoter	677
NM_001265613	MYBPHL	chr1	109849633	109834986	-	chr1:109847401-109849000	1600	1	13	12.8812	0.000477076	0.0267413	promoter	1433
NM_001010985	MYBPHL	chr1	109849633	109834986	-	chr1:109847401-109849000	1600	1	13	12.8812	0.000477076	0.0267413	promoter	1433
NM_005312	RAPGEF1	chr9	134612925	134452156	-	chr9:134611201-134612200	1000	0	9	901	0.000412071	0.0256363	promoter	1225
NR_145807	SNORA119	chr16	90019784	90019928	+	chr16:90019601-90021000	1400	1	12	11.8911	0.000925536	0.0419841	promoter	516
NM_020853	FAM234B	chr12	13197314	13236383	+	chr12:13195301-13197100	1800	1	15	14.8614	0.000126088	0.0256363	promoter	-1114
NM_015179	RRP12	chr10	99161097	99116457	-	chr10:99160501-99161900	1400	1	12	11.8911	0.000925536	0.0419841	promoter	-103
NM_001284337	RRP12	chr10	99161097	99116113	-	chr10:99160501-99161900	1400	1	12	11.8911	0.000925536	0.0419841	promoter	-103
NM_001145114	RRP12	chr10	99161127	99116457	-	chr10:99160501-99161900	1400	1	12	11.8911	0.000925536	0.0419841	promoter	-73
NM_001286355	GPRC6A	chr6	117150220	117113247	-	chr6:117149701-117150700	1000	0	9	901	0.000412071	0.0256363	promoter	20
NM_148963	GPRC6A	chr6	117150220	117113247	-	chr6:117149701-117150700	1000	0	9	901	0.000412071	0.0256363	promoter	20
NM_001286354	GPRC6A	chr6	117150220	117113247	-	chr6:117149701-117150700	1000	0	9	901	0.000412071	0.0256363	promoter	20
NM_001031734	FDX2	chr19	10426691	10420720	-	chr19:10427201-10428500	1300	1	12	11.8911	0.000925536	0.0419841	promoter	-1159
NM_000597	IGFBP2	chr2	217498142	217529158	+	chr2:217496301-217497400	1100	0	9	901	0.000412071	0.0256363	promoter	-1292
NM_001313993	IGFBP2	chr2	217497550	217529158	+	chr2:217496301-217497400	1100	0	9	901	0.000412071	0.0256363	promoter	-700
NM_001313992	IGFBP2	chr2	217497550	217529158	+	chr2:217496301-217497400	1100	0	9	901	0.000412071	0.0256363	promoter	-700
NM_001011554	SLC13A3	chr20	45313124	45186466	-	chr20:45311401-45312400	1000	0	9	901	0.000412071	0.0256363	promoter	1224
NM_001193340	SLC13A3	chr20	45313124	45186466	-	chr20:45311401-45312400	1000	0	9	901	0.000412071	0.0256363	promoter	1224
NR_038832	HOXA-AS3	chr7	27179982	27195547	+	chr7:27178301-27179600	1300	0	9	901	0.000412071	0.0256363	promoter	-1032
NR_125789	LINC01031	chr1	193273874	193335083	+	chr1:193274801-193275800	1000	0	9	901	0.000412071	0.0256363	promoter	1426
NM_016260	IKZF2	chr2	214015161	213864421	-	chr2:214012601-214014300	1700	2	15	7.46766	0.000795439	0.0399718	promoter	1711
NM_001371275	IKZF2	chr2	214015161	213864421	-	chr2:214012601-214014300	1700	2	15	7.46766	0.000795439	0.0399718	promoter	1711
NR_003073	SNORD91B	chr17	2232504	2232418	-	chr17:2232501-2234700	2200	3	21	6.98007	9.7418e-05	0.0256363	promoter	-1096
NR_003072	SNORD91A	chr17	2233664	2233572	-	chr17:2232501-2234700	2200	3	21	6.98007	9.7418e-05	0.0256363	promoter	64
NR_107013	MIR7973-2	chr15	51606304	51606228	-	chr15:51606401-51608200	1800	0	13	1301	2.18387e-05	0.0233059	promoter	-996
NR_107012	MIR7973-1	chr15	51606230	51606306	+	chr15:51606401-51608200	1800	0	13	1301	2.18387e-05	0.0233059	promoter	1070
NM_007115	TNFAIP6	chr2	152214105	152236560	+	chr2:152214601-152215700	1100	0	9	901	0.000412071	0.0256363	promoter	1045
NM_001284364	ULK3	chr15	75135497	75128458	-	chr15:75135401-75136500	1100	0	9	901	0.000412071	0.0256363	promoter	-453
NR_104309	ULK3	chr15	75135497	75128458	-	chr15:75135401-75136500	1100	0	9	901	0.000412071	0.0256363	promoter	-453
NR_104308	ULK3	chr15	75135497	75128458	-	chr15:75135401-75136500	1100	0	9	901	0.000412071	0.0256363	promoter	-453
NR_104307	ULK3	chr15	75135497	75128458	-	chr15:75135401-75136500	1100	0	9	901	0.000412071	0.0256363	promoter	-453
NM_001284365	ULK3	chr15	75135497	75128458	-	chr15:75135401-75136500	1100	0	9	901	0.000412071	0.0256363	promoter	-453
NM_001099436	ULK3	chr15	75135497	75128458	-	chr15:75135401-75136500	1100	0	9	901	0.000412071	0.0256363	promoter	-453
