# Supplementary material for: ZNF32 promotes the self-renewal of colorectal cancer cells by regulating the LEPR-STAT3 signaling pathway
Source: Cell Death Dis. 2022 Feb 3;13(2):108. doi: 10.1038/s41419-022-04530-4 (PMC8814143; doi:10.1038/s41419-022-04530-4)
Supplement: Supplementary file 13 — Supplementary table 4 [file 41419_2022_4530_MOESM13_ESM.xlsx]

## Sheet: RNA-seq pathway. up
#Column "PathwayID" stands for Pathway identifiers used in KEGG
#Column "Definition" stands for the definition of the PathwayID
#Column "OriginalWebSite"stands for The map's website,the nodes with red frame and red symbol are associated with the DE genes, green nodes have no significance
#Column "p-value"
"Fisher-Pvalue" stands for the enrichment p-value of the PathwayID used Fisher's exact test
#Column "SelectionCounts" stands for the Count of the DE genes' entities directly associated with the listed PathwayID
#Column "SelectionSize" stands for the total number of the DE genes' entities
#Column "Count" stands for the count of the chosen background population genes' entities associated with the listed PathwayID
#Column "Size" stands for the total number of chosen background population genes' entities
#Column "FDR" stands for the false discovery rate of the PathwayID
#Column "Enrichment_Score" stands for the Enrichment Score value of the PathwayID, it equals "-log10(Pvalue)"
#Column "GeneRatio" stands for the Gene Ratio value of the PathwayID, it equals "SelectionCounts/SelectionSize"
#Column "GENES" stands for the DE genes associated with the PathwayID
PathwayID	Definition	OriginalWebSite	Fisher-Pvalue	SelectionCounts	SelectionSize	Count	Size	FDR	Enrichment_Score	GeneRatio	Genes
hsa00531	Glycosaminoglycan degradation	http://www.genome.jp/kegg-bin/show_pathway?hsa00531+411+2990+138050+3373+3423+4669+6448	0.00110199	7	652	19	6990	0.330597	2.95782	0.010736	ARSB//GUSB//HGSNAT//HYAL1//IDS//NAGLU//SGSH
hsa04360	Axon guidance	http://www.genome.jp/kegg-bin/show_pathway?hsa04360+22885+998+2043+2047+2051+2771+2932+3897+8440+25791+5058+5362+5364+5747+6092+64218+10507+57715+10501+10500+80031+9901	0.00307147	22	652	127	6990	0.46072	2.51265	0.033742	ABLIM3//CDC42//EPHA4//EPHB1//EPHB6//GNAI2//GSK3B//L1CAM//NCK2//NGEF//PAK1//PLXNA2//PLXNB1//PTK2//ROBO2//SEMA4A//SEMA4D//SEMA4G//SEMA6B//SEMA6C//SEMA6D//SRGAP3
hsa00601	Glycosphingolipid biosynthesis - lacto and neolacto series	http://www.genome.jp/kegg-bin/show_pathway?hsa00601+10331+8704+2523+2524+6484+10402+6489	0.00808157	7	652	26	6990	0.808157	2.0925	0.010736	B3GNT3//B4GALT2//FUT1//FUT2//ST3GAL4//ST3GAL6//ST8SIA1
hsa04810	Regulation of actin cytoskeleton	http://www.genome.jp/kegg-bin/show_pathway?hsa04810+9138+8874+998+2256+8822+26281+27006+2249+2264+10788+22801+3655+3679+3680+3684+3687+3691+3695+79784+10627+4636+58498+5058+5154+5217+5305+5747+6714+54434+10163	0.014868	30	652	214	6990	0.889485	1.82775	0.046012	ARHGEF1//ARHGEF7//CDC42//FGF11//FGF17//FGF20//FGF22//FGF4//FGFR4//IQGAP2//ITGA11//ITGA6//ITGA7//ITGA9//ITGAM//ITGAX//ITGB4//ITGB7//MYH14//MYL12A//MYL5//MYL7//PAK1//PDGFA//PFN2//PIP4K2A//PTK2//SRC//SSH1//WASF2
hsa04340	Hedgehog signaling pathway	http://www.genome.jp/kegg-bin/show_pathway?hsa04340+650+1453+102800317+1454+1455+2932+51684+80326+7482+54361	0.0176768	10	652	51	6990	0.889485	1.7526	0.015337	BMP2//CSNK1D//CSNK1E//CSNK1E//CSNK1G2//GSK3B//SUFU//WNT10A//WNT2B//WNT4
hsa04630	Jak-STAT signaling pathway	http://www.genome.jp/kegg-bin/show_pathway?hsa04630+1439+1440+2056+2273+2670+2690+3265+3456+3589+3601+53342+29949+51561+3562+3566+3568+3570+10379+3977+51588+5295+7297	0.0446346	22	667	158	6990	0.5423	1.35033	0.032984	CSF2RB//LEPR//EPO//FHL1//GFAP//GHR//HRAS//IFNB1//IL11//IL15RA//IL17D//IL19//IL23A//IL3//IL4R//IL5RA//IL6R//IRF9//PIAS4//PIK3R1//TYK2
hsa04310	Wnt signaling pathway	http://www.genome.jp/kegg-bin/show_pathway?hsa04310+816+818+57680+102800317+1454+1460+1856+8061+11211+2932+4041+4040+4772+5330+64840+5176+64321+6932+80326+7482+54361	0.0221634	21	652	142	6990	0.949862	1.65436	0.032209	CAMK2B//CAMK2G//CHD8//CSNK1E//CSNK1E//CSNK2B//DVL2//FOSL1//FZD10//GSK3B//LRP5//LRP6//NFATC1//PLCB2//PORCN//SERPINF1//SOX17//TCF7//WNT10A//WNT2B//WNT4
hsa04640	Hematopoietic cell lineage	http://www.genome.jp/kegg-bin/show_pathway?hsa04640+933+952+916+966+928+1378+1440+3127+3559+3562+3566+3655+3684+931	0.0322556	14	652	88	6990	1	1.49139	0.021472	CD22//CD38//CD3E//CD59//CD9//CR1//CSF3//HLA-DRB5//IL2RA//IL3//IL4R//ITGA6//ITGAM//MS4A1

## Sheet: RNA-seq pathway. dw
#Column "PathwayID" stands for Pathway identifiers used in KEGG
#Column "Definition" stands for the definition of the PathwayID
#Column "OriginalWebSite"stands for The map's website,the nodes with red frame and red symbol are associated with the DE genes, green nodes have no significance
#Column "p-value"
"Fisher-Pvalue" stands for the enrichment p-value of the PathwayID used Fisher's exact test
#Column "SelectionCounts" stands for the Count of the DE genes' entities directly associated with the listed PathwayID
#Column "SelectionSize" stands for the total number of the DE genes' entities
#Column "Count" stands for the count of the chosen background population genes' entities associated with the listed PathwayID
#Column "Size" stands for the total number of chosen background population genes' entities
#Column "FDR" stands for the false discovery rate of the PathwayID
#Column "Enrichment_Score" stands for the Enrichment Score value of the PathwayID, it equals "-log10(Pvalue)"
#Column "GeneRatio" stands for the Gene Ratio value of the PathwayID, it equals "SelectionCounts/SelectionSize"
#Column "GENES" stands for the DE genes associated with the PathwayID
PathwayID	Definition	OriginalWebSite	Fisher-Pvalue	SelectionCounts	SelectionSize	Count	Size	FDR	Enrichment_Score	GeneRatio	Genes
hsa00030	Pentose phosphate pathway	http://www.genome.jp/kegg-bin/show_pathway?hsa00030+226+230+9563+5214+5226+22934+7086	0.000437638	7	349	29	6990	0.131291	3.35888	0.020057	ALDOA//ALDOC//H6PD//PFKP//PGD//RPIA//TKT
hsa00410	beta-Alanine metabolism	http://www.genome.jp/kegg-bin/show_pathway?hsa00410+18+218+501+1892+1962+339896	0.00377783	6	349	31	6990	0.370123	2.42276	0.017192	ABAT//ALDH3A1//ALDH7A1//ECHS1//EHHADH//GADL1
hsa00640	Propanoate metabolism	http://www.genome.jp/kegg-bin/show_pathway?hsa00640+18+31+79611+1892+1962+3945	0.00445827	6	349	32	6990	0.370123	2.35083	0.017192	ABAT//ACACA//ACSS3//ECHS1//EHHADH//LDHB
hsa05414	Dilated cardiomyopathy	http://www.genome.jp/kegg-bin/show_pathway?hsa05414+153+488+778+3675+3694+5566+5568+6546+7139+7168+7273	0.00493497	11	349	90	6990	0.370123	2.30672	0.031519	ADRB1//ATP2A2//CACNA1F//ITGA3//ITGB6//PRKACA//PRKACG//SLC8A1//TNNT2//TPM1//TTN
hsa03010	Ribosome	http://www.genome.jp/kegg-bin/show_pathway?hsa03010+29093+51081+23521+6138+6139+6146+200916+6122+6169+6128+6130+6132+6210+6223	0.00821075	14	349	137	6990	0.446748	2.08562	0.040115	MRPL22//MRPS7//RPL13A//RPL15//RPL17//RPL22//RPL22L1//RPL3//RPL38//RPL6//RPL7A//RPL8//RPS15A//RPS19
hsa01200	Carbon metabolism	http://www.genome.jp/kegg-bin/show_pathway?hsa01200+226+230+1892+1962+2023+9563+3417+5214+5226+5230+22934+7086	0.0103953	12	349	113	6990	0.446748	1.98316	0.034384	ALDOA//ALDOC//ECHS1//EHHADH//ENO1//H6PD//IDH1//PFKP//PGD//PGK1//RPIA//TKT
hsa01230	Biosynthesis of amino acids	http://www.genome.jp/kegg-bin/show_pathway?hsa01230+501+226+230+2023+3417+5214+5230+22934+7086	0.0109034	9	349	74	6990	0.446748	1.96244	0.025788	ALDH7A1//ALDOA//ALDOC//ENO1//IDH1//PFKP//PGK1//RPIA//TKT
hsa05169	Epstein-Barr virus infection	http://www.genome.jp/kegg-bin/show_pathway?hsa05169+26993+207+960+1387+3133+3312+3725+4067+4791+5434+5436+5566+5568+5717+5719+7979+7185+7431	0.0119133	18	349	202	6990	0.446748	1.92397	0.051576	AKAP8L//AKT1//CD44//CREBBP//HLA-E//HSPA8//JUN//LYN//NFKB2//POLR2E//POLR2G//PRKACA//PRKACG//PSMD11//PSMD13//SHFM1//TRAF1//VIM
hsa00730	Thiamine metabolism	http://www.genome.jp/kegg-bin/show_pathway?hsa00730+9054+84284	0.0139471	2	349	4	6990	0.464905	1.85552	0.005731	NFS1//NTPCR
hsa00010	Glycolysis / Gluconeogenesis	http://www.genome.jp/kegg-bin/show_pathway?hsa00010+218+501+226+230+2023+3945+5214+5230	0.0177249	8	349	67	6990	0.499828	1.75142	0.022923	ALDH3A1//ALDH7A1//ALDOA//ALDOC//ENO1//LDHB//PFKP//PGK1

## Sheet: ChIP pathway. up
#Column "PathwayID" stands for Pathway identifiers used in KEGG
#Column "Definition" stands for the definition of the PathwayID
#Column "OriginalWebSite"stands for The map's website,the nodes with red frame and red symbol are associated with the DE genes, green nodes have no significance
#Column "p-value"
"Fisher-Pvalue" stands for the enrichment p-value of the PathwayID used Fisher's exact test
#Column "SelectionCounts" stands for the Count of the DE genes' entities directly associated with the listed PathwayID
#Column "SelectionSize" stands for the total number of the DE genes' entities
#Column "Count" stands for the count of the chosen background population genes' entities associated with the listed PathwayID
#Column "Size" stands for the total number of chosen background population genes' entities
#Column "FDR" stands for the false discovery rate of the PathwayID
#Column "Enrichment_Score" stands for the Enrichment Score value of the PathwayID, it equals "-log10(Pvalue)"
#Column "GeneRatio" stands for the Gene Ratio value of the PathwayID, it equals "SelectionCounts/SelectionSize"
#Column "GENES" stands for the DE genes associated with the PathwayID
PathwayID	Definition	OriginalWebSite	Fisher-Pvalue	SelectionCounts	SelectionSize	Count	Size	FDR	Enrichment_Score	GeneRatio	Genes
hsa00592	alpha-Linolenic acid metabolism - Homo sapiens (human)	http://www.genome.jp/kegg-bin/show_pathway?hsa00592+30814+5322	0.00535854	2	35	25	7906	0.981888	2.27095	0.057143	PLA2G2E//PLA2G5
hsa00591	Linoleic acid metabolism - Homo sapiens (human)	http://www.genome.jp/kegg-bin/show_pathway?hsa00591+30814+5322	0.007172	2	35	29	7906	0.981888	2.14436	0.057143	PLA2G2E//PLA2G5
hsa00564	Glycerophospholipid metabolism - Homo sapiens (human)	http://www.genome.jp/kegg-bin/show_pathway?hsa00564+23761+30814+5322	0.00881935	3	35	97	7906	0.981888	2.05456	0.085714	PISD//PLA2G2E//PLA2G5
hsa04975	Fat digestion and absorption - Homo sapiens (human)	http://www.genome.jp/kegg-bin/show_pathway?hsa04975+30814+5322	0.0140128	2	35	41	7906	1	1.85347	0.057143	PLA2G2E//PLA2G5
hsa00565	Ether lipid metabolism - Homo sapiens (human)	http://www.genome.jp/kegg-bin/show_pathway?hsa00565+30814+5322	0.0181699	2	35	47	7906	1	1.74065	0.057143	PLA2G2E//PLA2G5
hsa00590	Arachidonic acid metabolism - Homo sapiens (human)	http://www.genome.jp/kegg-bin/show_pathway?hsa00590+30814+5322	0.0314144	2	35	63	7906	1	1.50287	0.057143	PLA2G2E//PLA2G5
hsa04929	GnRH secretion - Homo sapiens (human)	http://www.genome.jp/kegg-bin/show_pathway?hsa04929+2852+84634	0.0323389	2	35	64	7906	1	1.49027	0.057143	GPER1//KISS1R
hsa04630	JAK-STAT signaling pathway - Homo sapiens (human)	http://www.genome.jp/kegg-bin/show_pathway?hsa04630+29949+3953+51588	0.03424	3	35	162	7906	1	1.46547	0.085714	IL19//LEPR//PIAS4

## Sheet: ChIP pathway.dw
#Column "PathwayID" stands for Pathway identifiers used in KEGG
#Column "Definition" stands for the definition of the PathwayID
#Column "OriginalWebSite"stands for The map's website,the nodes with red frame and red symbol are associated with the DE genes, green nodes have no significance
#Column "p-value"
"Fisher-Pvalue" stands for the enrichment p-value of the PathwayID used Fisher's exact test
#Column "SelectionCounts" stands for the Count of the DE genes' entities directly associated with the listed PathwayID
#Column "SelectionSize" stands for the total number of the DE genes' entities
#Column "Count" stands for the count of the chosen background population genes' entities associated with the listed PathwayID
#Column "Size" stands for the total number of chosen background population genes' entities
#Column "FDR" stands for the false discovery rate of the PathwayID
#Column "Enrichment_Score" stands for the Enrichment Score value of the PathwayID, it equals "-log10(Pvalue)"
#Column "GeneRatio" stands for the Gene Ratio value of the PathwayID, it equals "SelectionCounts/SelectionSize"
#Column "GENES" stands for the DE genes associated with the PathwayID
PathwayID	Definition	OriginalWebSite	Fisher-Pvalue	SelectionCounts	SelectionSize	Count	Size	FDR	Enrichment_Score	GeneRatio	Genes
hsa00230	Purine metabolism - Homo sapiens (human)	http://www.genome.jp/kegg-bin/show_pathway?hsa00230+11164+5144+221823+6240	0.0241233	4	67	130	7906	1	1.61756	0.059701	NUDT5//PDE4D//PRPS1L1//RRM1
hsa05143	African trypanosomiasis - Homo sapiens (human)	http://www.genome.jp/kegg-bin/show_pathway?hsa05143+335+4878	0.0389523	2	67	37	7906	1	1.40947	0.029851	APOA1//NPPA
hsa04217	Necroptosis - Homo sapiens (human)	http://www.genome.jp/kegg-bin/show_pathway?hsa04217+3444+6609+27005+27183	0.0481213	4	67	162	7906	1	1.31766	0.059701	IFNA7//SMPD1//USP21//VPS4A
